# Supplementary material for: Three Microbial Musketeers of the Seas: Shewanella baltica, Aliivibrio fischeri and Vibrio harveyi, and Their Adaptation to Different Salinity Probed by a Proteomic Approach
Source: Int J Mol Sci. 2022 Jan 6;23(2):619. doi: 10.3390/ijms23020619 (PMC8775919; doi:10.3390/ijms23020619)
Supplement: Supplementary file 1 [file ijms-23-00619-s001.zip]

Archive with 3 entries (3 files):
- Suplementary_Table_S1.xlsx
- Suplementary_Table_S2.xlsx
- Supplementary Figures Kloska et al.pdf
