# Supplementary material for: Three Microbial Musketeers of the Seas: Shewanella baltica, Aliivibrio fischeri and Vibrio harveyi, and Their Adaptation to Different Salinity Probed by a Proteomic Approach
Source: Int J Mol Sci. 2022 Jan 6;23(2):619. doi: 10.3390/ijms23020619 (PMC8775919; doi:10.3390/ijms23020619)
Supplement: Supplementary file 1 [file ijms-23-00619-s001.zip › Suplementary_Table_S1.xlsx]

## Sheet: S.baltica
Table S1: Protein intensity values and statistical analysis of proteomic data. Data for the three bacterial species are presented in the following sheets.
			Protein intensity values			Fold change low vs. optimal salinity	Fold change high vs. optimal salinity	One-way ANOVA							Student's T-test
N	Uniprot ID	Protein name	Median SB 02	Median SB 07	Median SB 2	Fold change (SB 02_x/y_SB 07)	Fold change (SB 2_x/y_SB 07)	ANOVA Significant (q-value<0.05)	ANOVA p value	ANOVA q-value	SB 02	SB 07	SB 2	Significant pairs	Student's T-test Significant SB 02_SB 07 (q-value<0.05)	Student's T-test Significant SB 2_SB 07 (q-value<0.05)	Student's T-test significant	Student's T-test p-value SB 02_SB 07	Student's T-test q-value SB 02_SB 07	Student's T-test Difference SB 02_SB 07	Student's T-test Test statistic SB 02_SB 07	Student's T-test p-value SB 2_SB 07	Student's T-test q-value SB 2_SB 07	Student's T-test Difference SB 2_SB 07	Student's T-test Test statistic SB 2_SB 07
1	A0A161WRW4	Uncharacterized protein	7.79311e+06	9859724	10168180	0.790399	1.03128		0.0594829	0.372467	0	0	0					0.0308121	0.171624	-0.195229	-2.4461	0.130685	0.212187	0.292838	1.59316
2	A0A165J5L3	Chaperone protein DnaK	13392089	13361731	13228010	1.00227	0.989992		0.892257	0.971939	0	0	0					0.978392	0.988752	-0.00115984	-0.0276543	0.656281	0.738315	-0.0149839	-0.453498
3	A0A161WR28	Glutamate dehydrogenase	162722	163070	114499	0.997863	0.702143		0.164379	0.539068	0	0	0					0.39922	0.759375	0.176223	0.874099	0.175495	0.264111	-0.425067	-1.41758
4	A0A165JR18	60 kDa chaperonin	11430972	15251871	16300942	0.74948	1.06878		0.0195967	0.243653	-1.79034	0	1.79034	SB 2_SB 02				0.0407063	0.214467	-0.383336	-2.29305	0.408695	0.520742	0.114419	0.848462
5	A0A161UPB0	DNA-directed RNA polymerase subunit beta	572490	637167	503969	0.898492	0.790952		0.40241	0.737156	0	0	0					0.453901	0.796	-0.133025	-0.774017	0.232798	0.334294	-0.353602	-1.24016
6	A0A165JE09	DNA-directed RNA polymerase subunit beta'	538804	577589	349168	0.93285	0.604527		0.523493	0.804413	0	0	0					0.718722	0.919707	0.048999	0.368771	0.403536	0.51657	-0.207903	-0.85805
7	A0A161UMW6	Chaperone protein HtpG	2.96069e+06	4.07084e+06	4.12822e+06	0.727292	1.0141	+	8.65203e-07	0.01176	-5.68538	5.68538	5.63902	SB 2_SB 02;SB 07_SB 02	+		SB 02_SB 07	3.71815e-05	0.00208696	-0.603547	-6.34019	0.927163	0.955648	-0.00443035	-0.0928657
8	A0A161UVY5	Phosphoenolpyruvate synthase	2.77823e+06	3.30706e+06	3.17807e+06	0.840092	0.960998		0.00190165	0.0918163	-2.87606	2.87606	1.62589	SB 2_SB 02;SB 07_SB 02	+		SB 02_SB 07	0.000336324	0.00762963	-0.21795	-4.9501	0.137682	0.218085	-0.0668447	-1.56271
9	A0A165IS85	Aconitate hydratase B	1.04815e+06	1444790	1.46571e+06	0.725469	1.01448	+	4.28966e-07	0.00951111	-5.98463	5.92703	5.98463	SB 07_SB 02;SB 2_SB 02	+		SB 02_SB 07	2.73926e-05	0.002	-0.538123	-6.54753	0.942983	0.965967	0.00482919	0.072653
10	A0A165IMW6	TonB-dependent receptor	1.1728e+06	1.01332e+06	1416938	1.15738	1.39831		0.000672391	0.062122	0	-3.33323	3.33323	SB 2_SB 07		+	SB 2_SB 07	0.0274893	0.157263	0.262362	2.50838	0.000636274	0.00235294	0.441713	4.23074
11	A0A165K2X1	Trigger factor	8656692	7039463	7602701	1.22974	1.08001		0.0531611	0.356477	0	0	0					0.0202597	0.131914	0.260854	2.67402	0.820816	0.876222	0.022164	0.230249
12	A0A165J3R9	30S ribosomal protein S1	2.16403e+06	2.31612e+06	1.43553e+06	0.934336	0.619799		0.3427	0.696202	0	0	0					0.760145	0.9381	0.034234	0.312337	0.264065	0.362072	-0.246346	-1.15748
13	A0A165J6P0	Endonuclease	825204	1.00107e+06	695096	0.824325	0.694355	+	3.31742e-06	0.0142769	-2.21302	5.68689	-5.68689	SB 07_SB 2;SB 07_SB 02	+	+	SB 02_SB 07;SB 2_SB 07	0.00365643	0.034713	-0.312475	-3.59843	2.72677e-06	0	-0.535457	-7.05379
14	A0A165J8K0	Peptidase S8	337392	629634	347170	0.535854	0.551384		0.326407	0.687113	0	0	0		+		SB 02_SB 07	0.000904532	0.0142933	-0.673775	-4.3748	0.626693	0.716715	-0.199974	-0.495921
15	A0A165JIA8	Chaperone protein ClpB	220093	304229	382760	0.723446	1.25813		0.00197283	0.0935431	-2.84418	0	2.84418	SB 2_SB 02	+		SB 02_SB 07	0.00458383	0.0419835	-0.441282	-3.47555	0.0557917	0.110928	0.347361	2.06244
16	A0A165JBA6	Biotin carboxylase	384698	431090	293306	0.892386	0.680382		0.793925	0.932898	0	0	0					0.830813	0.953622	-0.0459356	-0.218367	0.554107	0.649555	-0.16978	-0.604315
17	A0A165JDT7	Elongation factor Tu	4.74928e+06	5.67087e+06	6.32208e+06	0.837486	1.11483	+	0.00035219	0.0478121	-3.62239	2.18914	3.62239	SB 07_SB 02;SB 2_SB 02	+		SB 02_SB 07	0.00265668	0.0274444	-0.355288	-3.77311	0.134301	0.215141	0.146986	1.57726
18	A0A161UZB9	Ribonuclease E	670733	711073	531190	0.943269	0.747026	+	1.06818e-05	0.0159036	1.9538	5.17076	-5.17076	SB 02_SB 2;SB 07_SB 2		+	SB 2_SB 07	0.0129129	0.0937073	-0.182514	-2.91696	2.34586e-06	0	-0.441226	-7.14025
19	A0A165K8U2	Bifunctional UDP-sugar hydrolase/5'-nucleotidase	1.6934e+06	1.96919e+06	2.07876e+06	0.859946	1.05564		0.0214969	0.252369	-1.7881	0	1.7881	SB 2_SB 02				0.054327	0.258288	-0.138584	-2.13235	0.179715	0.268154	0.0755204	1.40303
20	A0A165IG57	Protein translocase subunit SecA	506548	691684	750415	0.732339	1.08491	+	3.59571e-07	0.00927273	-6.51665	5.21139	6.51665	SB 07_SB 02;SB 2_SB 02	+		SB 02_SB 07	5.22027e-05	0.0016	-0.499593	-6.11444	0.0657504	0.126704	0.113294	1.97526
21	A0A165JMG5	Bifunctional protein PutA	687694	578563	498019	1.18862	0.860787	+	8.17143e-08	0.00545455	7.26921	3.61418	-7.26921	SB 07_SB 2;SB 02_SB 2;SB 02_SB 07	+	+	SB 02_SB 07;SB 2_SB 07	0.00167856	0.02	0.2503	4.02689	0.000136666	0.000625	-0.214106	-4.97852
22	A0A165IXR2	Isocitrate dehydrogenase [NADP]	1.27826e+06	1.78395e+06	1.89964e+06	0.716531	1.06485	+	2.59819e-05	0.0207158	-4.68698	3.48364	4.68698	SB 07_SB 02;SB 2_SB 02	+		SB 02_SB 07	4.22518e-05	0.00184615	-0.485689	-6.2546	0.159078	0.243011	0.125576	1.47704
23	A0A165IRS5	Pyruvate dehydrogenase E1 component	550992	893902	1.04395e+06	0.61639	1.16785	+	3.38013e-06	0.0140606	-5.60843	4.11765	5.60843	SB 07_SB 02;SB 2_SB 02	+		SB 02_SB 07	0.000350949	0.00757143	-0.682145	-4.92481	0.0853988	0.157603	0.20045	1.8335
24	A0A161UX09	Elongation factor G	923658	961864	648881	0.96028	0.674609		0.597954	0.837114	0	0	0					0.872946	0.956777	-0.0187973	-0.16337	0.400962	0.515267	-0.227254	-0.862864
25	A0A165JHJ0	ATP synthase subunit beta	5.42443e+06	6223777	6.74627e+06	0.871566	1.08395		0.00526266	0.141561	-2.42408	0	2.42408	SB 2_SB 02				0.015926	0.109172	-0.167732	-2.80399	0.10083	0.176625	0.10541	1.74125
26	A0A165K2H5	TonB-dependent receptor	366948	360681	246005	1.01738	0.682056		0.0480338	0.343621	0	0	0			+	SB 2_SB 07	0.864292	0.95759	-0.0761073	-0.174618	0.0208216	0.0488588	-0.83464	-2.56362
27	A0A161UU63	Alanine--tRNA ligase	392311	605940	654218	0.647442	1.07968	+	1.32467e-09	0.0008	-8.97664	7.36026	8.97664	SB 07_SB 02;SB 2_SB 02;SB 2_SB 07	+	+	SB 02_SB 07;SB 2_SB 07	3.84204e-06	0.0016	-0.716488	-7.98312	0.00479033	0.0137188	0.176861	3.27234
28	A0A165KYI7	Acetylornithine aminotransferase	2.0958e+06	2759884	2.56599e+06	0.759381	0.929745		0.00227111	0.09928	-2.75123	2.75123	1.8313	SB 2_SB 02;SB 07_SB 02	+		SB 02_SB 07	1.50095e-05	0.00153846	-0.413881	-6.96764	0.317992	0.421942	-0.0957892	-1.03074
29	A0A165IJW3	Protease	162429	424387	298141	0.382738	0.702521		0.0220985	0.25517	-1.51119	1.51119	1.50703	SB 2_SB 02;SB 07_SB 02	+		SB 02_SB 07	0.0017357	0.0201667	-1.31689	-4.00826	0.995685	0.998381	-0.00216272	-0.00549301
30	A0A165K2U1	Peptidyl-prolyl cis-trans isomerase D	969139	874176	888898	1.10863	1.01684		0.09022	0.434747	0	0	0		+		SB 02_SB 07	0.00567465	0.0487879	0.184902	3.35996	0.499258	0.595366	0.049821	0.691345
31	A0A165JHZ7	Glycine--tRNA ligase beta subunit	186843	258026	262655	0.724124	1.01794		0.000416279	0.0526133	-3.40187	2.68383	3.40187	SB 07_SB 02;SB 2_SB 02	+		SB 02_SB 07	0.00397789	0.0374017	-0.43532	-3.55256	0.327005	0.43387	0.0785991	1.01112
32	A0A161UZ30	Uncharacterized protein	1406873	1.42467e+06	1.45135e+06	0.98751	1.01873		0.854726	0.955564	0	0	0					0.638103	0.902541	-0.0369715	-0.482543	0.948113	0.965698	0.00447231	0.0661047
33	A0A165IDL9	Glutamine synthetase	972294	826226	679120	1.17679	0.821953		0.140073	0.510831	0	0	0					0.10024	0.384846	0.251563	1.78088	0.532564	0.62649	-0.0868225	-0.637899
34	A0A165K5T2	Elongation factor Ts	4852490	4869714	4886645	0.996463	1.00348		0.851946	0.956659	0	0	0					0.677279	0.919397	0.0192639	0.426523	0.5967	0.692329	0.0336465	0.539902
35	A0A165JYV4	Translation initiation factor IF-2	216946	261092	213080	0.830918	0.81611		0.570894	0.830274	0	0	0					0.118648	0.420151	-0.262112	-1.68068	0.494692	0.590389	-0.170892	-0.698829
36	A0A165JDZ3	50S ribosomal protein L7/L12	1.12618e+06	1.28207e+06	1.02203e+06	0.878408	0.797172		0.0304753	0.292599	0	1.51165	-1.51165	SB 07_SB 2		+	SB 2_SB 07	0.490904	0.820294	-0.0791147	-0.710616	0.018706	0.0443468	-0.460785	-2.61642
37	A0A161UX76	ATP synthase subunit alpha	541271	563957	435562	0.959775	0.772332		0.90431	0.976352	0	0	0					0.385099	0.749874	-0.0610383	-0.901423	0.69724	0.772697	-0.0845911	-0.396133
38	A0A161UUW6	Adenylosuccinate synthetase	1250983	1.19026e+06	854043	1.05102	0.71753	+	1.22325e-07	0.00621053	4.89847	6.7368	-6.7368	SB 02_SB 2;SB 07_SB 2		+	SB 2_SB 07	0.400503	0.759598	-0.0605935	-0.871649	8.21946e-08	0	-0.530017	-9.23462
39	A0A161UR41	Peptidase M13	497568	657489	491148	0.75677	0.747006	+	0.000140424	0.0329925	-2.54608	3.7042	-3.7042	SB 07_SB 2;SB 07_SB 02	+	+	SB 02_SB 07;SB 2_SB 07	1.79659e-05	0.00142857	-0.44924	-6.84039	0.000218733	0.000835821	-0.494456	-4.74706
40	A0A165JYP9	ATP-dependent zinc metalloprotease FtsH	378690	398544	345400	0.950183	0.866656		0.184905	0.555121	0	0	0					0.400865	0.758414	-0.163092	-0.870959	0.0997018	0.175664	-0.281017	-1.74756
41	A0A165JX72	OmpA-like domain-containing protein	3725935	3.08946e+06	3698599	1.20601	1.19717		0.000691259	0.0618443	2.25923	-2.90356	2.90356	SB 2_SB 07;SB 02_SB 07	+	+	SB 02_SB 07;SB 2_SB 07	0.000168519	0.0042449	0.260086	5.36832	0.00110624	0.00362887	0.259912	3.96698
42	A0A165K2V3	Lon protease	176411	385859	274295	0.457189	0.710869		0.412386	0.73957	0	0	0					0.124859	0.428834	-0.73649	-1.64997	0.537617	0.630994	-0.299585	-0.629955
43	A0A0M3LTM8	DNA gyrase subunit B	264790	428025	420917	0.618633	0.983395	+	3.19166e-06	0.0146032	-5.39239	4.75993	5.39239	SB 07_SB 02;SB 2_SB 02	+		SB 02_SB 07	0.0001668	0.00416667	-0.895692	-5.37464	0.249385	0.34849	0.100523	1.1953
44	A0A165KH82	Energy-dependent translational throttle protein EttA	804745	882903	652936	0.911476	0.739533	+	2.15605e-06	0.0150175	2.00285	5.89325	-5.89325	SB 02_SB 2;SB 07_SB 2;SB 07_SB 02		+	SB 2_SB 07	0.0227954	0.138551	-0.185158	-2.61015	6.44696e-08	0	-0.394115	-9.40047
45	A0A165IKX0	Aromatic hydrocarbon degradation protein	1.19649e+06	994616	1.51233e+06	1.20297	1.52051	+	4.56699e-12	0	-6.03633	-11.5082	11.5082	SB 02_SB 07;SB 2_SB 07;SB 2_SB 02	+	+	SB 02_SB 07;SB 2_SB 07	3.77886e-05	0.00192	0.265984	6.32931	9.68102e-11	0	0.602992	14.7649
46	A0A161WNT7	Succinate--CoA ligase [ADP-forming] subunit beta	1.29367e+06	1.72311e+06	1.94418e+06	0.750775	1.12829	+	2.80479e-08	0.00466667	-7.73193	5.777	7.73193	SB 07_SB 02;SB 2_SB 02;SB 2_SB 07	+	+	SB 02_SB 07;SB 2_SB 07	7.79169e-05	0.002	-0.552544	-5.85381	0.000664397	0.0024186	0.184125	4.21004
47	A0A165JEC6	50S ribosomal protein L5	6281594	5212454	4.75217e+06	1.20511	0.911696		0.00332542	0.114484	2.63361	-1.31451	-2.63361	SB 02_SB 2;SB 02_SB 07				0.0127689	0.0930307	0.329457	2.923	0.128471	0.209643	-0.178277	-1.60309
48	A0A165JRQ5	Superoxide dismutase	1.9733e+06	1.72895e+06	1.76716e+06	1.14133	1.0221		0.000539494	0.0572405	3.43737	-3.43737	-2.01501	SB 02_SB 07;SB 02_SB 2	+		SB 02_SB 07	0.000134921	0.00363636	0.195576	5.50614	0.108128	0.186631	0.0591723	1.70186
49	A0A161UWL2	Aspartate--tRNA ligase	362321	263878	255994	1.37306	0.970123		0.0873357	0.428688	0	0	0					0.0224482	0.137538	0.344929	2.61847	0.244796	0.346567	-0.334566	-1.20748
50	A0A161UP03	TonB-dependent receptor	737848	782998	1.38066e+06	0.942338	1.7633	+	1.15779e-11	0	-9.71228	-9.99794	9.99794	SB 2_SB 02;SB 2_SB 07		+	SB 2_SB 07	0.113835	0.413192	-0.120161	-1.70546	2.51541e-10	0	0.85611	13.8485
51	A0A165IQE7	Ketol-acid reductoisomerase (NADP(+))	295395	322544	205309	0.915829	0.63653		0.00138527	0.0815351	1.57373	2.85972	-2.85972	SB 02_SB 2;SB 07_SB 2		+	SB 2_SB 07	0.448618	0.796973	-0.120281	-0.78333	0.000737737	0.00281818	-0.624942	-4.15999
52	A0A165JYU6	Transcription termination/antitermination protein NusA	2.77843e+06	2316254	2071692	1.19954	0.894415	+	1.02968e-05	0.0161975	5.17126	-2.36479	-5.17126	SB 07_SB 2;SB 02_SB 2;SB 02_SB 07	+	+	SB 02_SB 07;SB 2_SB 07	0.000421204	0.00793548	0.248578	4.81697	0.0057369	0.0164885	-0.195436	-3.18661
53	A0A165JUX6	Methionine--tRNA ligase	195315	234965	208522	0.831248	0.88746		0.022161	0.254698	-1.72605	1.72605	0	SB 07_SB 02				0.0313971	0.173944	-0.421769	-2.43581	0.0614505	0.121017	-0.210478	-2.01132
54	A0A161WLM6	Peptidase M13	573465	637861	615449	0.899044	0.964864		0.211049	0.587956	0	0	0					0.0567503	0.264331	-0.152067	-2.10783	0.485801	0.58491	-0.0527164	-0.713523
55	A0A161USH0	Protein of uncharacterized function (DUF3450)	10707299	10242337	9404654	1.0454	0.918214		0.156432	0.53291	0	0	0					0.0180982	0.120358	0.178111	2.735	0.886219	0.928488	-0.0131024	-0.145389
56	A0A165KH70	Serine hydroxymethyltransferase	1.11746e+06	1.33267e+06	1.27022e+06	0.838511	0.953139		0.553387	0.821838	0	0	0					0.0989313	0.381926	-0.160961	-1.78861	0.421698	0.528073	-0.131322	-0.824644
57	A0A165J5E4	Carbamoyl-phosphate synthase large chain	137194	159497	166789	0.860168	1.04572		0.208559	0.584899	0	0	0					0.264917	0.659899	-0.178442	-1.16948	0.278388	0.379482	0.226315	1.12207
58	A0A165JEP4	DNA-directed RNA polymerase subunit alpha	3788873	3689587	3.39351e+06	1.02691	0.919754		0.0335859	0.302863	0	1.56442	-1.56442	SB 07_SB 2		+	SB 2_SB 07	0.460585	0.801244	-0.0500918	-0.762331	0.00308476	0.00952542	-0.136313	-3.48102
59	A0A161URX3	ATP-dependent protease ATPase subunit HslU	1.30196e+06	1.37037e+06	1.48271e+06	0.950081	1.08198	+	5.16642e-06	0.0152676	-5.34805	-2.96735	5.34805	SB 07_SB 02;SB 2_SB 02;SB 2_SB 07	+	+	SB 02_SB 07;SB 2_SB 07	0.00422408	0.0391261	-0.1094	-3.51992	0.000577193	0.00219512	0.126122	4.27743
60	A0A165KJQ8	Chemotaxis protein	254500	258797	198130	0.983398	0.76558		0.0182485	0.234899	1.70524	0	-1.70524	SB 02_SB 2				0.366301	0.734282	0.162669	0.938892	0.0586811	0.116898	-0.261616	-2.03577
61	A0A165KBS4	Serine--tRNA ligase	320190	466075	528969	0.686992	1.13495	+	1.7699e-06	0.015037	-5.88826	4.36984	5.88826	SB 07_SB 02;SB 2_SB 02	+		SB 02_SB 07	3.53795e-05	0.00218182	-0.555474	-6.37364	0.0477611	0.0966372	0.161255	2.14377
62	A0A165KUE6	Phosphoenolpyruvate carboxykinase (ATP)	376034	530570	669222	0.708736	1.26133	+	1.9294e-08	0.00418182	-7.93231	5.66132	7.93231	SB 07_SB 02;SB 2_SB 02;SB 2_SB 07	+	+	SB 02_SB 07;SB 2_SB 07	5.23432e-05	0.00154839	-0.61989	-6.11267	0.0071822	0.0195072	0.245487	3.07946
63	A0A165J7Q3	Phosphoglycerate kinase	569320	594100	568493	0.958289	0.956897		0.411461	0.739888	0	0	0					0.310591	0.699002	-0.138022	-1.05868	0.218724	0.319875	-0.136493	-1.2802
64	A0A165JX82	Transaldolase	314122	317667	321515	0.988842	1.01211		0.825741	0.9467	0	0	0					0.886118	0.958278	0.0360044	0.146295	0.627697	0.716783	-0.1064	-0.494467
65	A0A165K2S9	Enoyl-[acyl-carrier-protein] reductase [NADH]	1.9015e+06	2.02231e+06	1.88093e+06	0.940265	0.930089		0.0317807	0.297294	0	1.60598	-1.60598	SB 07_SB 2		+	SB 2_SB 07	0.206933	0.569175	-0.0594532	-1.33411	0.0132324	0.032775	-0.133789	-2.78545
66	A0A165IK68	C4-dicarboxylate ABC transporter	1.82362e+06	1.30619e+06	563222	1.39614	0.431194	+	1.17843e-11	0	10.4602	9.01944	-10.4602	SB 07_SB 2;SB 02_SB 2;SB 02_SB 07	+	+	SB 02_SB 07;SB 2_SB 07	5.02439e-05	0.00171429	0.494481	6.13966	4.12259e-09	0	-1.15914	-11.4354
67	A0A165J3Z9	DNA gyrase subunit A	298628	281979	202624	1.05904	0.71858		0.755921	0.916216	0	0	0					0.304024	0.696125	0.142762	1.07382	0.805158	0.862947	-0.0652048	-0.250804
68	A0A165JYZ0	Polyribonucleotide nucleotidyltransferase	235121	248742	195915	0.945242	0.787626		0.546925	0.817612	0	0	0					0.657645	0.908859	-0.045042	-0.454409	0.346876	0.455675	-0.224336	-0.969186
69	A0A165KYG3	N-succinylglutamate 5-semialdehyde dehydrogenase	326373	604184	805813	0.540188	1.33372	+	1.03774e-11	0	-11.1988	8.21411	11.1988	SB 07_SB 02;SB 2_SB 02;SB 2_SB 07	+	+	SB 02_SB 07;SB 2_SB 07	1.85217e-06	0.008	-0.962594	-8.56719	6.73992e-07	0	0.462958	7.88028
70	A0A165IG29	Cell division protein FtsZ	1.71979e+06	1520037	1390444	1.13141	0.914744	+	1.08343e-06	0.0129412	6.19	-3.93892	-6.19	SB 07_SB 2;SB 02_SB 2;SB 02_SB 07	+	+	SB 02_SB 07;SB 2_SB 07	1.89982e-05	0.00133333	0.196404	6.80114	0.0136171	0.0337391	-0.0915292	-2.77154
71	A0A161VK80	Malate dehydrogenase	2.46201e+06	2.90728e+06	3273273	0.846844	1.12589		0.0127377	0.200698	-1.93793	0	1.93793	SB 2_SB 02				0.111213	0.40751	-0.155448	-1.71935	0.0531517	0.105761	0.18322	2.08792
72	A0A165J9F7	Dihydrolipoyllysine-residue succinyltransferase component of 2-oxoglutarate dehydrogenase complex	1.52511e+06	1.8851e+06	1.85048e+06	0.809038	0.981638	+	1.98227e-06	0.0149818	-5.45357	5.45357	5.16134	SB 2_SB 02;SB 07_SB 02	+		SB 02_SB 07	0.000112318	0.00356757	-0.366702	-5.62105	0.612303	0.707043	-0.0171799	-0.516892
73	A0A165KV78	Adhesin	216256	462200	541262	0.467884	1.17105	+	9.81755e-06	0.01585	-4.94375	4.25614	4.94375	SB 07_SB 02;SB 2_SB 02	+		SB 02_SB 07	0.000123012	0.0036	-1.04613	-5.56391	0.429672	0.534387	0.13589	0.81027
74	A0A161UTB8	UDP-N-acetyl glucosamine 2-epimerase	435442	668837	478478	0.651043	0.715388	+	2.95455e-05	0.0207129	-3.96273	3.96273	-3.6693	SB 07_SB 02;SB 07_SB 2	+	+	SB 02_SB 07;SB 2_SB 07	0.000406384	0.008	-0.589105	-4.83806	6.4297e-05	0.000290909	-0.469721	-5.35606
75	A0A165JJ10	Chaperone SurA	645334	658476	703146	0.980042	1.06784		0.102149	0.451746	0	0	0					0.772813	0.939604	-0.0198639	-0.295298	0.0795542	0.149231	0.113967	1.87233
76	A0A165K5T8	30S ribosomal protein S2	9296990	8755335	7.76997e+06	1.06187	0.887456		0.00174421	0.0884948	2.56896	1.88761	-2.56896	SB 07_SB 2;SB 02_SB 2		+	SB 2_SB 07	0.107409	0.398072	0.0883341	1.74004	0.00903196	0.023726	-0.199543	-2.96972
77	A0A165JSP6	NAD-dependent malic enzyme	209880	222131	237049	0.944848	1.06716		0.732795	0.907069	0	0	0					0.729822	0.925543	-0.0491055	-0.353534	0.65255	0.737053	0.0575324	0.458799
78	A0A165KM10	Porin	2.10318e+06	1945687	2.07837e+06	1.08094	1.06819		0.0460938	0.338627	0	0	0					0.00855058	0.0678904	0.160314	3.13882	0.029985	0.0650101	0.14587	2.3818
79	A0A165K2F9	Flagellar motor protein MotA	1.86967e+06	2.61349e+06	2.85679e+06	0.715391	1.09309	+	9.06569e-08	0.00576471	-7.1701	5.56033	7.1701	SB 07_SB 02;SB 2_SB 02	+		SB 02_SB 07	1.95053e-05	0.00125	-0.495223	-6.78269	0.0504626	0.10259	0.136108	2.1151
80	A0A165KCX1	Asparagine--tRNA ligase	249517	330984	383453	0.753863	1.15852	+	9.67282e-06	0.0160506	-5.18811	3.5375	5.18811	SB 07_SB 02;SB 2_SB 02	+		SB 02_SB 07	0.000586772	0.0103636	-0.473681	-4.62337	0.080413	0.149186	0.168421	1.86647
81	A0A165ISE9	2',3'-cyclic-nucleotide 2'-phosphodiesterase/3'-nucleotidase	415415	435608	283096	0.953642	0.649887	+	7.3194e-05	0.0242951	3.06544	3.80086	-3.80086	SB 07_SB 2;SB 02_SB 2		+	SB 2_SB 07	0.950707	0.97779	0.00741649	0.0631243	0.000107306	0.000459016	-0.632549	-5.0987
82	A0A165KM69	Outer membrane channel protein TolC	1342810	1109138	871447	1.21068	0.785698		0.000944695	0.0674382	2.96407	1.82071	-2.96407	SB 07_SB 2;SB 02_SB 2	+	+	SB 02_SB 07;SB 2_SB 07	0.00499945	0.0430698	0.227145	3.4285	0.0110173	0.0284238	-0.362672	-2.87409
83	A0A165JLH1	Uncharacterized protein	200359	233560	293130	0.857848	1.25505		0.0539583	0.357803	0	0	0					0.406103	0.762522	-0.260619	-0.86102	0.0950173	0.169224	0.394362	1.77444
84	A0A161UN41	NADP-specific glutamate dehydrogenase	1223793	1110210	773289	1.10231	0.696525	+	1.76235e-09	0.00175	7.90531	7.58863	-7.90531	SB 07_SB 2;SB 02_SB 2		+	SB 2_SB 07	0.052129	0.249871	0.115609	2.1555	1.62607e-07	0	-0.488985	-8.77973
85	A0A165KFD6	Betaine-aldehyde dehydrogenase	66322.9	91970.9	945241	0.721129	10.2776	+	1.8603e-10	0	-8.15968	-9.12348	9.12348	SB 2_SB 02;SB 2_SB 07		+	SB 2_SB 07	0.763014	0.935973	-0.142481	-0.308471	1.4632e-10	0	3.55552	14.3623
86	A0A165JY87	Leucine--tRNA ligase	173800	169468	139922	1.02557	0.825659		0.850982	0.95734	0	0	0					0.720518	0.919851	0.0750636	0.3663	0.78909	0.849547	-0.0604515	-0.272014
87	A0A161UV35	Adenosine deaminase	518836	414840	340952	1.25069	0.821889		0.0203147	0.245677	1.78941	0	-1.78941	SB 02_SB 2				0.11033	0.405735	0.250062	1.7241	0.139418	0.220266	-0.210228	-1.55536
88	A0A161WSA8	Transcription termination factor Rho	291943	341307	303157	0.855369	0.888225		0.000594796	0.058963	-3.31643	3.31643	-1.51917	SB 07_SB 02;SB 07_SB 2	+	+	SB 02_SB 07;SB 2_SB 07	0.000439103	0.008	-0.261156	-4.79251	0.00995644	0.0255839	-0.132881	-2.92288
89	A0A165JNK0	Peptidase M13	253922	270979	208062	0.937052	0.767815		0.00172539	0.0888542	1.39374	2.80939	-2.80939	SB 02_SB 2;SB 07_SB 2		+	SB 2_SB 07	0.104102	0.39343	-0.078772	-1.75856	0.0017257	0.00557692	-0.328878	-3.75602
90	A0A165J9G7	Oxoglutarate dehydrogenase (succinyl-transferring)	162434	157396	107415	1.03201	0.682453		0.528726	0.807155	0	0	0					0.473076	0.810161	0.0987676	0.740777	0.481476	0.583175	-0.166446	-0.720728
91	A0A165J7R4	Transketolase	193370	184550	120690	1.04779	0.653969		0.260556	0.636125	0	0	0					0.774886	0.939783	-0.0348865	-0.292519	0.174307	0.262503	-0.482972	-1.42172
92	A0A161WQM9	Biosynthetic arginine decarboxylase	167634	287995	274747	0.582073	0.953999		0.0133418	0.205188	-1.95004	1.95004	1.31238	SB 2_SB 02;SB 07_SB 02	+		SB 02_SB 07	0.003349	0.0329369	-0.831536	-3.64633	0.427913	0.533919	-0.17666	-0.813427
93	A0A165JE27	Elongation factor G	156976	150876	120552	1.04042	0.799009		0.924352	0.983487	0	0	0					0.894318	0.96031	-0.0170152	-0.135687	0.737133	0.804695	-0.102639	-0.341551
94	A0A161UX62	ATP-dependent RNA helicase DeaD	126196	116816	85181.7	1.08029	0.729192		0.744069	0.912902	0	0	0					0.812917	0.946115	0.0412123	0.241933	0.565109	0.659696	-0.166454	-0.587437
95	A0A165KCT7	Fumarate hydratase class I	351287	462600	361604	0.759376	0.781678	+	2.44535e-06	0.0150345	-3.61994	5.54152	-5.54152	SB 07_SB 2;SB 07_SB 02	+	+	SB 02_SB 07;SB 2_SB 07	0.000696802	0.0113714	-0.305086	-4.52411	2.92943e-07	0	-0.364034	-8.39969
96	A0A161WKV7	Queuine tRNA-ribosyltransferase	650317	588911	532097	1.10427	0.903527		0.000673237	0.0617455	3.34928	-1.64163	-3.34928	SB 02_SB 2;SB 02_SB 07				0.018039	0.120674	0.199861	2.73677	0.083702	0.154556	-0.119259	-1.84452
97	A0A165IKA7	Glutamate--tRNA ligase	265449	326122	281752	0.813959	0.863948		0.0314578	0.296714	-1.47151	1.47151	0	SB 07_SB 02				0.0307416	0.172038	-0.403286	-2.44735	0.0380631	0.0791698	-0.249781	-2.26078
98	A0A165IQU8	Channel protein TolC	777416	657202	812297	1.18292	1.23599		0.326742	0.686379	0	0	0					0.299616	0.691913	0.223393	1.08411	0.166753	0.252873	0.302437	1.44864
99	A0A165KGS7	Putative agmatine deiminase	557389	448583	358147	1.24255	0.798397	+	0.000241455	0.04	3.80738	-2.04998	-3.80738	SB 02_SB 2;SB 02_SB 07				0.011002	0.0835385	0.39102	3.00316	0.0658299	0.126387	-0.207312	-1.97461
100	A0A165JH04	Energy transducer TonB	352019	456551	634902	0.771041	1.39065	+	2.77954e-06	0.015	-5.57239	-3.31885	5.57239	SB 07_SB 02;SB 2_SB 02;SB 2_SB 07		+	SB 2_SB 07	0.00952542	0.0722078	-0.458116	-3.08071	0.000187635	0.000787879	0.580705	4.82222
101	A0A165K0U5	Alkyl hydroperoxide reductase C	4837829	5692276	8079588	0.849894	1.41939	+	1.00045e-07	0.0064	-6.92882	-4.68971	6.92882	SB 07_SB 02;SB 2_SB 02;SB 2_SB 07		+	SB 2_SB 07	0.00698052	0.0576857	-0.301864	-3.24814	4.00521e-05	0.000255319	0.440335	5.59768
102	A0A161UWG9	Succinate dehydrogenase iron-sulfur subunit	1.65425e+06	1.40837e+06	1.38616e+06	1.17458	0.984231	+	3.22373e-05	0.0215294	4.18604	-4.13254	-4.18604	SB 02_SB 2;SB 02_SB 07	+		SB 02_SB 07	2.55468e-05	0.00188235	0.282209	6.59543	0.950499	0.966836	-0.00285509	-0.0630614
103	A0A161WSD0	Dihydrolipoyl dehydrogenase	286101	327254	237380	0.874247	0.725368		0.896123	0.97293	0	0	0					0.408414	0.763873	-0.121442	-0.856662	0.982809	0.990637	-0.00562477	-0.0218866
104	A0A165KEJ6	Phenylalanine--tRNA ligase alpha subunit	1.21502e+06	1.08754e+06	904156	1.11722	0.831375	+	4.16516e-08	0.00492308	7.17407	5.35352	-7.17407	SB 07_SB 2;SB 02_SB 2;SB 02_SB 07		+	SB 2_SB 07	0.013691	0.0971667	0.15861	2.88546	1.34595e-05	9.30233e-05	-0.282902	-6.16997
105	A0A161WNQ2	Na(+)-translocating NADH-quinone reductase subunit A	460601	479897	238427	0.959791	0.496828		0.0802634	0.41884	0	0	0					0.285438	0.683792	0.152971	1.11803	0.108565	0.18633	-0.459765	-1.69958
106	A0A165J619	Na(+)-translocating NADH-quinone reductase subunit F	583593	794355	816400	0.734676	1.02775	+	1.89367e-07	0.0083	-6.42356	6.16187	6.42356	SB 07_SB 02;SB 2_SB 02	+		SB 02_SB 07	1.49692e-05	0.00166667	-0.619552	-6.96956	0.68782	0.762523	0.025007	0.409198
107	A0A161UYM5	C-terminal processing peptidase	137005	119171	146427	1.14964	1.22871		0.170321	0.543935	0	0	0					0.78008	0.933466	0.109109	0.285566	0.0872028	0.159644	0.501621	1.82199
108	A0A165JXY3	Serine-type D-Ala-D-Ala carboxypeptidase	462373	488218	736017	0.947062	1.50756	+	1.8729e-08	0.00438095	-6.8311	-6.71909	6.8311	SB 2_SB 02;SB 2_SB 07		+	SB 2_SB 07	0.218484	0.58426	-0.114835	-1.29859	2.14541e-07	0	0.566305	8.59939
109	A0A165J9H8	Succinate dehydrogenase flavoprotein subunit	316758	286661	202031	1.10499	0.704775		0.295972	0.668971	0	0	0					0.702824	0.919054	0.0435326	0.390759	0.227527	0.327602	-0.311616	-1.25493
110	A0A161WQS1	Uncharacterized protein	309841	387513	510227	0.799563	1.31667	+	1.20522e-07	0.00637838	-6.96179	-4.23781	6.96179	SB 07_SB 02;SB 2_SB 02;SB 2_SB 07	+	+	SB 02_SB 07;SB 2_SB 07	0.000145814	0.00355556	-0.33967	-5.45783	6.13482e-05	0.000222222	0.405526	5.37986
111	A0A165ILF2	Beta-ketoacyl-[acyl-carrier-protein] synthase I	492984	645453	647322	0.76378	1.0029	+	0.000136391	0.0328182	-3.76336	3.76336	3.32266	SB 2_SB 02;SB 07_SB 02	+		SB 02_SB 07	0.000213101	0.00504	-0.400416	-5.2246	0.637404	0.724083	-0.0351033	-0.48046
112	A0A161WTK2	Enolase	1582424	1.48043e+06	1.65517e+06	1.0689	1.11804		0.598363	0.836114	0	0	0					0.488956	0.82288	0.101519	0.713878	0.357765	0.46931	0.129153	0.946915
113	A0A161WSH9	RNA polymerase sigma factor RpoD	1.07227e+06	1.01825e+06	883181	1.05305	0.867349	+	2.81624e-05	0.0203232	4.08002	3.56619	-4.08002	SB 07_SB 2;SB 02_SB 2		+	SB 2_SB 07	0.17536	0.521544	0.0647861	1.4403	7.33041e-05	0.000357143	-0.208878	-5.28979
114	A0A161UZA5	Asparagine synthase (glutamine-hydrolyzing)	44264	56287.7	57722.1	0.786388	1.02548		0.787833	0.931452	0	0	0					0.855772	0.959755	-0.0752095	-0.185713	0.612962	0.706577	0.298215	0.515926
115	A0A165JDX0	50S ribosomal protein L1	12997558	12624697	10247061	1.02953	0.811668		0.00634229	0.153373	1.40012	2.08966	-2.08966	SB 02_SB 2;SB 07_SB 2		+	SB 2_SB 07	0.845359	0.954566	-0.0222349	-0.199308	0.00189652	0.00605607	-0.302949	-3.71131
116	A0A165IUE1	Valine--tRNA ligase	147843	184207	178915	0.802588	0.971268		0.40501	0.738457	0	0	0					0.426622	0.775442	-0.172967	-0.822889	0.596324	0.693032	0.0953609	0.540459
117	A0A161UW27	Chaperone protein DnaJ	835555	1.04918e+06	1.18309e+06	0.796386	1.12762	+	2.88648e-08	0.00448	-7.78923	4.8717	7.78923	SB 07_SB 02;SB 2_SB 02;SB 2_SB 07	+	+	SB 02_SB 07;SB 2_SB 07	3.76575e-05	0.002	-0.313477	-6.33165	0.00145459	0.00470588	0.175285	3.83702
118	A0A165J9K6	Citrate synthase	518191	562814	562877	0.920715	1.00011		0.221298	0.59849	0	0	0					0.745061	0.935723	-0.0344585	-0.332755	0.180948	0.269589	0.26517	1.39884
119	A0A165KL20	Signal recognition particle receptor FtsY	215755	195572	164563	1.1032	0.841446		0.00075902	0.063929	2.96491	2.06609	-2.96491	SB 07_SB 2;SB 02_SB 2		+	SB 2_SB 07	0.0245701	0.145545	0.141971	2.56946	0.00847899	0.0223333	-0.28223	-3.00003
120	A0A165K181	3-oxoacyl-[acyl-carrier-protein] reductase	1.49203e+06	1.82117e+06	1.73183e+06	0.81927	0.950947	+	5.41014e-05	0.0236522	-4.37201	4.37201	3.1989	SB 2_SB 02;SB 07_SB 02	+		SB 02_SB 07	0.000394784	0.0080678	-0.32174	-4.85515	0.092906	0.167928	-0.0674233	-1.78694
121	A0A165K2W1	ATP-dependent Clp protease ATP-binding subunit ClpX	592205	557537	505562	1.06218	0.906777		0.00636513	0.15308	2.27642	0	-2.27642	SB 02_SB 2				0.120137	0.419193	0.118106	1.67319	0.0701982	0.133692	-0.120124	-1.94013
122	A0A165KE29	2OG-Fe(II) oxygenase	980239	776063	571178	1.26309	0.735994	+	8.89395e-06	0.0158974	5.11782	2.78244	-5.11782	SB 07_SB 2;SB 02_SB 2;SB 02_SB 07	+	+	SB 02_SB 07;SB 2_SB 07	0.00164219	0.0199565	0.30994	4.03908	0.00178549	0.00566038	-0.352553	-3.73988
123	A0A165J0Q6	Glyceraldehyde-3-phosphate dehydrogenase	714591	857495	761378	0.833348	0.88791		0.263465	0.638908	0	0	0					0.0112163	0.0847389	-0.229957	-2.99277	0.221697	0.322026	-0.180263	-1.27158
124	A0A161WT13	Adenylosuccinate lyase	115098	162878	222088	0.706652	1.36352	+	2.12096e-06	0.0150714	-5.9023	3.345	5.9023	SB 07_SB 02;SB 2_SB 02;SB 2_SB 07	+	+	SB 02_SB 07;SB 2_SB 07	0.000761366	0.0121081	-0.584271	-4.47322	0.00845847	0.0224615	0.341068	3.00119
125	A0A161UZR9	Acetyl-CoA acetyltransferase	488438	707873	584388	0.690008	0.825554		0.00403546	0.126649	-2.54321	2.54321	1.35014	SB 2_SB 02;SB 07_SB 02	+		SB 02_SB 07	6.7154e-05	0.00193939	-0.54756	-5.94983	0.16962	0.255674	-0.178125	-1.43831
126	A0A165IQH2	Dihydroxy-acid dehydratase	218161	279180	172634	0.781433	0.61836	+	1.37231e-07	0.00687179	3.38439	7.05177	-7.05177	SB 02_SB 2;SB 07_SB 2;SB 07_SB 02		+	SB 2_SB 07	0.0072311	0.0588451	-0.258853	-3.22912	3.5524e-07	0	-0.708248	-8.27761
127	A0A165J2F2	Ribosomal protein S12 methylthiotransferase RimO	271202	327684	254407	0.827634	0.776379		0.0373991	0.315887	0	1.49471	-1.49471	SB 07_SB 2		+	SB 2_SB 07	0.448781	0.793906	-0.121921	-0.783042	0.0179371	0.0426977	-0.396708	-2.63704
128	A0A165J0H1	Elongation factor P	3.44233e+06	2886896	2.04772e+06	1.1924	0.709314	+	1.93488e-10	0	9.49316	7.39581	-9.49316	SB 07_SB 2;SB 02_SB 2;SB 02_SB 07	+	+	SB 02_SB 07;SB 2_SB 07	0.000961976	0.01445	0.281471	4.33979	1.07643e-07	0	-0.493267	-9.05287
129	A0A165J0P0	Dihydrolipoamide acetyltransferase component of pyruvate dehydrogenase complex	1.94065e+06	1.85047e+06	492043	1.04873	0.265902		0.0765667	0.411967	0	0	0					0.580022	0.879636	-0.254385	-0.568739	0.0325631	0.0698614	-1.05585	-2.34016
130	A0A165IIK5	Vi polysaccharide biosynthesis protein VipB/TviC	284603	374852	375091	0.759242	1.00064		0.00307415	0.110995	-2.62375	1.70618	2.62375	SB 07_SB 02;SB 2_SB 02				0.0200016	0.131087	-0.377925	-2.68095	0.191522	0.286667	0.119418	1.36376
131	A0A165K1D7	Cold-shock protein	663940	473083	334555	1.40343	0.707181	+	6.1618e-06	0.0153973	5.08898	3.45276	-5.08898	SB 07_SB 2;SB 02_SB 2		+	SB 2_SB 07	0.0120333	0.089925	0.373282	2.95494	0.000114411	0.000451613	-0.616083	-5.06676
132	A0A165KPK7	dTDP-glucose 4,6-dehydratase	197801	208972	268620	0.946539	1.28543	+	0.000106293	0.0287132	-3.56013	-3.05705	3.56013	SB 2_SB 02;SB 2_SB 07		+	SB 2_SB 07	0.267481	0.663141	-0.106441	-1.16288	0.00103291	0.00353684	0.332309	3.99959
133	A0A165JUK7	Chaperone protein HscA homolog	106289	150906	157086	0.704343	1.04095		0.00140537	0.0815054	-2.9605	2.00095	2.9605	SB 07_SB 02;SB 2_SB 02				0.0199244	0.131366	-0.543143	-2.68305	0.265041	0.362695	0.160176	1.15502
134	A0A165J7S3	S-adenosylmethionine synthase	661131	939777	1.19398e+06	0.703498	1.27049	+	7.30814e-08	0.005	-7.29392	5.51331	7.29392	SB 07_SB 02;SB 2_SB 02	+		SB 02_SB 07	2.99758e-05	0.002	-0.603168	-6.48597	0.0256549	0.0586811	0.185405	2.45998
135	A0A161WNT0	Isocitrate dehydrogenase	364584	375089	235580	0.971994	0.628065		0.0104174	0.184513	1.43484	1.7607	-1.7607	SB 07_SB 2;SB 02_SB 2		+	SB 2_SB 07	0.834522	0.955168	0.0235875	0.213499	0.012858	0.0322532	-0.51175	-2.79937
136	A0A161WPC5	30S ribosomal protein S5	2.96326e+06	3.34333e+06	3.34912e+06	0.886321	1.00173		0.243598	0.61537	0	0	0					0.0844252	0.345603	-0.188938	-1.88118	0.750121	0.816594	-0.033379	-0.324019
137	A0A165KMP2	Periplasmic serine endoprotease DegP-like	612967	755091	804922	0.811779	1.06599	+	0.000172591	0.0347941	-3.95659	2.15749	3.95659	SB 07_SB 02;SB 2_SB 02	+		SB 02_SB 07	0.00131554	0.0173176	-0.361978	-4.16309	0.0518821	0.104277	0.190133	2.10059
138	A0A165J8M9	Carbamoyl-phosphate synthase small chain	962311	998613	1.13014e+06	0.963647	1.13171		0.0937372	0.438587	0	0	0					0.691793	0.918485	-0.0296588	-0.406135	0.0798749	0.14887	0.136444	1.87013
139	A0A165K0Z3	Phosphoribosylformylglycinamidine cyclo-ligase	246603	257330	260310	0.958314	1.01158		0.972525	0.99603	0	0	0					0.927465	0.966444	-0.00672455	-0.0929653	0.822855	0.875697	-0.0150085	-0.22758
140	A0A165J1Y0	Pyrophosphate phospho-hydrolase	372276	421763	414419	0.882666	0.982586		0.0148766	0.215471	-1.83528	1.43714	1.83528	SB 07_SB 02;SB 2_SB 02				0.0338588	0.18305	-0.20898	-2.39446	0.615273	0.707224	0.0332765	0.512545
141	A0A165KPS3	Tungsten ABC transporter substrate-binding protein	2.05431e+06	1591580	1.55782e+06	1.29073	0.978791	+	2.44876e-05	0.0203871	4.57117	-4.57117	-3.86192	SB 02_SB 07;SB 02_SB 2	+		SB 02_SB 07	2.18273e-06	0.00266667	0.436442	8.43311	0.413669	0.522788	0.0541844	0.839295
142	A0A165JDY1	50S ribosomal protein L10	7.83501e+06	8585611	6934460	0.912575	0.807684	+	5.36264e-05	0.0238596	1.81666	4.4315	-4.4315	SB 02_SB 2;SB 07_SB 2		+	SB 2_SB 07	0.0886788	0.355749	-0.11057	-1.85263	3.19086e-05	0.000272727	-0.304668	-5.7151
143	A0A165JJ51	Chemotaxis protein	234720	250210	238665	0.938092	0.95386		0.555778	0.822366	0	0	0					0.775448	0.937103	0.0487027	0.291766	0.444219	0.547817	-0.1279	-0.78448
144	A0A165IIK0	Vi polysaccharide biosynthesis protein VipA/TviB	399179	418835	291520	0.953071	0.696026		0.436192	0.752431	0	0	0					0.788462	0.937545	0.0525206	0.274376	0.355149	0.46646	-0.18106	-0.952222
145	A0A165JHJ5	ATP synthase gamma chain	523459	684055	789406	0.765229	1.15401	+	8.0677e-05	0.024864	-4.22372	2.95569	4.22372	SB 07_SB 02;SB 2_SB 02	+		SB 02_SB 07	0.000719687	0.0116111	-0.48547	-4.50553	0.0915478	0.166131	0.146308	1.79511
146	A0A165K823	ABC-F family ATPase	101728	163330	279986	0.622841	1.71424	+	1.46448e-05	0.0178636	-5.04862	2.68684	5.04862	SB 07_SB 02;SB 2_SB 02;SB 2_SB 07	+	+	SB 02_SB 07;SB 2_SB 07	0.000926322	0.014359	-0.837384	-4.36125	0.0153163	0.0379877	0.508742	2.71431
147	A0A165K801	Porin	445399	510244	818927	0.872914	1.60497	+	1.1845e-11	0	-9.8565	-9.8434	9.8565	SB 2_SB 02;SB 2_SB 07		+	SB 2_SB 07	0.0548137	0.258365	-0.129386	-2.12734	2.09916e-09	0	0.698549	11.9834
148	A0A165J942	Recombination-associated protein RdgC	360966	314928	265226	1.14619	0.842181	+	6.52131e-05	0.0248547	3.9953	2.85923	-3.9953	SB 07_SB 2;SB 02_SB 2		+	SB 2_SB 07	0.0504708	0.244082	0.164314	2.17358	0.000632489	0.00238095	-0.322958	-4.2336
149	A0A165J877	Aldo/keto reductase	175777	202270	255282	0.869022	1.26209		0.000588719	0.0590062	-3.22844	-1.80952	3.22844	SB 2_SB 02;SB 2_SB 07		+	SB 2_SB 07	0.0269785	0.154788	-0.239991	-2.5186	0.0112631	0.0287632	0.327047	2.86344
150	A0A165J0T8	tRNA-cytidine(32) 2-sulfurtransferase	155952	108928	101646	1.43169	0.933146		0.00483182	0.137138	2.33483	-1.81008	-2.33483	SB 02_SB 2;SB 02_SB 07				0.00615542	0.0516788	0.610524	3.31602	0.557913	0.652422	-0.106784	-0.598458
151	A0A165ITB1	Tyrosine--tRNA ligase	215318	255131	285014	0.843952	1.11713		0.000749473	0.0639286	-3.26756	2.07834	3.26756	SB 07_SB 02;SB 2_SB 02				0.00586788	0.0503881	-0.305735	-3.34186	0.11663	0.196471	0.108674	1.65879
152	A0A161WQ70	Transporter	221338	282998	111639	0.782119	0.394486		0.00540829	0.142835	1.65984	2.01319	-2.01319	SB 07_SB 2;SB 02_SB 2		+	SB 2_SB 07	0.847114	0.95448	0.0489964	0.197015	0.00686704	0.0187852	-0.975139	-3.10089
153	A0A165KQH4	Gamma-glutamyl phosphate reductase	65972	93944.3	276088	0.702246	2.93885		0.000430029	0.053351	-2.20429	-3.22524	3.22524	SB 2_SB 07;SB 2_SB 02		+	SB 2_SB 07	0.804536	0.941923	0.163681	0.253018	0.000591409	0.00216867	1.92216	4.26577
154	A0A165JZR1	Uncharacterized protein	325325	246968	475845	1.31728	1.92675		0.000819025	0.0646744	0	-3.22808	3.22808	SB 2_SB 07		+	SB 2_SB 07	0.287155	0.685215	0.369465	1.11385	0.00081862	0.00302222	1.00667	4.11034
155	A0A161UVJ1	Carboxypeptidase	192175	166846	221956	1.15181	1.3303		0.000575369	0.059125	1.40579	-3.35992	3.35992	SB 02_SB 07;SB 2_SB 07		+	SB 2_SB 07	0.0395034	0.212179	0.331665	2.30962	0.000459995	0.00161039	0.492128	4.38646
156	A0A161USR9	3-hydroxyisobutyrate dehydrogenase	263123	220172	204321	1.19508	0.928008		0.133687	0.504968	0	0	0		+		SB 02_SB 07	0.00438272	0.0402667	0.288959	3.49989	0.287234	0.389268	0.139661	1.10088
157	A0A165KDP7	Phenylalanine--tRNA ligase beta subunit	80791.2	82358	52027.4	0.980975	0.631722		0.180561	0.551937	0	0	0					0.599178	0.879172	-0.0861093	-0.539846	0.119446	0.199935	-0.759106	-1.64511
158	A0A165IUN5	Flotillin	179576	228543	289726	0.78574	1.26771	+	0.000199704	0.036766	-3.86661	1.65402	3.86661	SB 07_SB 02;SB 2_SB 02;SB 2_SB 07				0.0121544	0.0903602	-0.348362	-2.94955	0.0247486	0.0574066	0.267555	2.47791
159	A0A165JZ13	Deoxyribose-phosphate aldolase	419259	605557	797666	0.692353	1.31724	+	5.81325e-05	0.024069	-4.38726	2.9807	4.38726	SB 07_SB 02;SB 2_SB 02	+		SB 02_SB 07	0.00227916	0.0231698	-0.739944	-3.85745	0.0797838	0.14918	0.246669	1.87076
160	A0A161WRN4	Amidophosphoribosyltransferase	329478	379838	378766	0.867416	0.997176		0.0438312	0.334048	-1.35888	0	1.35888	SB 2_SB 02				0.0286562	0.16237	-0.193411	-2.48572	0.719187	0.793515	0.0281105	0.365962
161	A0A165JUL9	Cysteine desulfurase IscS	165386	135424	129741	1.22125	0.958038		0.51156	0.798007	0	0	0					0.0659796	0.287746	0.284355	2.02262	0.851241	0.899712	0.0447201	0.190593
162	A0A165J3Y3	Ribonucleoside-diphosphate reductase	72742.9	63507.8	41468.6	1.14542	0.65297		0.219894	0.597148	0	0	0					0.703818	0.918338	0.101309	0.389379	0.178726	0.26779	-0.369631	-1.40642
163	A0A165JT71	2-dehydro-3-deoxyphosphooctonate aldolase	138925	115435	96900.2	1.2035	0.839437		0.165313	0.538357	0	0	0					0.405535	0.763294	0.148481	0.862093	0.212205	0.312306	-0.171888	-1.29944
164	A0A161UPD6	50S ribosomal protein L17	6604487	5808818	5294151	1.13698	0.911399	+	3.36016e-05	0.0217087	4.67837	-2.76035	-4.67837	SB 02_SB 2;SB 02_SB 07	+		SB 02_SB 07	0.001958	0.0216	0.176935	3.94138	0.0311381	0.06714	-0.0850998	-2.36277
165	A0A165KDJ3	Aminopeptidase	102418	179644	337457	0.570113	1.87847	+	2.57608e-05	0.0209362	-4.53055	-2.85331	4.53055	SB 2_SB 02;SB 2_SB 07		+	SB 2_SB 07	0.0218666	0.137705	-0.866015	-2.6327	0.000692672	0.00248276	1.29506	4.19011
166	A0A165KMG7	30S ribosomal protein S6	8266322	7.05639e+06	6.73827e+06	1.17147	0.954916		0.00313755	0.111447	2.65266	-1.46898	-2.65266	SB 02_SB 2;SB 02_SB 07	+		SB 02_SB 07	0.00171731	0.0201263	0.263403	4.01419	0.203154	0.298553	-0.118686	-1.32694
167	A0A165KJC8	Peptidase M16	101132	156591	167421	0.645835	1.06916		0.00913687	0.176594	-1.88573	1.88573	1.83835	SB 2_SB 02;SB 07_SB 02	+		SB 02_SB 07	0.00477946	0.0423175	-0.603724	-3.45289	0.954937	0.968958	-0.00944667	-0.0574005
168	A0A0A1EDG8	Protein RecA	526394	693754	743848	0.758761	1.07221	+	3.04074e-06	0.0148852	-5.61331	4.3113	5.61331	SB 07_SB 02;SB 2_SB 02	+		SB 02_SB 07	0.000130776	0.00370732	-0.410387	-5.52561	0.111938	0.189682	0.102139	1.68221
169	A0A165J2Q0	Outer membrane protein assembly factor BamC	271571	259157	236248	1.0479	0.911604		0.490623	0.791391	0	0	0					0.490197	0.821052	0.0633755	0.711798	0.475222	0.576077	-0.0637909	-0.731215
170	A0A165JJA8	GTPase Obg	238557	226991	171791	1.05095	0.756819		0.0262829	0.275505	1.49437	0	-1.49437	SB 02_SB 2				0.345793	0.718139	0.140525	0.981348	0.0433932	0.0890182	-0.283013	-2.19346
171	A0A165KCT2	Peptidase S9	77366.2	214067	88310.1	0.361411	0.412535		0.0945113	0.438656	0	0	0					0.0581577	0.26949	-1.24173	-2.09403	0.110477	0.189315	-0.93766	-1.68968
172	A0A165J1I8	2,3-bisphosphoglycerate-independent phosphoglycerate mutase	282871	315272	325405	0.897226	1.03214		0.0855958	0.427775	0	0	0					0.77674	0.93511	-0.0444933	-0.290036	0.0965307	0.171081	0.210204	1.76563
173	A0A165KXS2	DNA-binding response regulator	1.4628e+06	1521309	1.82053e+06	0.961541	1.19669		0.00501042	0.139204	-1.896	-1.85563	1.896	SB 2_SB 02;SB 2_SB 07		+	SB 2_SB 07	0.537611	0.854874	-0.0417438	-0.634583	0.00819318	0.0221277	0.209629	3.01646
174	A0A165JWY2	Isoleucine--tRNA ligase	39827.2	51623.9	53303.9	0.771488	1.03254		0.727436	0.907535	0	0	0					0.334817	0.708809	-0.328452	-1.00482	0.490195	0.58848	-0.389543	-0.706241
175	A0A165JE80	30S ribosomal protein S3	1.58916e+06	1.52411e+06	885740	1.04268	0.581154		0.169415	0.543538	0	0	0					0.346957	0.718278	0.108119	0.978891	0.177587	0.266327	-0.35053	-1.41033
176	A0A165KEE2	Porin	379636	298742	267057	1.27078	0.893938		0.00296933	0.110844	2.45473	-2.45473	-2.144	SB 02_SB 07;SB 02_SB 2	+		SB 02_SB 07	5.22977e-06	0.001	0.422448	7.74506	0.73651	0.805261	0.0355286	0.342395
177	A0A161UWX4	Transcription termination/antitermination protein NusG	1.21025e+06	1.33952e+06	1.31346e+06	0.9035	0.980547		0.0432927	0.334037	-1.37991	1.37991	0	SB 07_SB 02				0.0133151	0.095253	-0.131385	-2.90045	0.634377	0.721537	-0.0192167	-0.484816
178	A0A165KGQ1	CTP synthase	257821	271341	193376	0.950174	0.71267		0.88428	0.971339	0	0	0					0.568621	0.872648	0.156389	0.586173	0.962132	0.974404	0.0150081	0.0482272
179	A0A161UTN2	Alanine dehydrogenase	487422	527446	289622	0.924117	0.549104		0.00127319	0.0779891	1.98582	2.70023	-2.70023	SB 02_SB 2;SB 07_SB 2		+	SB 2_SB 07	0.86005	0.961715	-0.0323655	-0.180139	0.00224572	0.00753153	-1.0324	-3.6313
180	A0A165KMB5	TonB-dependent receptor	109669	78624.2	95551.4	1.39485	1.21529		0.224781	0.601184	0	0	0					0.0275941	0.157257	0.593863	2.50631	0.253454	0.351291	0.400614	1.18465
181	A0A165JZ55	TonB-dependent receptor	180998	154082	416594	1.17468	2.70371	+	4.84408e-08	0.00474074	-4.68757	-7.32065	7.32065	SB 2_SB 07;SB 2_SB 02		+	SB 2_SB 07	0.201652	0.560436	0.295751	1.3509	8.27949e-08	0	1.37502	9.22968
182	A0A165J6I7	Dipeptidyl-peptidase	70601.5	86092.3	57638	0.820068	0.669491		0.028857	0.287735	0	1.58729	-1.58729	SB 07_SB 2		+	SB 2_SB 07	0.0493209	0.240609	-0.494582	-2.18645	0.00988291	0.0255946	-0.666962	-2.92645
183	A0A165IT33	Glutamate-1-semialdehyde 2,1-aminomutase	205639	276612	319114	0.74342	1.15365		0.0301306	0.291608	-1.61806	0	1.61806	SB 2_SB 02				0.0781817	0.330676	-0.463619	-1.92556	0.334667	0.443198	0.174682	0.994746
184	A0A165KGC8	Threonine synthase	144795	173731	136650	0.833442	0.786561		0.215255	0.59152	0	0	0					0.312587	0.69716	-0.11885	-1.05413	0.102315	0.178879	-0.257869	-1.73304
185	A0A165J8X0	Inosine-5'-monophosphate dehydrogenase	189842	238380	258878	0.796383	1.08599		0.0937061	0.439688	0	0	0					0.0786871	0.331493	-0.303615	-1.92185	0.27838	0.380377	0.245132	1.1221
186	A0A165KQT1	Efflux transporter periplasmic adaptor subunit	214409	288582	344640	0.742974	1.19425	+	2.53334e-07	0.00857143	-6.81507	4.6149	6.81507	SB 07_SB 02;SB 2_SB 02;SB 2_SB 07	+	+	SB 02_SB 07;SB 2_SB 07	0.000229069	0.00553846	-0.511487	-5.18071	0.0101919	0.02624	0.214693	2.91163
187	A0A165J0N1	2-oxoisovalerate dehydrogenase	830505	720472	717607	1.15272	0.996024		0.568028	0.829022	0	0	0					0.214017	0.578115	0.123706	1.31214	0.996128	0.997324	-0.000553131	-0.00492926
188	A0A161WTW7	Amidase	95540.4	132858	116473	0.719114	0.876672		0.595897	0.839717	0	0	0					0.421578	0.773853	-0.263295	-0.832146	0.89108	0.929631	-0.0310233	-0.139134
189	A0A165IQ60	Aconitate hydratase	60882.2	70213.3	70147.1	0.867104	0.999056		0.0743056	0.408961	0	0	0					0.0924212	0.363562	-0.429663	-1.82852	0.771338	0.83567	0.0386189	0.295599
190	A0A161WRR8	Cysteine synthase	217547	253913	532868	0.856779	2.09863	+	7.84374e-06	0.0157895	-3.99721	-4.63487	4.63487	SB 2_SB 02;SB 2_SB 07		+	SB 2_SB 07	0.797654	0.938942	-0.0613797	-0.262146	4.79813e-05	0.00024	1.17941	5.50502
191	A0A165J702	Lysine--tRNA ligase	236791	257549	219904	0.919403	0.853836		0.310047	0.679507	0	0	0					0.0630397	0.281627	-0.228703	-2.04849	0.300863	0.401011	-0.150739	-1.06916
192	A0A165IL10	AAA family ATPase	208782	185836	205375	1.12347	1.10514		0.0573987	0.367175	0	-1.33831	1.33831	SB 2_SB 07				0.156654	0.484821	0.100968	1.51104	0.0299661	0.0652589	0.199121	2.38212
193	A0A165IIJ4	Lipopolysaccharide biosynthesis protein	428088	408006	271793	1.04922	0.666151	+	6.06331e-08	0.00496552	6.3254	6.26346	-6.3254	SB 07_SB 2;SB 02_SB 2		+	SB 2_SB 07	0.181481	0.529304	0.111039	1.41853	9.70852e-07	0	-0.571341	-7.65926
194	A0A165JHF8	Glutamine--fructose-6-phosphate aminotransferase [isomerizing]	91865	113127	103525	0.812052	0.915125		0.31744	0.681824	0	0	0					0.158125	0.487398	-0.285051	-1.50523	0.687284	0.764485	0.0924849	0.409943
195	A0A161WRM5	Cell shape-determining protein MreB	265246	266185	281802	0.996473	1.05867		0.774439	0.927176	0	0	0					0.954017	0.978769	0.012131	0.05888	0.505108	0.598026	0.107284	0.681813
196	A0A165IQY4	Porphobilinogen deaminase	340797	307779	305438	1.10728	0.992391		0.238146	0.608269	0	0	0					0.104497	0.391974	0.168054	1.75632	0.730692	0.802488	-0.0394914	-0.350287
197	A0A165IHF0	Flagellar hook protein FlgE	307361	218990	172873	1.40354	0.789409		0.000685592	0.062	3.29816	0	-3.29816	SB 02_SB 2	+		SB 02_SB 07	0.000997684	0.0145679	0.593057	4.31911	0.0369495	0.0785507	-0.512593	-2.27595
198	A0A165JZ33	Phosphopentomutase	152364	185839	236343	0.81987	1.27176		0.298165	0.67046	0	0	0					0.87192	0.957451	-0.056313	-0.164702	0.234772	0.33409	0.366622	1.23469
199	A0A165KSQ9	Enolase-phosphatase E1	420718	367770	375926	1.14397	1.02218		0.0137796	0.208231	1.94629	-1.94629	0	SB 02_SB 07	+		SB 02_SB 07	0.00344219	0.0336071	0.216481	3.63135	0.437899	0.540918	0.0492543	0.795618
200	A0A165JE60	50S ribosomal protein L2	1.38395e+06	1.31227e+06	802719	1.05462	0.611701		0.162446	0.537564	0	0	0					0.445167	0.79581	0.084207	0.789452	0.155943	0.240139	-0.376353	-1.48896
201	A0A161WTP2	6,7-dimethyl-8-ribityllumazine synthase	1.04728e+06	1239472	1.23904e+06	0.844943	0.999648	+	1.36923e-05	0.0171163	-4.57503	4.44813	4.57503	SB 07_SB 02;SB 2_SB 02	+		SB 02_SB 07	0.000155554	0.00417391	-0.352399	-5.41774	0.833615	0.884208	0.00811428	0.213524
202	A0A165J9E9	Succinate--CoA ligase [ADP-forming] subunit alpha	1.05862e+06	1.19939e+06	1.46145e+06	0.882627	1.21849	+	6.01196e-06	0.0156111	-5.18489	-3.24001	5.18489	SB 07_SB 02;SB 2_SB 02;SB 2_SB 07	+	+	SB 02_SB 07;SB 2_SB 07	0.00482231	0.0422677	-0.216696	-3.44805	0.000839881	0.00295652	0.305818	4.09811
203	A0A165JE18	30S ribosomal protein S7	4626858	4718214	3.97547e+06	0.980638	0.84258	+	0.000135253	0.0329466	2.18261	3.87917	-3.87917	SB 02_SB 2;SB 07_SB 2		+	SB 2_SB 07	0.42494	0.776477	-0.051446	-0.825968	5.64174e-05	0.000230769	-0.249032	-5.42242
204	A0A165IJ90	Electron transfer flavoprotein subunit beta	171798	171778	194636	1.00012	1.13307		0.178653	0.552346	0	0	0					0.362773	0.729934	-0.139092	-0.946072	0.23666	0.33527	0.169195	1.2295
205	A0A165KYP5	Protein HflK	202162	236627	242761	0.85435	1.02592		0.008696	0.172772	-2.16141	1.37448	2.16141	SB 07_SB 02;SB 2_SB 02				0.0432879	0.221219	-0.353171	-2.25901	0.245949	0.346733	0.112655	1.2044
206	A0A165JU92	tRNA uridine(34) hydroxylase	224434	230029	292184	0.975677	1.27021		0.00305178	0.111587	-2.06731	-2.05018	2.06731	SB 2_SB 02;SB 2_SB 07		+	SB 2_SB 07	0.589544	0.878692	-0.0689775	-0.554315	0.0072243	0.019482	0.364062	3.07667
207	A0A165JR09	10 kDa chaperonin	5.85199e+06	5.75785e+06	6.63558e+06	1.01635	1.15244		0.0106732	0.184741	0	-2.06834	2.06834	SB 2_SB 07		+	SB 2_SB 07	0.146722	0.470363	0.420367	1.55159	0.00836569	0.0225634	0.632512	3.00648
208	A0A165K2F0	Uncharacterized protein	151173	164024	158105	0.921654	0.963914		0.574671	0.830109	0	0	0					0.631071	0.898958	-0.0709578	-0.492766	0.484421	0.586392	0.12984	0.715818
209	A0A165JEN5	30S ribosomal protein S4	4299923	5.4537e+06	4747857	0.788441	0.870575	+	0.000193855	0.0366906	-3.60298	3.60298	-2.37227	SB 07_SB 02;SB 07_SB 2	+	+	SB 02_SB 07;SB 2_SB 07	0.000372255	0.00785965	-0.37468	-4.88988	0.00237033	0.00771681	-0.236905	-3.60573
210	A0A165KYM9	Cytochrome c1	953375	857827	772167	1.11138	0.900143	+	4.09794e-05	0.0223704	4.41819	2.46105	-4.41819	SB 07_SB 2;SB 02_SB 2;SB 02_SB 07		+	SB 2_SB 07	0.0488469	0.239537	0.127208	2.19184	0.00216477	0.00733945	-0.157716	-3.64867
211	A0A161UTF1	4-hydroxyphenylpyruvate dioxygenase	227992	278229	348876	0.81944	1.25392	+	0.000197609	0.0367429	-3.89645	1.99286	3.89645	SB 07_SB 02;SB 2_SB 02				0.0069813	0.0572766	-0.453852	-3.24808	0.0471303	0.0960714	0.265637	2.15068
212	A0A161UNN1	Fructose-1,6-bisphosphate aldolase	982074	947943	893372	1.036	0.942432		0.104952	0.453814	0	0	0					0.3125	0.698657	0.040339	1.05433	0.156716	0.240763	-0.0723826	-1.486
213	A0A161UYC0	Ribose-phosphate pyrophosphokinase	305518	392528	411591	0.778333	1.04856	+	0.000327043	0.0457568	-3.48461	2.8191	3.48461	SB 07_SB 02;SB 2_SB 02				0.00638629	0.0526087	-0.424709	-3.29614	0.195737	0.290081	0.0687612	1.35022
214	A0A161UV16	2-amino-3-ketobutyrate coenzyme A ligase	132727	183465	176048	0.723446	0.959573		0.0609954	0.374935	0	0	0					0.0211242	0.134979	-0.443552	-2.6514	0.412625	0.522397	-0.116537	-0.841214
215	A0A165KG70	Homoserine kinase	178827	176606	133101	1.01258	0.753662		0.0406877	0.327455	0	1.34621	-1.34621	SB 07_SB 2				0.707313	0.920048	-0.0362	-0.384531	0.0288066	0.0640625	-0.332606	-2.40196
216	A0A165JME1	Phosphate transport regulator	246839	223942	225667	1.10224	1.0077		0.888107	0.972385	0	0	0					0.657005	0.909871	0.17332	0.455323	0.967364	0.975291	0.0142454	0.041559
217	A0A161WN09	Adenylate kinase	3.44561e+06	2.92222e+06	3.51386e+06	1.17911	1.20246	+	4.77378e-07	0.00982609	4.74201	-5.99134	5.99134	SB 02_SB 07;SB 2_SB 07	+	+	SB 02_SB 07;SB 2_SB 07	0.000133549	0.00353488	0.26906	5.51251	3.49067e-07	0	0.278989	8.28866
218	A0A165KYF9	Succinyldiaminopimelate aminotransferase	193626	265351	240821	0.729698	0.907556		0.01401	0.209223	-1.965	1.965	0	SB 07_SB 02	+		SB 02_SB 07	0.00351328	0.0338407	-0.414438	-3.6202	0.123942	0.204573	-0.182142	-1.62385
219	A0A165ICW4	Chemotaxis protein	90284.7	116801	97932.4	0.77298	0.838456		0.011564	0.191515	-1.77143	1.77143	-1.32995	SB 07_SB 02;SB 07_SB 2	+	+	SB 02_SB 07;SB 2_SB 07	0.0021323	0.0222308	-0.422187	-3.89421	0.0209218	0.0488315	-0.300568	-2.56125
220	A0A165JAS5	Restriction endonuclease	440058	455475	555687	0.966151	1.22002	+	4.2481e-05	0.0225321	-4.03133	-3.2483	4.03133	SB 2_SB 02;SB 2_SB 07		+	SB 2_SB 07	0.170079	0.51048	-0.104661	-1.4596	0.000352055	0.00112	0.268917	4.51553
221	A0A165JSG0	TonB-dependent receptor	228576	313379	754735	0.729392	2.40838		0.00268859	0.108315	-2.5729	-1.39814	2.5729	SB 2_SB 02;SB 2_SB 07				0.120052	0.420287	-0.576105	-1.67361	0.0291161	0.0643731	0.787631	2.39659
222	A0A165JGA9	Phosphoribosylaminoimidazole-succinocarboxamide synthase	220468	258877	237639	0.851631	0.917962		0.00978939	0.180154	-2.09548	2.09548	0	SB 07_SB 02	+		SB 02_SB 07	0.00182514	0.0206122	-0.356199	-3.98035	0.0658342	0.12588	-0.17503	-1.97458
223	A0A161WN44	Orotidine 5'-phosphate decarboxylase	275577	219470	254090	1.25565	1.15774		0.5916	0.838701	0	0	0					0.146418	0.470921	0.227122	1.55287	0.599779	0.693875	0.100131	0.535338
224	A0A165IG89	GTP-binding protein TypA	81111.9	309999	189457	0.261652	0.611156		0.342366	0.696982	0	0	0					0.068727	0.297428	-1.05132	-1.9994	0.411633	0.522137	-0.530494	-0.843038
225	A0A165IXF8	Cytochrome C	1.60119e+06	1.44847e+06	1.11958e+06	1.10544	0.772944	+	4.84211e-06	0.0157101	5.11341	3.70731	-5.11341	SB 07_SB 2;SB 02_SB 2	+	+	SB 02_SB 07;SB 2_SB 07	0.00464565	0.0420163	0.170896	3.46828	0.000270145	0.000869565	-0.322536	-4.64405
226	A0A165IRP5	Quinolinate phosphoribosyltransferase [decarboxylating]	130149	154911	199998	0.840153	1.29105		0.00202539	0.0940202	-2.7229	-1.40082	2.7229	SB 2_SB 02;SB 2_SB 07				0.121801	0.422235	-0.261001	-1.66492	0.0261219	0.058766	0.327584	2.45097
227	A0A165K0K4	Cell division coordinator CpoB	197836	150391	173108	1.31547	1.15105		0.00104854	0.0703204	2.95738	-2.95738	1.7049	SB 2_SB 07;SB 02_SB 07	+	+	SB 02_SB 07;SB 2_SB 07	0.00469955	0.042016	0.508296	3.46203	0.0153452	0.0378293	0.300675	2.71339
228	A0A165J586	Ribose-5-phosphate isomerase A	662042	529502	492373	1.25031	0.929879	+	2.72753e-05	0.0207423	4.77004	-2.83726	-4.77004	SB 02_SB 2;SB 02_SB 07	+		SB 02_SB 07	0.000222416	0.00517647	0.286595	5.19859	0.0527298	0.105655	-0.136667	-2.0921
229	A0A165JQ25	Uncharacterized protein	17209.4	8521.55	31014.5	2.01952	3.63954	+	1.95268e-05	0.0187826	-2.0193	-4.88196	4.88196	SB 2_SB 07;SB 2_SB 02		+	SB 2_SB 07	0.0789039	0.330975	0.732844	1.92027	1.27617e-05	9.52381e-05	1.97296	6.19852
230	A0A161WUE9	30S ribosomal protein S9	2.09742e+06	1862504	1905879	1.12613	1.02329		0.54489	0.816693	0	0	0					0.375851	0.743055	0.276786	0.919692	0.590017	0.685982	0.126012	0.549848
231	A0A165K311	Glutamine--tRNA ligase	99920.4	130070	122895	0.768207	0.944841		0.184771	0.556045	0	0	0					0.0503443	0.244541	-0.421692	-2.17498	0.410365	0.52112	-0.157742	-0.845376
232	A0A165J4U2	N-succinylarginine dihydrolase	97953.5	131716	113333	0.743674	0.860438		0.148451	0.52352	0	0	0					0.0409784	0.214789	-0.371726	-2.28937	0.526293	0.618782	-0.104899	-0.647813
233	A0A165J6Q0	Peptidyl-prolyl cis-trans isomerase	2737433	2.18885e+06	2.03643e+06	1.25063	0.930365		0.000878021	0.0657175	2.90165	-2.90165	-2.70217	SB 02_SB 07;SB 02_SB 2	+		SB 02_SB 07	1.16549e-05	0.00181818	0.376102	7.14922	0.824266	0.875981	0.0178833	0.225735
234	A0A165IHS9	Flagellar secretion chaperone FliS	1.0726e+06	860282	643043	1.2468	0.747479	+	2.50641e-08	0.00469565	7.76448	4.13551	-7.76448	SB 07_SB 2;SB 02_SB 2;SB 02_SB 07	+	+	SB 02_SB 07;SB 2_SB 07	2.081e-06	0.004	0.375646	8.47192	0.000102818	0.000466667	-0.341894	-5.12001
235	A0A161UWX9	30S ribosomal protein S10	6734202	7.9701e+06	6.57763e+06	0.844933	0.825289		0.00796206	0.171638	-1.74545	1.74545	-1.66585	SB 07_SB 02;SB 07_SB 2		+	SB 2_SB 07	0.0190983	0.126939	-0.249116	-2.70594	0.00320197	0.00968067	-0.204638	-3.46336
236	A0A165JT22	Peptide chain release factor 1	258690	250343	214923	1.03334	0.858514		0.362209	0.707211	0	0	0					0.894832	0.957715	0.0238361	0.135023	0.216267	0.316335	-0.198678	-1.2874
237	A0A165K8G2	Uncharacterized protein	151500	145322	143231	1.04252	0.985614		0.853952	0.956462	0	0	0					0.701006	0.920506	0.0361727	0.393286	0.72142	0.794879	-0.0586271	-0.362912
238	A0A165K513	2-keto-4-pentenoate hydratase	1.44715e+06	1.11831e+06	855727	1.29405	0.765194	+	0.000103414	0.0285625	3.89904	2.5058	-3.89904	SB 07_SB 2;SB 02_SB 2		+	SB 2_SB 07	0.017308	0.116836	0.279854	2.7591	0.00125857	0.00416162	-0.452203	-3.9057
239	A0A165JXK9	Peptidase M16	47226.9	63881.8	102159	0.739286	1.59919		0.000533177	0.0573503	-3.0046	-2.35398	3.0046	SB 2_SB 02;SB 2_SB 07		+	SB 2_SB 07	0.288042	0.685123	-0.306983	-1.1117	0.00358148	0.0110083	0.777232	3.4103
240	A0A165IQ82	2-methylisocitrate lyase	156850	162085	154503	0.967697	0.953219		0.596258	0.838626	0	0	0					0.689642	0.918007	-0.034424	-0.409144	0.388684	0.50141	-0.184858	-0.886107
241	A0A165JE49	50S ribosomal protein L4	1.35489e+06	1.34721e+06	846358	1.0057	0.62823		0.160063	0.535849	0	0	0					0.209857	0.572347	0.208808	1.32497	0.221974	0.321649	-0.366024	-1.27078
242	A0A165ILG4	Aspartate-semialdehyde dehydrogenase	115268	167049	208057	0.690026	1.24549	+	7.78772e-05	0.0249106	-4.29313	1.97012	4.29313	SB 07_SB 02;SB 2_SB 02;SB 2_SB 07	+	+	SB 02_SB 07;SB 2_SB 07	0.00221452	0.0225905	-0.546079	-3.87332	0.0154452	0.0379636	0.394147	2.71022
243	A0A165JZZ8	Malate dehydrogenase	384124	334213	175374	1.14934	0.524737		0.000492792	0.0554872	2.87136	2.59942	-2.87136	SB 07_SB 2;SB 02_SB 2		+	SB 2_SB 07	0.103351	0.393387	0.189736	1.76284	0.00301059	0.00926496	-0.71344	-3.49254
244	A0A161USW6	Methionine aminopeptidase	212883	199849	166724	1.06522	0.834251		0.485631	0.789101	0	0	0					0.580906	0.878828	0.0636458	0.567394	0.386803	0.500896	-0.0908841	-0.889711
245	A0A165JWQ9	TonB-dependent receptor	93239.1	70248.3	69965.8	1.32728	0.995979		0.12147	0.48537	0	0	0					0.382969	0.748243	0.299712	0.905602	0.155227	0.239733	-0.682603	-1.49172
246	A0A165IIS9	dTDP-4-dehydrorhamnose 3,5-epimerase	20061.7	27346.9	25521.1	0.7336	0.933237		0.956465	0.987199	0	0	0					0.84427	0.955068	-0.0730485	-0.200732	0.920281	0.955304	0.0320094	0.101671
247	A0A165IJ60	Proline--tRNA ligase	139151	125914	69621.9	1.10513	0.552932		0.0153743	0.21783	0	1.65989	-1.65989	SB 07_SB 2		+	SB 2_SB 07	0.980832	0.989144	-0.00373904	-0.0245309	0.012702	0.0323333	-0.624445	-2.80529
248	A0A165J2H6	Metalloprotease PmbA	196474	207595	195384	0.946432	0.94118		0.527256	0.807035	0	0	0					0.684602	0.921376	-0.040863	-0.416213	0.249947	0.347668	-0.0860926	-1.19382
249	A0A161WRB3	Lipoyl synthase	412231	396007	443990	1.04097	1.12117		0.0721013	0.403313	0	0	0					0.340797	0.711793	0.073041	0.991964	0.0437994	0.0894661	0.231919	2.18865
250	A0A161UXN8	N-acetyl-L-ornithine deacetylase ArgE	226124	208415	147061	1.08497	0.705616	+	3.62604e-06	0.0143881	4.7701	4.5153	-4.7701	SB 07_SB 2;SB 02_SB 2		+	SB 2_SB 07	0.200702	0.559605	0.117508	1.35395	3.59737e-05	0.000266667	-0.494468	-5.65304
251	A0A165J3S8	Cytidylate kinase	789948	839449	1.18977e+06	0.941032	1.41732	+	3.19326e-06	0.014375	-4.80939	-4.57837	4.80939	SB 2_SB 02;SB 2_SB 07		+	SB 2_SB 07	0.325044	0.7071	-0.104321	-1.02619	4.69814e-05	0.000244898	0.449369	5.5158
252	A0A165J2Y0	Co-chaperone YbbN	35367.6	27879.3	34313.2	1.26859	1.23078		0.865298	0.959743	0	0	0					0.750135	0.935497	0.315426	0.32587	0.780858	0.842899	-0.251304	-0.28293
253	A0A165JZ37	Purine nucleoside phosphorylase DeoD-type	388015	409789	337016	0.946865	0.822413		0.940239	0.988901	0	0	0					0.816175	0.945668	-0.0232477	-0.237632	0.757196	0.82355	-0.0683827	-0.314512
254	A0A165IE70	Uncharacterized protein	178810	184698	165549	0.968119	0.896323		0.972992	0.994899	0	0	0					0.896897	0.956338	0.02288	0.132355	0.925485	0.955253	-0.0136318	-0.0950117
255	A0A165II98	Protein phosphatase CheZ	119559	97779.6	118899	1.22274	1.21599		0.848067	0.956841	0	0	0					0.695074	0.918323	0.141942	0.40155	0.597899	0.692679	0.162912	0.538123
256	A0A165IPY2	Thiol:disulfide interchange protein	374053	665074	820433	0.562423	1.2336	+	0.000275281	0.0428056	-3.6976	-1.51211	3.6976	SB 07_SB 02;SB 2_SB 02;SB 2_SB 07		+	SB 2_SB 07	0.0326347	0.178507	-0.563295	-2.41465	0.0115409	0.029281	0.496438	2.85168
257	A0A165KBG9	Threonine--tRNA ligase	220038	199288	142994	1.10412	0.717527		0.731972	0.90773	0	0	0					0.546715	0.856585	0.111177	0.620214	0.676493	0.757121	-0.11499	-0.425005
258	A0A165KYN8	Ubiquinol-cytochrome c reductase iron-sulfur subunit	2.38305e+06	2.294e+06	2.06211e+06	1.03882	0.898915		0.00935456	0.176927	1.90091	1.33008	-1.90091	SB 07_SB 2;SB 02_SB 2				0.298069	0.690944	0.065353	1.08775	0.021959	0.0512626	-0.139899	-2.53731
259	A0A165JEL3	30S ribosomal protein S11	2.29433e+06	2266707	2.11481e+06	1.01218	0.932989		0.0808242	0.419362	0	0	0					0.16018	0.491671	0.132102	1.49718	0.341159	0.450053	-0.0624203	-0.981075
260	A0A165JIR0	Thiosulfate transporter subunit	135610	81243.1	263648	1.66919	3.24518	+	8.39717e-05	0.0248189	0	-4.27459	4.27459	SB 2_SB 07		+	SB 2_SB 07	0.025812	0.151667	0.900853	2.54265	8.36279e-05	0.000344828	1.68465	5.22347
261	A0A165IHX7	Flagellar motor switch protein FliG	134366	101193	96199.5	1.32782	0.950651		0.0536357	0.357484	0	0	0					0.0319248	0.175148	0.430309	2.42669	0.921538	0.953741	0.0167941	0.100062
262	A0A161UXQ6	Phage shock protein A	1.30433e+06	1.47939e+06	3.37161e+06	0.881667	2.27906	+	6.19555e-13	0	-11.161	-10.9661	11.161	SB 07_SB 02;SB 2_SB 02;SB 2_SB 07	+	+	SB 02_SB 07;SB 2_SB 07	0.000747365	0.0120548	-0.260646	-4.48387	2.85039e-10	0	1.21402	13.7322
263	A0A161VK21	Glycine dehydrogenase (decarboxylating)	102984	106961	67014.7	0.962815	0.626535		0.356058	0.703123	0	0	0					0.597782	0.8796	0.0944909	0.541937	0.312931	0.417005	-0.280633	-1.04193
264	A0A161UN17	Phosphoribosylamine--glycine ligase	131049	117164	136852	1.11851	1.16804		0.0449958	0.33648	0	-1.31223	1.31223	SB 2_SB 07				0.136234	0.450137	0.258947	1.59707	0.0305113	0.0659899	0.294663	2.37303
265	A0A165JZX8	Arginine--tRNA ligase	165824	208172	185996	0.796571	0.893472		0.221762	0.598	0	0	0					0.0615653	0.280124	-0.265743	-2.06189	0.214943	0.314908	-0.19289	-1.2913
266	A0A165JU71	Glutamine--scyllo-inositol aminotransferase	174490	258747	221588	0.674364	0.856387	+	4.27525e-05	0.0224364	-4.34944	4.34944	-2.59862	SB 07_SB 02;SB 07_SB 2	+	+	SB 02_SB 07;SB 2_SB 07	0.000117577	0.00369231	-0.474792	-5.59226	0.00106579	0.0035	-0.275936	-3.98469
267	A0A165KES2	Protein GrpE	2.81781e+06	2.60711e+06	2830702	1.08082	1.08576		0.0940019	0.438415	0	0	0					0.0585519	0.268716	0.121692	2.09023	0.063529	0.12428	0.0788829	1.99361
268	A0A161WMU5	Protein-export protein SecB	1.49629e+06	1469026	1.4816e+06	1.01856	1.00856		0.212218	0.588763	0	0	0					0.524256	0.847843	-0.0682114	-0.655915	0.11367	0.190977	0.112661	1.67347
269	A0A165ISE2	Dipeptidyl carboxypeptidase	223932	75621.2	43929.3	2.96124	0.580913		0.00551567	0.143931	2.32318	0	-2.32318	SB 02_SB 2				0.140653	0.460748	0.822951	1.57755	0.0462397	0.0945471	-0.900254	-2.16058
270	A0A165J0W6	Cbb3-type cytochrome c oxidase subunit	388398	457431	352573	0.849086	0.770768	+	0.000321223	0.0458503	-2.65794	3.11759	-3.11759	SB 07_SB 02;SB 07_SB 2	+	+	SB 02_SB 07;SB 2_SB 07	0.00570924	0.0492632	-0.358028	-3.35667	1.10202e-05	0.0001	-0.337777	-6.2775
271	A0A165KFH3	TonB-dependent receptor	114004	128579	154415	0.88665	1.20093		0.0829935	0.423011	0	0	0					0.306607	0.697091	-0.187014	-1.06783	0.108562	0.186932	0.488666	1.6996
272	A0A165K1L6	Exodeoxyribonuclease I	69528	56377.8	52631.4	1.23325	0.933549		0.785622	0.931186	0	0	0					0.864668	0.956391	0.0345376	0.174128	0.484425	0.585267	-0.0891581	-0.71581
273	A0A165IXP2	tRNA-specific 2-thiouridylase MnmA	41183.6	54402.3	59197	0.757019	1.08813		0.506344	0.796842	0	0	0					0.36776	0.734752	-0.498392	-0.935937	0.788298	0.850058	-0.0986237	-0.273063
274	A0A165KXF8	Phospho-2-dehydro-3-deoxyheptonate aldolase	161532	253583	399611	0.637	1.57586	+	2.61475e-06	0.0149831	-5.4997	-3.63232	5.4997	SB 07_SB 02;SB 2_SB 02;SB 2_SB 07		+	SB 2_SB 07	0.0198957	0.131912	-0.50631	-2.68382	0.000263939	0.000882353	0.772879	4.65537
275	A0A165IBX8	Uncharacterized protein conserved in bacteria	435926	530486	478774	0.821748	0.90252		0.00184913	0.0911795	-2.88825	2.88825	1.63762	SB 2_SB 02;SB 07_SB 02	+		SB 02_SB 07	0.0020093	0.0216471	-0.408475	-3.92707	0.148192	0.230572	-0.124874	-1.51933
276	A0A161UU18	Shikimate kinase	742315	861470	936538	0.861684	1.08714		0.00674065	0.157289	-2.2574	1.51894	2.2574	SB 07_SB 02;SB 2_SB 02	+		SB 02_SB 07	0.00165956	0.019914	-0.217928	-4.03322	0.387578	0.500953	0.0606757	0.888225
277	A0A165K0M4	Peptidoglycan-associated protein	1.26604e+06	1.10772e+06	919853	1.14292	0.830399	+	1.45321e-06	0.0141887	5.74864	3.83966	-5.74864	SB 07_SB 2;SB 02_SB 2;SB 02_SB 07	+	+	SB 02_SB 07;SB 2_SB 07	0.00202326	0.0215534	0.154545	3.92323	0.000138285	0.000615385	-0.237109	-4.97269
278	A0A165ISL6	Putrescine-binding periplasmic protein	96124.3	116116	129506	0.827829	1.11531		0.0639604	0.380661	0	0	0					0.362076	0.730451	-0.225372	-0.947498	0.0935697	0.168924	0.670982	1.78298
279	A0A165J5Y9	Bacterioferritin	257743	174453	346775	1.47744	1.98779		0.0147435	0.215111	0	-1.95988	1.95988	SB 2_SB 07		+	SB 2_SB 07	0.143483	0.46551	0.357218	1.56533	0.0067414	0.0186567	0.71272	3.10971
280	A0A165KMM3	50S ribosomal protein L13	5.76314e+06	6245130	5441545	0.922821	0.871326		0.579043	0.828773	0	0	0					0.818625	0.946482	-0.0280702	-0.234401	0.297045	0.396989	-0.0942752	-1.07794
281	A0A165IS14	VWFA domain-containing protein	743848	640712	938627	1.16097	1.46497	+	1.92863e-07	0.00839024	-3.32848	-6.89764	6.89764	SB 02_SB 07;SB 2_SB 07;SB 2_SB 02		+	SB 2_SB 07	0.0130134	0.0936727	0.189294	2.91279	2.5405e-07	0	0.527354	8.49064
282	A0A161URU5	Triosephosphate isomerase	78356	83970	100979	0.933142	1.20256		0.975288	0.99344	0	0	0					0.782719	0.934309	0.0537788	0.282039	0.932517	0.958816	0.0189085	0.0860211
283	A0A161UPS0	Probable chromosome-partitioning protein ParB	194642	175725	183983	1.10765	1.047		0.329244	0.688592	0	0	0					0.201927	0.559554	0.0886327	1.35001	0.604002	0.698463	-0.0394236	-0.529097
284	A0A165J5U9	Cytosol nonspecific dipeptidase	32962.8	83724.4	56004	0.393706	0.668909		0.00826659	0.170892	-2.17168	2.17168	1.43658	SB 2_SB 02;SB 07_SB 02	+		SB 02_SB 07	0.00121739	0.0162857	-1.15479	-4.20667	0.370048	0.482238	-0.258891	-0.922347
285	A0A165IP45	Phosphoheptose isomerase	219044	258474	240372	0.84745	0.929964		0.484119	0.789319	0	0	0					0.238334	0.614005	-0.144173	-1.24096	0.436837	0.540432	-0.0925357	-0.797499
286	A0A165JRD3	Biotin synthase	177683	178908	219029	0.99315	1.22425		0.471993	0.782715	0	0	0					0.695374	0.917083	-0.048698	-0.401131	0.363845	0.476183	0.163164	0.934683
287	A0A161UX97	3-ketoacyl-CoA thiolase	44492.9	52441.8	62370.1	0.848425	1.18932		0.164437	0.537926	0	0	0					0.939182	0.972357	-0.0202873	-0.0779121	0.10694	0.185061	0.409808	1.70812
288	A0A165K5S0	Ribosome-recycling factor	336701	278748	319359	1.2079	1.14569		0.267838	0.639397	0	0	0					0.0465832	0.231347	0.225782	2.21827	0.614461	0.707413	0.0606045	0.513732
289	A0A161US88	Uracil phosphoribosyltransferase	725970	1005776	921740	0.721801	0.916446		0.00155873	0.0841684	-2.97185	2.97185	1.38716	SB 2_SB 02;SB 07_SB 02	+		SB 02_SB 07	0.00353598	0.0338246	-0.384706	-3.61669	0.0274033	0.0610737	-0.147518	-2.42701
290	A0A161WQT9	Uncharacterized protein	158053	200214	196740	0.78942	0.982653		0.00914766	0.176047	-2.17513	2.17513	0	SB 07_SB 02				0.00601865	0.0512	-0.374621	-3.32815	0.0826902	0.152936	-0.142122	-1.85119
291	A0A165K523	UTP--glucose-1-phosphate uridylyltransferase	240173	296763	217030	0.809308	0.731322		0.00253132	0.106149	0	2.73023	-2.73023	SB 07_SB 2		+	SB 2_SB 07	0.0188968	0.126422	-0.288089	-2.71167	0.000941979	0.0032766	-0.462514	-4.04345
292	A0A161UUX6	Toluene tolerance protein	910423	739821	761309	1.2306	1.02904	+	2.77482e-05	0.0205306	4.53997	-4.53997	-3.76849	SB 02_SB 07;SB 02_SB 2	+		SB 02_SB 07	4.37954e-05	0.00177778	0.341343	6.23069	0.395623	0.509252	0.0462307	0.872913
293	A0A161UWV3	Peptidase M28	32168.3	81800.9	137327	0.393252	1.6788		0.00126289	0.0781319	-3.04456	0	3.04456	SB 2_SB 02		+	SB 2_SB 07	0.0774356	0.329934	-1.78245	-1.93108	0.0166917	0.0399529	1.38985	2.6723
294	A0A161WMD8	Cupin	54645.7	54500.9	56300.1	1.00266	1.03301		0.952931	0.990967	0	0	0					0.886459	0.957	0.0199657	0.145853	0.779243	0.842303	0.0328638	0.285076
295	A0A161UT16	Ribosomal RNA small subunit methyltransferase H	171225	146157	125466	1.17152	0.858435	+	3.40269e-05	0.0216154	4.56853	2.25783	-4.56853	SB 07_SB 2;SB 02_SB 2;SB 02_SB 07		+	SB 2_SB 07	0.00694438	0.0578417	0.244058	3.25094	0.00403236	0.0120645	-0.253286	-3.35409
296	A0A165KWH1	Aminomethyltransferase	563374	578963	438731	0.973074	0.757788	+	4.88191e-06	0.0154857	2.56845	5.46135	-5.46135	SB 02_SB 2;SB 07_SB 2		+	SB 2_SB 07	0.0418743	0.21848	-0.154482	-2.2774	7.46603e-06	0	-0.463995	-6.48937
297	A0A161WNL3	Efflux transporter periplasmic adaptor subunit	191332	209660	184229	0.912581	0.878705		0.57454	0.831494	0	0	0					0.689126	0.919096	-0.0520247	-0.409867	0.372536	0.484741	-0.290084	-0.917438
298	A0A165KJD4	Peptidase M16	158844	167166	174938	0.950214	1.04649		0.392552	0.7325	0	0	0					0.360195	0.731093	-0.0909315	-0.951351	0.546979	0.642615	0.0623476	0.615346
299	A0A165K5M7	Outer membrane protein assembly factor BamA	68425.8	69858.2	113555	0.979496	1.6255		0.215239	0.592814	0	0	0					0.279785	0.67935	0.252695	1.13191	0.0947724	0.169386	0.595732	1.77588
300	A0A165J095	Pyruvate kinase	64558.8	63595.3	34982.2	1.01515	0.550075		0.512783	0.797821	0	0	0					0.644624	0.902436	-0.111865	-0.473111	0.293478	0.396296	-0.375537	-1.08622
301	A0A165J8T6	Peptide chain release factor 2	715282	529121	483839	1.35183	0.91442		0.0118239	0.193407	2.03932	0	-2.03932	SB 02_SB 2				0.0452369	0.227508	0.34314	2.23457	0.110683	0.188387	-0.274308	-1.68862
302	A0A165JVJ8	Histidine biosynthesis bifunctional protein HisB	264153	135978	130372	1.94262	0.958777		0.0284848	0.28768	1.63466	0	-1.63466	SB 02_SB 2				0.0551271	0.259036	0.879586	2.12414	0.165759	0.251909	-0.753582	-1.45226
303	A0A161UTF4	Electron transfer flavoprotein subunit beta	92037.3	94218	90046.4	0.976854	0.955724		0.980272	0.995399	0	0	0					0.767363	0.938305	-0.036257	-0.302618	0.953215	0.968328	-0.00994047	-0.0595967
304	A0A161WRD6	tRNA-2-methylthio-N(6)-dimethylallyladenosine synthase	108799	140819	139395	0.772617	0.989891		0.0165748	0.225437	-1.74965	1.74965	0	SB 07_SB 02	+		SB 02_SB 07	0.00275547	0.0278532	-0.501863	-3.75308	0.05156	0.103983	-0.307844	-2.10385
305	A0A165IJ85	DNA-binding protein	2.2253e+06	1.68162e+06	1789844	1.3233	1.06435		0.00809969	0.170316	2.20474	-2.20474	-1.34473	SB 02_SB 07;SB 02_SB 2				0.00898228	0.0688477	0.483453	3.11231	0.344886	0.453736	0.126171	0.973308
306	A0A165JE72	30S ribosomal protein S19	1.44551e+06	1.23082e+06	990702	1.17443	0.804912		0.020103	0.245172	1.78297	0	-1.78297	SB 02_SB 2				0.147685	0.468846	0.237107	1.54756	0.0806499	0.14897	-0.216794	-1.86486
307	A0A165IUG6	Probable cytosol aminopeptidase	87429.8	83049	67960.3	1.05275	0.818316		0.480118	0.787148	0	0	0					0.467555	0.804727	0.137263	0.750258	0.491015	0.586348	-0.16325	-0.704888
308	A0A165JEB6	50S ribosomal protein L24	5.19234e+06	4868158	4.46907e+06	1.06659	0.918021		0.000469973	0.0553987	3.36135	1.77284	-3.36135	SB 07_SB 2;SB 02_SB 2		+	SB 2_SB 07	0.0240114	0.14344	0.128152	2.58195	0.0127062	0.0321274	-0.158709	-2.80513
309	A0A161URA3	Alcohol dehydrogenase	128831	132985	107734	0.96876	0.810118		0.355172	0.703407	0	0	0					0.413645	0.766754	0.219299	0.846857	0.420208	0.526718	-0.229856	-0.82735
310	A0A165K188	Malonyl CoA-acyl carrier protein transacylase	176487	159347	145852	1.10757	0.915309		0.235323	0.607627	0	0	0					0.178269	0.525669	0.423586	1.42987	0.5679	0.661292	-0.186459	-0.583182
311	A0A165K745	Glutathione S-transferase	121079	165830	228761	0.730142	1.37949	+	1.09336e-05	0.0156706	-5.09178	-2.4408	5.09178	SB 07_SB 02;SB 2_SB 02;SB 2_SB 07		+	SB 2_SB 07	0.00860788	0.0677823	-0.52201	-3.13523	0.00213839	0.00718519	0.500614	3.65448
312	A0A165JVB4	Protein of uncharacterized function (DUF1329)	63609.2	121911	105102	0.521767	0.862117		0.0014913	0.083615	-2.86645	2.18077	2.86645	SB 07_SB 02;SB 2_SB 02	+		SB 02_SB 07	0.000410292	0.00786885	-0.933173	-4.83242	0.453632	0.556789	0.18566	0.768072
313	A0A165JDV8	50S ribosomal protein L11	3.21555e+06	2.98334e+06	2.64727e+06	1.07784	0.887351		0.665588	0.867608	0	0	0					0.775662	0.935764	0.0395013	0.29148	0.500052	0.595397	-0.104794	-0.690047
314	A0A165J7P7	Uncharacterized protein	118924	137003	373143	0.868041	2.72362	+	3.45333e-09	0.00357895	-7.16981	-7.7413	7.7413	SB 2_SB 02;SB 2_SB 07		+	SB 2_SB 07	0.544132	0.855322	-0.134603	-0.624276	1.15972e-08	0	1.46859	10.6343
315	A0A165IVN1	Probable Fe(2+)-trafficking protein	470452	418818	437767	1.12329	1.04524		0.0746546	0.40919	0	0	0					0.0126011	0.0925185	0.194231	2.93012	0.164799	0.250929	0.110865	1.45576
316	A0A165JEE8	30S ribosomal protein S8	4.59052e+06	3878057	3482607	1.18372	0.898029		0.0120419	0.19508	2.03872	0	-2.03872	SB 02_SB 2				0.0205809	0.13286	0.295688	2.66551	0.1407	0.221771	-0.219709	-1.54998
317	A0A165JHM1	ATP synthase subunit b	1.61886e+06	1.6694e+06	1629892	0.96973	0.976336		0.655902	0.865721	0	0	0					0.430948	0.779027	-0.0518848	-0.815004	0.511949	0.603963	-0.0373207	-0.670747
318	A0A165IJI7	Isovaleryl-CoA dehydrogenase	227174	282906	237284	0.803	0.838737		0.0825274	0.422943	0	0	0					0.0135588	0.0969102	-0.344623	-2.89069	0.369398	0.482173	-0.124374	-0.923633
319	A0A161UTB3	Chemotaxis protein CheW	71919.6	47452.9	56870.9	1.5156	1.19847		0.51148	0.799365	0	0	0					0.14752	0.469744	0.416118	1.54825	0.403083	0.51705	0.327145	0.858895
320	A0A161UVB1	Glutathione-dependent peroxiredoxin	390243	385162	614322	1.01319	1.59497	+	6.86892e-07	0.0110204	-4.09321	-6.07189	6.07189	SB 2_SB 07;SB 2_SB 02		+	SB 2_SB 07	0.332775	0.712202	0.102617	1.00924	1.43021e-06	0	0.668714	7.42876
321	A0A165K2Y0	Peptidyl-prolyl cis-trans isomerase	722036	572767	477454	1.26061	0.833592	+	2.68093e-05	0.0208333	4.78177	-2.74795	-4.78177	SB 02_SB 2;SB 02_SB 07	+		SB 02_SB 07	0.000485913	0.009	0.444719	4.73315	0.0323172	0.0697512	-0.227954	-2.344
322	A0A161WS74	Outer membrane porin F	1.09524e+06	1080585	1.35195e+06	1.01356	1.25113	+	1.51754e-05	0.0177079	-3.83	-4.30518	4.30518	SB 2_SB 02;SB 2_SB 07		+	SB 2_SB 07	0.672785	0.920357	-0.0265909	-0.432873	5.31836e-05	0.000235294	0.32976	5.45247
323	A0A161UYJ0	Nucleoside diphosphate kinase	2.30642e+06	2.62291e+06	2.9746e+06	0.879337	1.13408		0.155083	0.534339	0	0	0					0.0162915	0.110971	-0.330448	-2.79175	0.88407	0.928918	-0.0223406	-0.148157
324	A0A165KMD4	50S ribosomal protein L9	2.65452e+06	2.59111e+06	2481766	1.02447	0.957802		0.25529	0.630619	0	0	0					0.794707	0.938081	0.0196584	0.266063	0.192771	0.287228	-0.261622	-1.35973
325	A0A165KMI8	23S rRNA (guanosine-2'-O-)-methyltransferase RlmB	175869	271868	262798	0.646891	0.966635		0.000484665	0.0555065	-3.26846	3.26846	2.76094	SB 2_SB 02;SB 07_SB 02	+		SB 02_SB 07	0.000116524	0.00378947	-0.538489	-5.59792	0.567536	0.661989	-0.059881	-0.583738
326	A0A161UPC6	50S ribosomal protein L6	941927	875483	629882	1.07589	0.719468		0.131	0.503291	0	0	0					0.76204	0.936498	0.0468191	0.309783	0.103131	0.180028	-0.343376	-1.72857
327	A0A161WT06	Probable GTP-binding protein EngB	98327.1	83582.2	76208.7	1.17641	0.91178		0.982336	0.995124	0	0	0					0.924891	0.967324	-0.0523137	-0.0962757	0.840391	0.890449	-0.0700663	-0.204696
328	A0A165IM60	Tryptophan synthase alpha chain	140544	112542	77157.6	1.24881	0.685589	+	1.19088e-08	0.0038	7.76052	5.70122	-7.76052	SB 07_SB 2;SB 02_SB 2;SB 02_SB 07	+	+	SB 02_SB 07;SB 2_SB 07	0.00173934	0.02	0.38201	4.0071	1.17999e-06	0	-0.633686	-7.54266
329	A0A165K2J8	UPF0319 protein A1L58_00640	137011	184562	225378	0.742357	1.22115		0.032104	0.29809	-1.49853	0	1.49853	SB 2_SB 02				0.192786	0.546656	-0.219812	-1.3799	0.0935868	0.168374	0.305234	1.78288
330	A0A165JVK8	ATP phosphoribosyltransferase	190996	164068	77874.7	1.16412	0.474648	+	5.25974e-08	0.00514286	6.48059	6.21699	-6.48059	SB 07_SB 2;SB 02_SB 2		+	SB 2_SB 07	0.0626415	0.280824	0.272548	2.05208	3.16876e-06	0	-1.17918	-6.96805
331	A0A165JRR7	Glutaredoxin	62491.5	61287.2	35225	1.01965	0.574753		0.431015	0.751382	0	0	0					0.393007	0.759229	-0.60831	-0.886037	0.127624	0.210025	-0.673884	-1.60692
332	A0A165KXL5	Cytochrome c-552	199951	226612	214237	0.882347	0.94539		0.316189	0.68257	0	0	0					0.0472776	0.232929	-0.20178	-2.21003	0.924552	0.955733	-0.0120076	-0.0962057
333	A0A165JVA8	Uncharacterized protein	84535.8	143993	69267.1	0.587081	0.481044		0.113402	0.47045	0	0	0					0.0079402	0.0640278	-0.67406	-3.17871	0.0719814	0.13652	-0.682508	-1.92661
334	A0A161WRG6	Hydroxymethylglutaryl-CoA lyase	64858.1	68421.3	64232.1	0.947923	0.938774		0.268965	0.638461	0	0	0					0.290185	0.683902	-0.23816	-1.10653	0.128028	0.210095	-0.544076	-1.60509
335	A0A165J1T4	Uncharacterized protein	171465	301742	198045	0.56825	0.656341		0.0246674	0.26804	-1.7241	1.7241	0	SB 07_SB 02	+		SB 02_SB 07	3.50616e-06	0.002	-0.714521	-8.05473	0.296859	0.397615	-0.238745	-1.07837
336	A0A165K4N6	3-ketoacyl-ACP reductase	191641	263976	334608	0.725979	1.26757	+	1.41552e-05	0.0175172	-5.0619	3.00779	5.0619	SB 07_SB 02;SB 2_SB 02	+	+	SB 02_SB 07;SB 2_SB 07	0.002607	0.0266916	-0.541811	-3.78348	0.0201404	0.04725	0.266002	2.58004
337	A0A165J6T9	Penicillin-binding protein activator LpoB	189790	243991	248088	0.777855	1.01679		0.472362	0.781645	0	0	0		+		SB 02_SB 07	0.00503728	0.0430462	-0.329193	-3.42442	0.51203	0.602976	-0.170078	-0.670617
338	A0A165KXV0	Fructose-1,6-bisphosphatase class 1	318374	226226	259542	1.40733	1.14727		0.0834176	0.423367	0	0	0					0.0232251	0.138995	0.342739	2.60002	0.446289	0.548467	0.105281	0.780852
339	A0A165J650	S-ribosylhomocysteine lyase	349687	219189	240520	1.59537	1.09732		0.00831225	0.1708	1.99981	-1.99981	-1.78452	SB 02_SB 07;SB 02_SB 2				0.0137298	0.0968994	0.496119	2.88394	0.792296	0.85175	0.0339137	0.267772
340	A0A161UUR6	Cytochrome C	588546	522048	589865	1.12738	1.1299		0.046811	0.339952	0	-1.32703	1.32703	SB 2_SB 07				0.0207451	0.133155	0.167761	2.66121	0.0273679	0.0613545	0.202548	2.42766
341	A0A161UZ61	FtsH protease regulator HflC	76176.8	133151	235965	0.572107	1.77216	+	4.63433e-11	0	-10.3582	-7.12494	10.3582	SB 07_SB 02;SB 2_SB 02;SB 2_SB 07	+	+	SB 02_SB 07;SB 2_SB 07	9.42997e-05	0.00288889	-0.715715	-5.73174	6.64004e-08	0	0.867003	9.38021
342	A0A165IQ69	Citrate synthase	146955	155982	137700	0.942125	0.882794		0.303253	0.674337	0	0	0					0.756062	0.937398	0.0439319	0.31785	0.225174	0.326437	-0.364606	-1.26161
343	A0A161UPB8	50S ribosomal protein L22	7879167	7778832	6787648	1.0129	0.872579	+	3.55447e-05	0.0216381	3.7719	3.72721	-3.7719	SB 07_SB 2;SB 02_SB 2		+	SB 2_SB 07	0.180425	0.529477	0.0300448	1.42224	0.000324449	0.000918919	-0.154974	-4.55508
344	A0A165J2N1	Peroxiredoxin bcp	215890	180921	227951	1.19328	1.25995		0.0439506	0.332422	0	0	0					0.115175	0.413651	0.432069	1.69847	0.0420141	0.0873148	0.423143	2.21011
345	A0A165KPN3	Uncharacterized protein	66677.7	97389.5	155056	0.68465	1.59212	+	1.20323e-07	0.00644444	-7.04933	-3.83189	7.04933	SB 07_SB 02;SB 2_SB 02;SB 2_SB 07	+	+	SB 02_SB 07;SB 2_SB 07	0.000621706	0.0104348	-0.608247	-4.58989	3.77515e-05	0.00026087	0.601264	5.62815
346	A0A165KDY8	Methyltransferase	162566	156798	214605	1.03679	1.36868		0.0027395	0.108351	-2.13524	-2.06129	2.13524	SB 2_SB 02;SB 2_SB 07		+	SB 2_SB 07	0.596486	0.879859	-0.110969	-0.543877	0.000462937	0.00164103	0.52837	4.38339
347	A0A165IF65	DUF262 domain-containing protein	47875	83478.9	165368	0.573498	1.98096	+	6.60258e-08	0.00516129	-7.25403	-4.30915	7.25403	SB 07_SB 02;SB 2_SB 02;SB 2_SB 07	+	+	SB 02_SB 07;SB 2_SB 07	0.00115654	0.0158072	-0.841078	-4.23556	7.57053e-05	0.000350877	0.943765	5.27354
348	A0A165JRA0	Acetyl-coenzyme A synthetase	120731	109506	59385.2	1.1025	0.542299		0.33629	0.696102	0	0	0					0.919352	0.96785	0.0669895	0.103402	0.249288	0.349229	-0.715025	-1.19556
349	A0A165IP19	Ribulose-phosphate 3-epimerase	380676	347489	386804	1.0955	1.11314		0.397856	0.735925	0	0	0					0.0648014	0.286581	0.174377	2.03286	0.761765	0.828078	-0.0455068	-0.308389
350	A0A161UYB3	TonB-dependent receptor	18301.8	24359.7	19495.9	0.751315	0.800334		0.2294	0.604163	0	0	0					0.0826313	0.342523	-0.332641	-1.89362	0.123664	0.204652	-0.661594	-1.62515
351	A0A165KG79	Peptidyl-prolyl cis-trans isomerase	242688	203576	231115	1.19213	1.13528		0.32025	0.681503	0	0	0					0.185312	0.533859	0.270326	1.40522	0.438156	0.540191	0.112656	0.795163
352	A0A165IJH0	Biotin carboxylase	116245	106869	99327.2	1.08773	0.929427		0.519928	0.803032	0	0	0					0.591061	0.87708	-0.0667249	-0.55203	0.284435	0.385963	-0.132214	-1.10754
353	A0A161WKR7	Methylcrotonoyl-CoA carboxylase	81678.5	69748.2	76109.2	1.17105	1.0912		0.813994	0.93919	0	0	0					0.507785	0.835273	0.23855	0.682662	0.733108	0.804	0.118465	0.347007
354	A0A165JXD1	N5-carboxyaminoimidazole ribonucleotide mutase	222400	221498	245773	1.00407	1.10959		0.113395	0.471629	0	0	0					0.349198	0.720501	0.0903044	0.974176	0.06056	0.11995	0.169857	2.01907
355	A0A165JLM9	Uncharacterized protein	199244	218665	271382	0.911182	1.24108		0.000876844	0.066	-1.81532	-3.00816	3.00816	SB 2_SB 07;SB 2_SB 02		+	SB 2_SB 07	0.645589	0.901871	0.0932941	0.471719	0.000886045	0.00296774	0.623928	4.0726
356	A0A165JAY7	Molybdate ABC transporter substrate-binding protein	143772	100264	158402	1.43393	1.57985		0.338956	0.695397	0	0	0					0.511825	0.838469	0.186379	0.676055	0.135625	0.215988	0.395183	1.57152
357	A0A165JZ23	Thymidine phosphorylase	64132.5	87993.9	95092.3	0.728829	1.08067		0.944408	0.987378	0	0	0					0.716772	0.92424	-0.0881722	-0.371458	0.874645	0.922087	-0.0359772	-0.160308
358	A0A165J5F1	Peptidyl-prolyl cis-trans isomerase	680425	651583	778978	1.04426	1.19552	+	8.17372e-05	0.0246667	-2.83883	-3.87047	3.87047	SB 2_SB 07;SB 2_SB 02		+	SB 2_SB 07	0.839967	0.954869	0.0157783	0.206364	4.33721e-07	0	0.292535	8.15244
359	A0A165IU29	Signal recognition particle protein	95138.1	86000.9	96711.5	1.10624	1.12454		0.268299	0.63868	0	0	0					0.558028	0.86413	0.205778	0.602542	0.13259	0.214671	0.408154	1.58474
360	A0A165KFE2	L-threonine dehydrogenase	115180	122865	273745	0.937453	2.22801	+	0.000176785	0.0350657	-2.29389	-3.69049	3.69049	SB 2_SB 07;SB 2_SB 02		+	SB 2_SB 07	0.583259	0.877928	0.193045	0.563822	0.000315133	0.000876712	1.29297	4.56921
361	A0A165K786	Histidine--tRNA ligase	75396.4	70694.8	113587	1.06651	1.60672		0.0425146	0.335062	0	0	0					0.900455	0.956229	0.0245244	0.127759	0.0294129	0.064866	0.519868	2.39149
362	A0A165J0J3	Acyl-CoA esterase	359480	306077	337313	1.17448	1.10205		0.0856902	0.426891	0	0	0					0.182315	0.529781	0.267051	1.41561	0.0652284	0.126	0.268809	1.97952
363	A0A161WPJ3	Cytochrome C	140817	158378	223785	0.889119	1.41298		0.0108037	0.185387	-1.69602	-1.48519	1.69602	SB 2_SB 02;SB 2_SB 07		+	SB 2_SB 07	0.340129	0.713919	-0.173591	-0.99339	0.0172856	0.0413333	0.616493	2.65518
364	A0A161UWY8	50S ribosomal protein L14	3.7416e+06	3.75473e+06	3.70957e+06	0.996502	0.987973		0.487144	0.789192	0	0	0					0.625095	0.895817	0.0204761	0.501497	0.428595	0.533818	-0.037384	-0.812203
365	A0A165JT88	UPF0234 protein A1L58_17300	234812	194475	227979	1.20742	1.17228		0.052435	0.356257	0	0	0					0.0639384	0.283803	0.19144	2.04046	0.0387899	0.0799813	0.205363	2.2511
366	A0A165JYN8	Ribosomal RNA large subunit methyltransferase E	182031	202179	152193	0.900345	0.75276		0.00259442	0.106792	0	2.64226	-2.64226	SB 07_SB 2		+	SB 2_SB 07	0.415173	0.767168	-0.0720572	-0.844009	0.00177324	0.00567619	-0.285217	-3.74314
367	A0A165K4Q2	Acyl-CoA dehydrogenase	87168.8	102841	74580.5	0.847607	0.725202		0.805104	0.934496	0	0	0					0.894725	0.959144	0.0321395	0.135161	0.617044	0.706938	-0.140592	-0.509956
368	A0A165IQ92	GntR family transcriptional regulator	175859	162259	98936.7	1.08382	0.609747		0.180444	0.552989	0	0	0					0.667957	0.917279	0.110312	0.439717	0.153067	0.237345	-0.427501	-1.50008
369	A0A165JCR6	Uncharacterized protein	230928	187120	143241	1.23412	0.765502		0.000782232	0.0645647	3.26902	-1.92783	-3.26902	SB 02_SB 2;SB 02_SB 07				0.014755	0.102605	0.47017	2.84515	0.155008	0.240093	-0.198202	-1.49256
370	A0A161UML3	Flavodoxin	144480	125531	126547	1.15095	1.00809		0.578561	0.829698	0	0	0					0.254957	0.643786	0.279299	1.19557	0.872489	0.921055	-0.0479066	-0.163091
371	A0A165KGR6	Nucleoside triphosphate pyrophosphohydrolase	156044	181039	283412	0.861933	1.56548		0.279972	0.650115	0	0	0					0.860681	0.960731	0.0629863	0.179317	0.14695	0.229349	0.436399	1.52432
372	A0A165JYG8	Ribosome-binding ATPase YchF	181415	113186	57956.6	1.60281	0.512048		0.502161	0.799879	0	0	0					0.553037	0.86215	0.336617	0.610314	0.455225	0.557937	-0.45831	-0.765316
373	A0A165KT99	Peptidase M48	155365	178864	261747	0.868618	1.46338	+	3.76528e-05	0.0218868	-4.22225	-3.05144	4.22225	SB 2_SB 02;SB 2_SB 07		+	SB 2_SB 07	0.122587	0.423557	-0.299741	-1.66104	0.000467875	0.00165	0.592969	4.37829
374	A0A165JQ16	Uncharacterized protein	223535	389473	724419	0.57394	1.86	+	1.42668e-10	0	-9.91482	-6.51267	9.91482	SB 07_SB 02;SB 2_SB 02;SB 2_SB 07	+	+	SB 02_SB 07;SB 2_SB 07	0.000347842	0.00770909	-0.822823	-4.93009	2.80395e-07	0	0.929508	8.42757
375	A0A165KUF8	33 kDa chaperonin	385958	342268	335097	1.12765	0.979046		0.200692	0.575459	0	0	0					0.0895341	0.357681	0.172069	1.84704	0.718623	0.794097	-0.0392287	-0.366734
376	A0A165K2N7	Phage shock protein A	243781	228172	201805	1.06841	0.884444		0.0103517	0.185095	1.85908	0	-1.85908	SB 02_SB 2				0.13327	0.447215	0.0989775	1.61047	0.0327015	0.0697734	-0.212151	-2.33801
377	A0A165J3X6	Ubiquinone biosynthesis O-methyltransferase	177107	145047	163210	1.22103	1.12522		0.183976	0.556081	0	0	0					0.094591	0.370689	0.251446	1.81494	0.245098	0.346124	0.149807	1.20667
378	A0A165KS79	Molybdopterin adenylyltransferase	422627	400147	496832	1.05618	1.24162		0.0028184	0.109217	0	-2.70811	2.70811	SB 2_SB 07		+	SB 2_SB 07	0.0547298	0.259219	0.128547	2.1282	0.00144776	0.00475248	0.253206	3.83925
379	A0A165JGX4	Cystathionine beta-synthase	93827.4	98141.5	123463	0.956042	1.25801		0.00310998	0.111407	-1.81531	-2.25494	2.25494	SB 2_SB 02;SB 2_SB 07		+	SB 2_SB 07	0.881639	0.957868	-0.0203339	-0.152095	0.00473419	0.0137323	0.637008	3.27794
380	A0A161WRK7	Uridine phosphorylase	144004	148895	128182	0.967146	0.860888		0.954227	0.990295	0	0	0					0.777481	0.932796	0.056547	0.289044	0.795609	0.854214	0.0651546	0.263394
381	A0A165JE37	50S ribosomal protein L3	842799	846870	425883	0.995193	0.502891		0.099211	0.44712	0	0	0					0.273666	0.671467	0.138533	1.14718	0.120943	0.201923	-0.464133	-1.63796
382	A0A165JTA9	Peptidyl-prolyl cis-trans isomerase	122518	140181	178599	0.874	1.27406		0.00299444	0.110736	-2.50197	-1.42718	2.50197	SB 2_SB 02;SB 2_SB 07		+	SB 2_SB 07	0.114318	0.413572	-0.230561	-1.70293	0.0157876	0.0384819	0.339547	2.69952
383	A0A161URT8	Nickel transporter	41604.4	36379.1	115862	1.14364	3.18486	+	1.23626e-06	0.0138462	-3.89621	-5.81755	5.81755	SB 2_SB 07;SB 2_SB 02		+	SB 2_SB 07	0.36008	0.732624	0.292382	0.951587	3.70216e-06	0	1.92113	6.87984
384	A0A165INS1	Argininosuccinate synthase	154438	164484	160917	0.938925	0.978315		0.316873	0.682333	0	0	0					0.440912	0.791568	-0.0757883	-0.797043	0.431013	0.535388	0.0722525	0.807871
385	A0A165ITX3	Elongation factor 4	91424.9	85577.7	97679.1	1.06833	1.14141		0.592704	0.838446	0	0	0					0.408793	0.762825	0.349767	0.855948	0.795853	0.853131	-0.106845	-0.263072
386	A0A161WMC4	Der GTPase-activating protein YihI	365032	322116	394323	1.13323	1.22416		0.120337	0.484159	0	0	0					0.0315016	0.173526	0.191974	2.434	0.0794291	0.149529	0.227885	1.87319
387	A0A165IRF8	Thioredoxin	2.73263e+06	2267784	2.11216e+06	1.20498	0.931376	+	3.91271e-05	0.0219439	4.59012	-2.94134	-4.59012	SB 02_SB 2;SB 02_SB 07	+		SB 02_SB 07	0.00134626	0.0174419	0.294959	4.15014	0.0870091	0.159941	-0.116736	-1.82321
388	A0A161USV8	Molecular chaperone	391765	309441	280036	1.26604	0.904975		0.0178601	0.233021	1.8639	0	-1.8639	SB 02_SB 2				0.088251	0.355497	0.244745	1.85544	0.168343	0.254163	-0.173971	-1.44289
389	A0A165JVZ2	Iron-sulfur cluster carrier protein	97056.7	71578.4	54078.8	1.35595	0.755518		0.0103831	0.184939	1.71278	1.49695	-1.71278	SB 07_SB 2;SB 02_SB 2		+	SB 2_SB 07	0.466073	0.804591	0.150163	0.752816	0.0117637	0.029974	-0.530166	-2.84243
390	A0A165J0P9	Glyceraldehyde-3-phosphate dehydrogenase	73657.7	73179.2	65502	1.00654	0.89509		0.710752	0.896958	0	0	0					0.489963	0.822491	0.17601	0.712189	0.500965	0.594311	0.18023	0.688557
391	A0A161WS97	DNA-binding protein Fis	1.0201e+06	827776	618288	1.23234	0.746926	+	4.38973e-06	0.0159412	5.27649	3.46142	-5.27649	SB 07_SB 2;SB 02_SB 2;SB 02_SB 07	+	+	SB 02_SB 07;SB 2_SB 07	0.00142989	0.0184545	0.298574	4.11637	0.000465219	0.00167089	-0.456737	-4.38103
392	A0A165K8E6	3-hydroxydecanoyl-[acyl-carrier-protein] dehydratase	305732	299904	214506	1.01944	0.71525		0.339731	0.694953	0	0	0					0.68119	0.920049	0.0740147	0.421009	0.287793	0.389209	-0.249445	-1.09956
393	A0A161UYZ4	Uncharacterized protein	135640	125101	174252	1.08424	1.39289	+	7.23593e-06	0.0154667	-2.45455	-5.29023	5.29023	SB 2_SB 07;SB 2_SB 02		+	SB 2_SB 07	0.0469263	0.232033	0.171441	2.21418	1.15575e-05	9.7561e-05	0.512673	6.25182
394	A0A165K2V0	DNA-binding protein HU	6.80128e+06	5325083	4840435	1.27722	0.908988		0.0531138	0.357353	1.31344	0	-1.31344	SB 02_SB 2				0.0241692	0.144	0.439355	2.57839	0.616031	0.706845	-0.0956309	-0.511436
395	A0A161WR32	Guanylate kinase	49499.4	112599	112511	0.439609	0.999222		0.0332127	0.301859	-1.36107	1.36107	1.33185	SB 2_SB 02;SB 07_SB 02				0.0377805	0.204507	-1.25915	-2.33421	0.963448	0.974495	-0.015907	-0.0465502
396	A0A165IR86	Ribosomal protein L11 methyltransferase	180205	167846	120316	1.07363	0.716823		0.379537	0.719431	0	0	0					0.14921	0.468816	-1.57662	-1.54122	0.467148	0.56849	-0.791748	-0.744875
397	A0A161UZ21	Ribosome-binding factor A	727098	626985	532802	1.15967	0.849783	+	0.000151255	0.034209	3.98388	-1.67656	-3.98388	SB 07_SB 2;SB 02_SB 2;SB 02_SB 07		+	SB 2_SB 07	0.00792651	0.0642238	0.312173	3.17964	0.0165702	0.0401905	-0.247905	-2.67587
398	A0A165K2X4	Cysteine--tRNA ligase	50078.5	63879.4	80771.7	0.783955	1.26444		0.00044694	0.0541842	-3.51438	1.50757	3.51438	SB 07_SB 02;SB 2_SB 02				0.0168051	0.113955	-0.410176	-2.77501	0.0248173	0.0572459	0.303745	2.47653
399	A0A165JRE6	ATP-dependent dethiobiotin synthetase BioD	94787.2	124639	184929	0.760495	1.48372		0.00294205	0.110762	-1.77337	-2.31994	2.31994	SB 2_SB 07;SB 2_SB 02		+	SB 2_SB 07	0.997205	0.997953	0.00114899	0.00357697	0.00143948	0.00476	0.828688	3.84197
400	A0A165JUK0	2Fe-2S ferredoxin	100366	82607	88822.3	1.21498	1.07524		0.0792668	0.418147	0	0	0					0.0656167	0.287461	0.38969	2.02576	0.329706	0.436893	0.14634	1.00532
401	A0A165IRT2	Acetyltransferase component of pyruvate dehydrogenase complex	94128.9	190520	198308	0.494064	1.04088	+	1.09055e-05	0.0158571	-5.03894	3.88889	5.03894	SB 07_SB 02;SB 2_SB 02	+		SB 02_SB 07	0.000373813	0.00772414	-0.88147	-4.8874	0.13359	0.215975	0.204117	1.58036
402	A0A165K2F6	Protein TonB	1182485	1.22337e+06	1.21953e+06	0.966577	0.996855		0.424005	0.74738	0	0	0					0.256248	0.644335	-0.0668874	-1.19214	0.473696	0.57507	0.0674731	0.733785
403	A0A165KD48	50S ribosomal protein L25	461664	485326	384634	0.951245	0.792527		0.662761	0.869567	0	0	0					0.533393	0.853326	0.256422	0.641287	0.687567	0.763509	-0.188508	-0.409549
404	A0A165IEW4	DNA-directed RNA polymerase subunit omega	879219	694714	793499	1.26558	1.14219		0.00284917	0.109462	2.70313	-2.70313	-1.30654	SB 02_SB 07;SB 02_SB 2	+		SB 02_SB 07	4.60049e-06	0.00133333	0.431283	7.84343	0.134344	0.214557	0.157283	1.57707
405	A0A165IVN9	tRNA (guanine-N(7)-)-methyltransferase	100531	126778	157776	0.792975	1.24451		0.000543312	0.0574088	-3.43816	1.56997	3.43816	SB 07_SB 02;SB 2_SB 02				0.00947036	0.0721046	-0.374962	-3.08383	0.0456788	0.0937477	0.251879	2.16691
406	A0A165JEU3	Cytochrome c5	2.15613e+06	2.02295e+06	1.3883e+06	1.06584	0.686274	+	3.02499e-07	0.00893023	5.99847	5.21366	-5.99847	SB 07_SB 2;SB 02_SB 2		+	SB 2_SB 07	0.0404941	0.214106	0.174276	2.29594	8.44678e-06	0.000108108	-0.510545	-6.42185
407	A0A165KBI1	Translation initiation factor IF-3	1.02218e+06	825949	821663	1.23758	0.994811		0.0930905	0.438893	0	0	0					0.0221782	0.137937	0.273804	2.62503	0.416562	0.52359	-0.138277	-0.833995
408	A0A165KYH2	Arginine N-succinyltransferase	47415.7	74702.6	185053	0.634726	2.4772	+	7.10942e-05	0.0246	-4.09772	-2.53031	4.09772	SB 2_SB 02;SB 2_SB 07		+	SB 2_SB 07	0.0910209	0.360634	-0.767405	-1.83744	0.000382051	0.00126316	1.1433	4.47599
409	A0A165KX12	Iron ABC transporter substrate-binding protein	33503.8	32950.5	51953.6	1.01679	1.57671		0.378608	0.719544	0	0	0					0.702667	0.920519	0.223359	0.390977	0.166904	0.252497	0.612702	1.44809
410	A0A165J2J6	Big-1 domain-containing protein	106881	105110	87495	1.01684	0.832412		0.562648	0.825519	0	0	0					0.686038	0.919543	0.132954	0.414196	0.484654	0.584375	-0.233099	-0.715429
411	A0A165J636	Na(+)-translocating NADH-quinone reductase subunit C	532758	656520	577698	0.811488	0.87994		0.0299002	0.290662	-1.631	1.631	0	SB 07_SB 02	+		SB 02_SB 07	0.00521087	0.0450076	-0.402287	-3.40608	0.322587	0.427803	-0.122329	-1.02069
412	A0A165JEI6	50S ribosomal protein L15	996910	912819	549909	1.09212	0.602429		0.0709602	0.400489	0	0	0					0.1298	0.43955	0.135948	1.6265	0.103448	0.180041	-0.377081	-1.72684
413	A0A165KDN9	Integration host factor subunit alpha	1.35279e+06	1.09399e+06	990633	1.23656	0.905519	+	8.02466e-05	0.0250645	4.18333	-3.11068	-4.18333	SB 02_SB 2;SB 02_SB 07	+		SB 02_SB 07	8.3717e-06	0.0008	0.329343	7.39136	0.255749	0.350513	-0.0810746	-1.1787
414	A0A161UYQ3	S-(hydroxymethyl)glutathione dehydrogenase	149271	163652	141908	0.912124	0.867131		0.666507	0.866997	0	0	0					0.288204	0.683853	-0.25698	-1.11131	0.87574	0.92204	-0.041733	-0.158894
415	A0A165J0L0	Negative modulator of initiation of replication	397918	306744	313949	1.29723	1.02349		0.00270945	0.108157	2.54681	-2.54681	-2.09169	SB 02_SB 07;SB 02_SB 2	+		SB 02_SB 07	0.0015396	0.0189451	0.376447	4.07505	0.61061	0.70611	0.0452281	0.519374
416	A0A165IHI2	Flagellin	379146	284483	247755	1.33275	0.870894		0.00606669	0.15023	2.27831	-1.63004	-2.27831	SB 02_SB 2;SB 02_SB 07				0.0105214	0.0804129	0.440683	3.02719	0.462648	0.564055	-0.102541	-0.752552
417	A0A165KYV8	Oligoribonuclease	279904	198717	196460	1.40855	0.988642		0.0158758	0.220919	1.76938	-1.48017	-1.76938	SB 02_SB 2;SB 02_SB 07				0.0142277	0.0998353	0.434118	2.86476	0.728774	0.801547	-0.0493874	-0.352894
418	A0A165IJJ0	MerR family transcriptional regulator	104968	102801	83398.5	1.02108	0.811262		0.424725	0.746652	0	0	0					0.480274	0.815462	-0.158662	-0.728517	0.196939	0.291387	-0.285634	-1.3464
419	A0A161WSF8	TPR_21 domain-containing protein	277138	230549	204717	1.20208	0.887954		0.0620495	0.377254	0	0	0					0.0335531	0.182349	0.359088	2.39944	0.47267	0.57485	-0.129251	-0.735516
420	A0A161WR26	Uncharacterized protein	113025	112928	136189	1.00086	1.20598		0.0298939	0.291618	0	-1.59098	1.59098	SB 2_SB 07		+	SB 2_SB 07	0.519387	0.843371	0.121579	0.663769	0.0197519	0.0464914	0.407794	2.58964
421	A0A165KH33	Transcription antitermination protein NusB	206314	165643	146625	1.24554	0.885187		0.000866501	0.06592	3.23696	-1.59695	-3.23696	SB 02_SB 2;SB 02_SB 07				0.00612813	0.0519412	0.318041	3.31842	0.0757805	0.143359	-0.185799	-1.89877
422	A0A161WQY7	Iron-sulfur cluster assembly scaffold protein IscU	1.45146e+06	1.13678e+06	1236628	1.27681	1.08783	+	4.59174e-05	0.023027	4.54279	-4.54279	-2.60451	SB 02_SB 07;SB 02_SB 2	+		SB 02_SB 07	5.03644e-05	0.00165517	0.336082	6.13807	0.0420459	0.0869677	0.11258	2.20972
423	A0A161URS1	Ribosomal silencing factor RsfS	884305	982007	849041	0.900508	0.864597		0.352945	0.702031	0	0	0					0.934517	0.970274	0.0120051	0.0839034	0.157185	0.240761	-0.133071	-1.48421
424	A0A165J2K4	Glucan biosynthesis protein D	38007.2	27007.2	67675	1.4073	2.50581	+	0.000157301	0.034163	-2.38707	-3.71511	3.71511	SB 2_SB 07;SB 2_SB 02		+	SB 2_SB 07	0.631449	0.897731	0.136312	0.492215	0.000302862	0.000833333	1.03847	4.58848
425	A0A165KN34	Nitrogen regulatory protein	180336	131272	177522	1.37376	1.35232		0.00807484	0.170748	1.44473	-1.9151	1.9151	SB 02_SB 07;SB 2_SB 07		+	SB 2_SB 07	0.0221232	0.138346	0.369932	2.62638	0.00695395	0.0188824	0.37098	3.09489
426	A0A165IY65	Uncharacterized protein	134831	130877	100815	1.03021	0.770305		0.831081	0.949062	0	0	0					0.821564	0.947561	0.0469699	0.230528	0.686429	0.764681	-0.101343	-0.411133
427	A0A165KBP4	Leucine-responsive regulatory protein	164886	253474	187562	0.650505	0.739965		0.000492097	0.0557935	-3.10728	3.10728	-2.2706	SB 07_SB 02;SB 07_SB 2	+	+	SB 02_SB 07;SB 2_SB 07	0.00184731	0.0208485	-0.507094	-3.97365	0.00268982	0.00837931	-0.346814	-3.54588
428	A0A161URC2	Co-chaperone protein HscB homolog	41833.4	32841.3	37786.1	1.2738	1.15057		0.318863	0.682212	0	0	0					0.590376	0.878037	0.130074	0.553062	0.0638908	0.124475	0.281372	1.99058
429	A0A161VJF1	2-Cys peroxiredoxin	56275.6	54828.4	57824	1.02639	1.05464		0.505831	0.79924	0	0	0					0.445827	0.794975	0.22654	0.788279	0.312221	0.416816	0.247707	1.04351
430	A0A161UUV7	Peptidase S46	63837.8	45356.7	50140.4	1.40746	1.10547		0.669524	0.868078	0	0	0					0.583583	0.876677	0.330916	0.563331	0.141168	0.220478	0.319947	1.54802
431	A0A165J0X4	Cbb3-type cytochrome c oxidase subunit II	165717	206799	199782	0.801345	0.96607		0.131281	0.502644	0	0	0					0.0878277	0.355256	-0.304608	-1.85824	0.639784	0.723413	-0.051786	-0.47704
432	A0A165JQT6	Uncharacterized protein	2.65682e+06	2.21749e+06	1.68427e+06	1.19812	0.759537	+	4.58003e-11	0	10.0853	8.03674	-10.0853	SB 07_SB 2;SB 02_SB 2;SB 02_SB 07	+	+	SB 02_SB 07;SB 2_SB 07	5.16074e-06	0.00114286	0.252347	7.75522	7.93077e-08	0	-0.458018	-9.2589
433	A0A165IIQ1	Uncharacterized protein	49437.4	41619.7	59618.9	1.18784	1.43247		0.941778	0.98851	0	0	0					0.901384	0.955513	0.0685886	0.126561	0.733609	0.803289	0.140868	0.346328
434	A0A161WK73	Uncharacterized protein	64852.4	65265.6	95424.6	0.99367	1.4621		0.0105591	0.183941	-1.91559	0	1.91559	SB 2_SB 02		+	SB 2_SB 07	0.326963	0.708759	-0.312804	-1.02196	0.0160999	0.0391856	0.541482	2.68995
435	A0A165K8Y6	Peptidyl-prolyl cis-trans isomerase	304258	284903	329269	1.06794	1.15573		0.675411	0.871006	0	0	0					0.228968	0.600526	0.15512	1.26765	0.665783	0.746419	0.0662185	0.440057
436	A0A165JEV1	C-type cytochrome biogenesis protein CcmI	15059.5	32781.6	35282	0.45939	1.07627		0.137902	0.508806	0	0	0					0.0145479	0.101918	-1.16119	-2.85277	0.536918	0.631243	-0.31709	-0.631052
437	A0A165KRS3	Transcriptional regulatory protein OmpR	154616	87737.1	103269	1.76227	1.17703		0.537943	0.811229	0	0	0					0.332656	0.713664	0.304167	1.0095	0.946415	0.965228	-0.0175041	-0.0682721
438	A0A165JYQ6	Dihydropteroate synthase	111211	73931.3	69133.8	1.50425	0.935109		0.0576036	0.366571	0	0	0					0.0383924	0.206793	0.607158	2.32536	0.811367	0.86673	-0.0593099	-0.242641
439	A0A161WS68	Enoyl-CoA hydratase	128724	142293	165987	0.904643	1.16652		0.796287	0.933135	0	0	0					0.333879	0.709112	-0.12067	-1.00685	0.941935	0.966211	-0.0128998	-0.0739905
440	A0A165KYL6	Stringent starvation protein A	233582	249152	300141	0.937509	1.20465		0.576493	0.830467	0	0	0					0.643518	0.902953	-0.0745665	-0.474707	0.48856	0.587427	0.153679	0.708947
441	A0A165KKN8	Fe/S biogenesis protein NfuA	598807	473758	455954	1.26395	0.962419	+	8.39584e-06	0.0157922	5.16547	-3.94756	-5.16547	SB 02_SB 2;SB 02_SB 07	+		SB 02_SB 07	0.000155569	0.00408511	0.309135	5.41769	0.150913	0.234147	-0.075318	-1.50852
442	A0A161UN01	Uncharacterized protein	240376	269847	252174	0.890786	0.934508		0.00214951	0.0969447	-2.78025	2.78025	1.83094	SB 2_SB 02;SB 07_SB 02	+		SB 02_SB 07	0.00150845	0.0188444	-0.296349	-4.08647	0.248018	0.348227	-0.0702377	-1.19891
443	A0A161WPL8	ATP synthase epsilon chain	132638	172115	186918	0.770633	1.08601		0.00824713	0.171419	-2.19759	0	2.19759	SB 2_SB 02				0.0956795	0.373918	-0.373307	-1.80824	0.0785629	0.148341	0.307389	1.87916
444	A0A165J2P2	4-hydroxy-tetrahydrodipicolinate synthase	101849	81134.7	109848	1.25531	1.3539		0.432333	0.751486	0	0	0					0.292236	0.684448	0.255466	1.10161	0.235392	0.334185	0.250432	1.23298
445	A0A165KMS6	Transcriptional regulator BolA	190212	169798	193028	1.12022	1.13681		0.135676	0.5072	0	0	0					0.0717086	0.30725	0.265675	1.97516	0.257992	0.353273	0.128311	1.17293
446	A0A165J461	Thiol disulfide reductase thioredoxin	250028	197252	191564	1.26756	0.971165		0.00865282	0.173825	2.19966	0	-2.19966	SB 02_SB 2				0.00940677	0.072	0.253519	3.08745	0.199054	0.293401	-0.125037	-1.33972
447	A0A165IQX5	Uroporphyrinogen-III methylase	29803.6	29411.9	25447.8	1.01332	0.865222		0.438209	0.752869	0	0	0					0.474641	0.810254	0.283852	0.738102	0.51048	0.603032	-0.263053	-0.673116
448	A0A165IQK1	Uncharacterized protein	435271	490218	449193	0.887913	0.916313		0.115743	0.474693	0	0	0					0.0398323	0.211929	-0.153293	-2.30504	0.122343	0.203859	-0.112433	-1.63134
449	A0A165II91	RNA polymerase sigma factor FliA	73189.2	85561.8	81274.9	0.855395	0.949897		0.800091	0.932825	0	0	0					0.599543	0.877911	-0.117933	-0.5393	0.562761	0.657808	-0.113441	-0.591025
450	A0A161WPB8	50S ribosomal protein L16	2.46991e+06	2526757	2160319	0.977503	0.854977		0.348863	0.700357	0	0	0					0.358207	0.731804	-0.0759222	-0.955441	0.193858	0.288423	-0.160723	-1.35623
451	A0A165IL93	50S ribosomal protein L3 glutamine methyltransferase	244610	247576	275363	0.988021	1.11223		0.161027	0.536178	0	0	0					0.111455	0.407164	-0.150668	-1.71806	0.664858	0.746457	0.0357486	0.441361
452	A0A165KWW8	Peroxidase	116637	106857	114074	1.09152	1.06754		0.910596	0.977573	0	0	0					0.957828	0.980059	-0.00888468	-0.0539946	0.725541	0.798755	0.0509644	0.357293
453	A0A161UPE3	Cytochrome c biogenesis protein CcmG	38702.3	29180.6	28846.6	1.3263	0.988555		0.237313	0.608118	0	0	0					0.0626362	0.2819	0.450438	2.05213	0.640427	0.723	0.107493	0.476118
454	A0A161WRD4	ABC transporter	24584.7	19596.4	18388.6	1.25455	0.938369		0.186036	0.555767	0	0	0					0.0833223	0.342747	0.431338	1.8888	0.516389	0.607881	-0.199854	-0.663609
455	A0A165J0B4	6-phosphogluconolactonase	96459.9	120811	124713	0.798439	1.0323		0.155274	0.533248	0	0	0					0.279818	0.677716	-0.202704	-1.13183	0.249932	0.348499	0.154505	1.19387
456	A0A165KCR7	Peptidase	154453	168486	154825	0.916711	0.91892		0.644398	0.859842	0	0	0					0.450409	0.79441	0.197953	0.780164	0.517356	0.608059	0.144777	0.66206
457	A0A165KYQ0	RNA-binding protein Hfq	336279	274706	295347	1.22414	1.07514		0.00293738	0.111292	2.55254	-2.55254	1.32964	SB 2_SB 07;SB 02_SB 07	+		SB 02_SB 07	0.000957146	0.0146329	0.260381	4.34265	0.0227961	0.0530667	0.146792	2.51877
458	A0A165KYC5	Transcriptional regulator Crp	92469	91904.2	101082	1.00615	1.09986		0.197833	0.571458	0	0	0					0.67998	0.920545	0.0970252	0.422714	0.113067	0.191182	0.292264	1.6765
459	A0A165JK59	Dihydroorotase	170799	178958	167273	0.954408	0.934704		0.304027	0.673798	0	0	0					0.17651	0.522715	-0.0916789	-1.43616	0.191872	0.286452	-0.0909182	-1.36263
460	A0A165J486	ABC-type taurine transport system, periplasmic component	194904	163723	159903	1.19045	0.97667		0.372389	0.715473	0	0	0					0.0113831	0.0855443	0.410627	2.98483	0.448715	0.550727	0.207367	0.776616
461	A0A165KD29	Beta-aspartyl-peptidase	162434	104125	144331	1.55999	1.38613		0.158482	0.535243	0	0	0					0.539741	0.85388	0.201504	0.631209	0.0622901	0.122066	0.471476	2.0041
462	A0A165IN71	Thiol:disulfide interchange protein	187843	131063	132164	1.43323	1.0084		0.0080026	0.171377	2.23681	-2.23681	0	SB 02_SB 07	+		SB 02_SB 07	0.000323982	0.00739623	0.550754	4.97236	0.201044	0.295808	0.190873	1.3335
463	A0A165IRH6	Thiol reductase thioredoxin	328168	296722	308197	1.10598	1.03867		0.0361583	0.31157	1.51368	-1.51368	0	SB 02_SB 07				0.00869173	0.0675705	0.131395	3.13001	0.145104	0.226908	0.064109	1.5318
464	A0A165JS76	Uncharacterized protein	307912	256038	292806	1.2026	1.1436		0.0629857	0.378854	0	0	0					0.0968225	0.376895	0.256937	1.80127	0.0370308	0.0783462	0.374329	2.27482
465	A0A165J076	Peptidyl-dipeptidase	103451	117175	129911	0.882871	1.10869		0.0382124	0.31775	-1.46275	0	1.46275	SB 2_SB 02				0.215707	0.579906	-0.205372	-1.30699	0.075652	0.143718	0.231732	1.89969
466	A0A161UUU5	Uncharacterized protein	93129.5	75560.8	72831.8	1.23251	0.963883		0.856228	0.954926	0	0	0					0.393609	0.756647	0.218857	0.884875	0.821066	0.875158	0.0818665	0.229923
467	A0A161WMX2	Ubiquinone/menaquinone biosynthesis C-methyltransferase UbiE	154288	174473	163946	0.884312	0.939665		0.183382	0.556388	0	0	0					0.0694612	0.299659	-0.127347	-1.99334	0.33751	0.446524	-0.0606734	-0.988736
468	A0A161WQW8	Aldehyde dehydrogenase	47791.3	52003	32208.4	0.919011	0.619356		0.910775	0.976181	0	0	0					0.515282	0.840535	0.2182	0.670427	0.946161	0.966441	0.0336918	0.0685956
469	A0A161UQG1	Peptide-binding protein	272657	255642	231628	1.06656	0.906062		0.0886936	0.431388	0	0	0					0.0512856	0.246413	0.202598	2.16462	0.711331	0.78648	-0.0335854	-0.37672
470	A0A165K4E3	Uncharacterized protein	128841	89659.7	54176.3	1.437	0.604243		0.37648	0.718552	0	0	0					0.55591	0.863494	0.367954	0.605836	0.409985	0.52178	-0.426264	-0.846078
471	A0A165ILH8	Pilus assembly protein FimV	222948	202191	158405	1.10266	0.783442		0.0426732	0.334831	1.37969	0	-1.37969	SB 02_SB 2				0.10429	0.392766	0.155727	1.7575	0.105883	0.183809	-0.211697	-1.71373
472	A0A165KFT1	Probable transcriptional regulatory protein A1L58_13650	828037	737160	669263	1.12328	0.907893		0.0085321	0.173179	2.20361	0	-2.20361	SB 02_SB 2				0.0655667	0.288421	0.174091	2.02619	0.110671	0.189017	-0.114349	-1.68868
473	A0A165IVW4	Pyrroline-5-carboxylate reductase	124225	148869	195562	0.834455	1.31365		0.102697	0.450481	0	0	0					0.115043	0.414611	-0.305415	-1.69915	0.433933	0.537539	0.136823	0.802659
474	A0A165IQR5	Ubiquinone biosynthesis accessory factor UbiK	354296	251979	322496	1.40606	1.27985		0.612847	0.841777	0	0	0					0.329044	0.710707	0.24446	1.01739	0.887631	0.928574	0.0304271	0.143572
475	A0A165JYI9	Transcription elongation factor GreA	1.02189e+06	1.05667e+06	1.16239e+06	0.967087	1.10005		0.00580881	0.146974	-2.19989	0	2.19989	SB 2_SB 02				0.189187	0.542125	-0.0676075	-1.39199	0.0296206	0.0648367	0.105624	2.38795
476	A0A165IJF1	Succinyl-CoA--3-ketoacid-CoA transferase	39693.7	25765.4	24603.6	1.54058	0.954909		0.324496	0.685762	0	0	0					0.207551	0.569055	0.434022	1.33217	0.415392	0.52414	-0.460337	-0.836135
477	A0A161WMQ7	2-dehydro-3-deoxy-phosphogluconate aldolase	65992.4	75984.4	102371	0.868498	1.34727		0.617203	0.844571	0	0	0					0.794194	0.939294	-0.0889197	-0.266746	0.460715	0.562544	0.276207	0.755863
478	A0A165JJB8	50S ribosomal protein L21	216237	212788	118656	1.01621	0.557625		0.191284	0.563857	0	0	0					0.864817	0.95504	0.0300134	0.173935	0.149638	0.232588	-0.453636	-1.51357
479	A0A165J306	NH(3)-dependent NAD(+) synthetase	47785.1	63416.4	72108.3	0.753513	1.13706		0.313448	0.680998	0	0	0					0.977267	0.989447	0.019989	0.0290951	0.19791	0.292257	0.672533	1.34333
480	A0A165J0M8	2-oxoisovalerate dehydrogenase subunit alpha	93122.3	104313	80430.9	0.892719	0.771053		0.654958	0.866414	0	0	0					0.492399	0.820413	-0.085841	-0.708116	0.415864	0.523721	-0.193806	-0.835271
481	A0A165J7D9	Alkyl hydroperoxide reductase C	88607.9	62674.7	55207	1.41377	0.88085		0.0261742	0.276148	1.63373	0	-1.63373	SB 02_SB 2				0.181477	0.530758	0.263365	1.41855	0.113392	0.191105	-0.291358	-1.67486
482	A0A165ILZ1	Exodeoxyribonuclease III	282893	240829	244229	1.17466	1.01412		0.0389822	0.321171	1.38344	-1.38344	0	SB 02_SB 07				0.015462	0.107306	0.297382	2.81993	0.774253	0.837667	0.0291174	0.291715
483	A0A161UVG6	Phosphoglucomutase, alpha-D-glucose phosphate-specific	54279.2	56636.3	52965.5	0.958383	0.935187		0.888256	0.970976	0	0	0					0.692199	0.91731	-0.0858464	-0.405566	0.920366	0.953939	0.0199189	0.101562
484	A0A161WPA8	30S ribosomal protein S12	2.21279e+06	2.27149e+06	2.56729e+06	0.974159	1.13022		0.0366606	0.313527	-1.46248	0	1.46248	SB 2_SB 02				0.0828588	0.342214	-0.386802	-1.89203	0.426566	0.532868	0.0731172	0.815848
485	A0A165IWX7	Anti-sigma factor	19406.7	13910.3	26866.3	1.39513	1.93139		0.00680037	0.157767	0	-2.29221	2.29221	SB 2_SB 07		+	SB 2_SB 07	0.0911133	0.35967	0.568267	1.83684	0.0037763	0.0116721	0.931309	3.3852
486	A0A165K8N6	Adenine phosphoribosyltransferase	140488	195060	208865	0.720232	1.07078		0.0458796	0.338623	0	0	0					0.0421698	0.218974	-0.478242	-2.27351	0.934089	0.959258	-0.0121439	-0.0840123
487	A0A165JAJ9	Peptidase_M14 domain-containing protein	109279	90233.1	96369.1	1.21107	1.068		0.843741	0.955121	0	0	0					0.717487	0.92333	0.127815	0.370472	0.825939	0.876397	-0.0630466	-0.223547
488	A0A165JR87	Glutaredoxin	1.66626e+06	1.49723e+06	1.57238e+06	1.1129	1.0502		0.0482762	0.343445	1.37089	-1.37089	0	SB 02_SB 07	+		SB 02_SB 07	0.000592153	0.0105075	0.154368	4.61808	0.160997	0.245582	0.0789344	1.46983
489	A0A165JUH7	16 kDa heat shock protein A	221406	180188	43684.8	1.22875	0.24244	+	5.30195e-07	0.00995745	5.16442	5.6398	-5.6398	SB 07_SB 2;SB 02_SB 2		+	SB 2_SB 07	0.149088	0.469787	0.233095	1.54172	9.63785e-06	0.000102564	-2.45048	-6.35006
490	A0A165IW19	DUF4136 domain-containing protein	91476.3	98190.2	110524	0.931624	1.12561		0.986818	0.996076	0	0	0					0.861383	0.958212	0.0450733	0.178402	0.957467	0.970478	-0.0192064	-0.0541747
491	A0A165KQZ8	Ribosomal RNA large subunit methyltransferase J	56935.9	45287.2	31046.2	1.25722	0.68554		0.0379294	0.317229	1.40211	0	-1.40211	SB 02_SB 2				0.133564	0.446699	0.328262	1.60913	0.0980186	0.173451	-0.510848	-1.75709
492	A0A165JQ02	SIR2_2 domain-containing protein	31675.4	84951.4	128343	0.372865	1.51078	+	4.92598e-05	0.023292	-4.42499	3.18948	4.42499	SB 07_SB 02;SB 2_SB 02	+	+	SB 02_SB 07;SB 2_SB 07	0.00295929	0.0288727	-2.00726	-3.71397	0.00459154	0.01344	0.562149	3.29247
493	A0A165JFH0	RNA polymerase-binding transcription factor DksA	812459	687959	597448	1.18097	0.868435	+	7.29914e-05	0.0244959	4.33885	-2.26826	-4.33885	SB 02_SB 2;SB 02_SB 07	+		SB 02_SB 07	0.000905335	0.0141053	0.248978	4.37429	0.0376448	0.0794067	-0.146223	-2.26643
494	A0A165JEK0	30S ribosomal protein S13	2882160	2.6655e+06	1.72812e+06	1.08128	0.64833		0.0361058	0.312419	0	0	0					0.0457183	0.228336	0.112078	2.22869	0.0605877	0.119531	-0.360321	-2.01883
495	A0A165KUU5	Histidine ammonia-lyase	83175.1	111439	84975.7	0.746371	0.76253		0.0104213	0.18385	-1.68961	1.68961	-1.52102	SB 07_SB 02;SB 07_SB 2		+	SB 2_SB 07	0.00830947	0.0665931	-0.351313	-3.15423	0.0191389	0.0451494	-0.27869	-2.60517
496	A0A165J7T7	HTH cro/C1-type domain-containing protein	46628.1	34504.6	36780.3	1.35136	1.06595		0.991886	0.996404	0	0	0					0.920331	0.966975	-0.0767259	-0.102142	0.90768	0.945411	-0.0615507	-0.117816
497	A0A165IU58	50S ribosomal protein L19	557819	565093	403279	0.987129	0.713652		0.605323	0.83748	0	0	0					0.628721	0.89838	0.0707413	0.496194	0.501366	0.593828	-0.154232	-0.687903
498	A0A165K4Q6	Methylmalonate-semialdehyde dehydrogenase (Acylating)	45090.8	52753.8	53108.1	0.854741	1.00671		0.934133	0.986508	0	0	0					0.536295	0.855051	-0.222151	-0.636672	0.847013	0.896288	-0.109387	-0.196084
499	A0A161UPR0	TonB-dependent receptor	21591.8	31655.5	49683.8	0.682085	1.56951		0.0209218	0.249863	-1.43722	0	1.43722	SB 2_SB 02				0.607539	0.882978	-0.332154	-0.527385	0.0240556	0.0556906	1.21473	2.49205
500	A0A165KN03	Lipopolysaccharide export system protein LptA	44472.5	40077.3	38375.9	1.10967	0.957549		0.131319	0.501529	0	0	0					0.640098	0.902783	0.0833338	0.479653	0.117816	0.198007	-0.347468	-1.65299
501	A0A165KFF7	Isocitrase	70372.8	118628	54682.4	0.593221	0.460956		0.974775	0.9946	0	0	0					0.836633	0.955227	-0.0983055	-0.210732	0.89004	0.92996	-0.0529712	-0.140472
502	A0A165JTJ5	Pseudouridine synthase	65542.1	65579	32380.7	0.999436	0.493765		0.0470851	0.340261	0	0	0					0.775244	0.938507	0.0908055	0.292039	0.0423125	0.0869589	-0.763099	-2.20646
503	A0A165KHR7	TetR family transcriptional regulator	46696.3	51648.6	87282.8	0.904115	1.68994		0.337089	0.694275	0	0	0					0.87846	0.959797	-0.0908357	-0.156216	0.241532	0.342165	0.587446	1.21624
504	A0A161UTW6	t(6)A37 threonylcarbamoyladenosine biosynthesis protein TsaB	116094	141386	121243	0.821112	0.857532		0.663683	0.86889	0	0	0					0.608088	0.882033	-0.0969995	-0.52657	0.376982	0.488522	-0.130389	-0.908721
505	A0A161UYP5	Histidinol dehydrogenase	173036	145768	102798	1.18707	0.705221		0.00365347	0.120072	2.43624	1.32788	-2.43624	SB 07_SB 2;SB 02_SB 2				0.0970804	0.376514	0.328923	1.79971	0.035259	0.0751024	-0.456097	-2.29981
506	A0A165JMD2	Uncharacterized protein	164796	153138	200799	1.07613	1.31123		0.0428786	0.334552	0	-1.47112	1.47112	SB 2_SB 07				0.127749	0.436343	0.172507	1.63614	0.0256586	0.0583871	0.323204	2.45991
507	A0A165KBK3	50S ribosomal protein L20	1.31275e+06	1.25247e+06	723420	1.04813	0.577595		0.0915592	0.436063	0	0	0					0.089788	0.357578	0.169236	1.84539	0.141056	0.220994	-0.365467	-1.54849
508	A0A165JUY1	Uridine kinase	110924	84745.3	87530.5	1.30891	1.03287		0.942324	0.987413	0	0	0					0.840283	0.953571	0.150738	0.20595	0.855319	0.902781	-0.112261	-0.185305
509	A0A165JUQ0	Inositol-1-monophosphatase	40211.8	43328.4	47825.2	0.928071	1.10378		0.753733	0.916025	0	0	0					0.453426	0.7969	-0.23983	-0.77485	0.945249	0.966937	0.0215666	0.0697603
510	A0A165KYV1	Uncharacterized protein	96953	84361.6	96561.4	1.14925	1.14461		0.2031	0.577325	0	0	0					0.140376	0.461107	0.256637	1.57876	0.129438	0.210712	0.287105	1.59873
511	A0A165IN40	Cell division protein ZipA	88307.5	81275	72661	1.08653	0.894015		0.342862	0.695107	0	0	0					0.168257	0.506812	0.185867	1.46637	0.41912	0.525939	-0.201729	-0.829329
512	A0A165II00	Flagellar hook-length control protein	46014.9	28059.5	21722.6	1.63991	0.774162		0.0494424	0.347588	1.40695	0	-1.40695	SB 02_SB 2				0.00861906	0.0675135	0.66769	3.13453	0.316289	0.421264	-0.37377	-1.03449
513	A0A165J2I8	Uncharacterized protein	140890	107916	67867.3	1.30555	0.628891		0.00894398	0.175231	1.97627	0	-1.97627	SB 02_SB 2				0.315684	0.699803	0.323958	1.04711	0.0260334	0.0588449	-0.577648	-2.45267
514	A0A165KVJ0	Glutathione peroxidase	732349	594968	545698	1.2309	0.917188		0.00313984	0.111046	2.65283	-1.4633	-2.65283	SB 02_SB 2;SB 02_SB 07				0.0222342	0.13699	0.204791	2.62366	0.0914276	0.16652	-0.0929735	-1.79584
515	A0A165JN56	Antibiotic biosynthesis monooxygenase	347218	308406	364728	1.12585	1.18262		0.0105016	0.184449	0	-2.11094	2.11094	SB 2_SB 07		+	SB 2_SB 07	0.0858977	0.349852	0.125245	1.87115	0.00514917	0.0148217	0.275772	3.23802
516	A0A165KWU8	Arginine repressor	278921	267472	275869	1.0428	1.03139		0.146709	0.521394	0	0	0					0.101127	0.387064	0.0993661	1.77568	0.0867903	0.160015	0.114367	1.8246
517	A0A165K2D1	Peptidylprolyl isomerase	453824	350620	503143	1.29435	1.43501		0.00153503	0.0835344	0	-2.9635	2.9635	SB 2_SB 07		+	SB 2_SB 07	0.0444045	0.225624	0.314597	2.24489	0.000836252	0.00298901	0.526119	4.10017
518	A0A161WRP7	Phosphoribosylglycinamide formyltransferase	125687	110640	125682	1.136	1.13595		0.139301	0.510683	0	0	0					0.574595	0.875917	0.0703459	0.577015	0.0357092	0.0757282	0.226759	2.29335
519	A0A161WP49	Prephenate dehydrogenase	198386	169669	133335	1.16925	0.785854		0.0223951	0.2555	1.75472	0	-1.75472	SB 02_SB 2				0.0213332	0.135429	0.42328	2.64607	0.179315	0.268121	-0.325855	-1.4044
520	A0A161UQM5	Uncharacterized protein	54876.9	67783.9	98109	0.809587	1.44738	+	6.63434e-05	0.0248475	-4.19548	-2.36439	4.19548	SB 2_SB 02;SB 2_SB 07		+	SB 2_SB 07	0.0248716	0.146581	-0.378675	-2.56283	0.00149489	0.0047767	0.485383	3.82406
521	A0A165KMV5	3-deoxy-D-manno-octulosonate 8-phosphate phosphatase KdsC	106611	117396	111189	0.908131	0.947127		0.434353	0.752044	0	0	0					0.164666	0.500541	-0.242817	-1.47991	0.294825	0.397275	-0.162221	-1.08308
522	A0A165KFZ1	30S ribosomal protein S30	149184	201664	362793	0.739766	1.799	+	2.42404e-09	0.00266667	-8.42723	-6.35167	8.42723	SB 07_SB 02;SB 2_SB 02;SB 2_SB 07	+	+	SB 02_SB 07;SB 2_SB 07	0.00469291	0.0422903	-0.486891	-3.46279	2.1773e-08	0	0.827768	10.168
523	A0A165JSA5	Azurin	98733.5	166943	485102	0.591421	2.9058	+	3.8084e-15	0	-12.2857	-11.7437	12.2857	SB 07_SB 02;SB 2_SB 02;SB 2_SB 07	+	+	SB 02_SB 07;SB 2_SB 07	7.7199e-06	0.000888889	-0.896732	-7.4515	2.7577e-13	0	1.6136	21.6759
524	A0A161WRE7	Ribosome maturation factor RimP	306450	306773	368097	0.998949	1.1999		0.0914899	0.437039	0	0	0					0.396794	0.757854	-0.0875222	-0.878746	0.124211	0.204483	0.15085	1.6226
525	A0A161WP74	Uncharacterized protein	126528	116383	86187.6	1.08717	0.740554		0.0357582	0.311682	1.52853	0	-1.52853	SB 02_SB 2				0.185025	0.534725	0.313985	1.40621	0.128099	0.209597	-0.277027	-1.60477
526	A0A161UUH0	GCN5 family acetyltransferase	134532	121262	140149	1.10944	1.15576		0.95614	0.988529	0	0	0					0.717563	0.921809	0.0461938	0.370368	0.807634	0.864962	0.0425258	0.247546
527	A0A165IFB6	Deoxyuridine 5'-triphosphate nucleotidohydrolase	109760	92907.2	80766.9	1.18139	0.869328		0.136055	0.506706	0	0	0					0.147106	0.470052	0.265514	1.54998	0.204916	0.300997	-0.441129	-1.32151
528	A0A161WKJ3	Flagellar M-ring protein	40330.3	32911.5	43549.5	1.22542	1.32323		0.173778	0.547211	0	0	0					0.11993	0.42125	0.675968	1.67422	0.194238	0.288335	0.435206	1.35501
529	A0A165KY39	Uncharacterized protein	47462.6	52048.8	42812.9	0.911886	0.822554		0.266929	0.639346	0	0	0					0.524965	0.845328	-0.102054	-0.654775	0.0957325	0.170014	-0.249686	-1.77026
530	A0A161WNR1	GMP synthase [glutamine-hydrolyzing]	35989.2	36256.4	40061.4	0.99263	1.10495		0.508389	0.797399	0	0	0					0.803449	0.942641	0.135055	0.254459	0.295082	0.395862	0.45774	1.08249
531	A0A165III6	Sugar transporter	48259.3	39663.9	25753.1	1.2167	0.649282		0.155871	0.533102	0	0	0					0.108984	0.402156	0.250265	1.7314	0.234527	0.334539	-0.375389	-1.23537
532	A0A161UR33	Protein of uncharacterized function (DUF3069)	292798	230950	221956	1.2678	0.961057		0.00865573	0.173233	2.19649	0	-2.19649	SB 02_SB 2				0.0425326	0.219654	0.274476	2.26877	0.177205	0.266411	-0.126354	-1.41165
533	A0A165IQL2	Preprotein translocase subunit Tim44	45153	59592.1	110237	0.757701	1.84986	+	3.01394e-13	0	-11.9397	-10.2286	11.9397	SB 07_SB 02;SB 2_SB 02;SB 2_SB 07	+	+	SB 02_SB 07;SB 2_SB 07	2.94852e-05	0.00210526	-0.442201	-6.49722	9.14494e-10	0	0.863951	12.6872
534	A0A165IFD5	50S ribosomal protein L28	807306	783509	554745	1.03037	0.708027		0.0859954	0.426787	0	0	0					0.81416	0.945421	0.021651	0.240292	0.0761828	0.143658	-0.363187	-1.8959
535	A0A161WRL8	50S ribosomal protein L31	554947	525100	556578	1.05684	1.05995		0.601457	0.837197	0	0	0					0.316685	0.6997	0.103504	1.04485	0.445003	0.547778	0.0799342	0.783104
536	A0A165JX42	UPF0246 protein A1L58_16275	48070.8	72605.6	103782	0.662081	1.42939	+	1.69327e-05	0.0183556	-4.83088	-2.61948	4.83088	SB 07_SB 02;SB 2_SB 02;SB 2_SB 07		+	SB 2_SB 07	0.0228824	0.137758	-0.472309	-2.60808	0.000779297	0.0028764	0.546435	4.13382
537	A0A161UUQ8	Ribosome maturation factor RimM	92457.6	81139.8	129832	1.13949	1.6001		0.0747739	0.408615	0	0	0					0.688227	0.919825	0.0845194	0.411126	0.0287563	0.0643141	0.429199	2.40284
538	A0A165JYD6	Magnesium and cobalt efflux protein CorC	60118.7	73095.1	66967.6	0.822473	0.916172		0.200956	0.574735	0	0	0					0.131198	0.442109	-0.926595	-1.61999	0.119442	0.200584	-0.584598	-1.64514
539	A0A165JH90	Single-stranded DNA-binding protein	266556	222483	205571	1.1981	0.923985	+	1.04772e-05	0.016	5.18495	-3.25463	-5.18495	SB 02_SB 2;SB 02_SB 07	+		SB 02_SB 07	0.000558424	0.0100923	0.301247	4.6521	0.0295712	0.0650667	-0.132362	-2.38879
540	A0A165J267	Uncharacterized protein	219029	154971	163812	1.41335	1.05705		0.0946953	0.437897	0	0	0					0.0871112	0.353507	0.543716	1.863	0.424957	0.531683	0.179222	0.818748
541	A0A165KBQ2	Outer-membrane lipoprotein carrier protein	93110.8	79609.4	59483.1	1.1696	0.747186		0.473035	0.781042	0	0	0					0.333116	0.709479	0.702746	1.0085	0.74143	0.808504	0.179665	0.335739
542	A0A165KFJ1	Outer membrane protein assembly factor BamE	13150.2	59608.5	15023.8	0.220609	0.252042		0.752284	0.916325	0	0	0					0.837076	0.954006	-0.235646	-0.21015	0.464535	0.565692	-0.698824	-0.749327
543	A0A165KJS7	Uncharacterized protein	45490.6	51984	70284.8	0.875088	1.35205		0.417947	0.744207	0	0	0					0.810447	0.945689	-0.101729	-0.245197	0.317027	0.42145	0.469364	1.03287
544	A0A165K4T2	Uncharacterized protein	53088.5	35978	52761.4	1.47558	1.46649		0.731738	0.908992	0	0	0					0.377818	0.742684	0.321317	0.91578	0.653119	0.736694	0.178234	0.457989
545	A0A161UWM0	Protein of uncharacterized function (DUF1315)	148648	121496	92334.8	1.22348	0.759981		0.0297012	0.291314	1.54723	0	-1.54723	SB 02_SB 2				0.0611806	0.279178	0.532165	2.06543	0.656079	0.739341	-0.0940218	-0.453783
546	A0A165KXM9	DNA-binding response regulator	55437.6	65251.7	52519.4	0.849596	0.804874		0.924725	0.982175	0	0	0					0.755729	0.938693	-0.22716	-0.3183	0.985253	0.991823	-0.0089869	-0.0187742
547	A0A165IU38	30S ribosomal protein S16	2647105	2233223	1.92748e+06	1.18533	0.863093		0.0798107	0.418826	0	0	0					0.143864	0.465153	0.344343	1.5637	0.684461	0.763439	-0.0685382	-0.413874
548	A0A161USJ2	ATP-dependent Clp protease proteolytic subunit	100711	110986	125492	0.907418	1.1307		0.398366	0.735126	0	0	0					0.332829	0.710618	-0.193764	-1.00913	0.63192	0.720838	0.0882719	0.488361
549	A0A161UP48	Uncharacterized protein	198106	116910	181470	1.69452	1.55222		0.095318	0.438098	0	0	0					0.0781715	0.331854	0.45778	1.92564	0.0378256	0.0790332	0.432896	2.26398
550	A0A165JDB1	Uncharacterized protein	277592	160797	17950.1	1.72635	0.111632	+	4.52608e-11	0	9.53032	9.01079	-9.53032	SB 07_SB 2;SB 02_SB 2;SB 02_SB 07	+	+	SB 02_SB 07;SB 2_SB 07	0.0013763	0.0175172	0.740648	4.13777	1.59283e-08	0	-2.7798	-10.3974
551	A0A165JS40	Putative NAD(P)H nitroreductase	63115.8	77910.7	94107.1	0.810104	1.20788	+	0.000278817	0.0428138	-3.72968	1.67233	3.72968	SB 07_SB 02;SB 2_SB 02	+		SB 02_SB 07	0.00199275	0.021703	-0.356705	-3.93164	0.0250975	0.0577609	0.252929	2.47094
552	A0A161WRC9	Chemotaxis protein CheY	310739	273116	328109	1.13776	1.20136		0.66428	0.867974	0	0	0					0.713079	0.922141	0.0438537	0.376554	0.406748	0.519106	0.107349	0.852072
553	A0A161UV66	Glutathione-disulfide reductase	67953.9	66516.3	63520.4	1.02161	0.95496		0.225455	0.600112	0	0	0					0.191108	0.543892	-0.557082	-1.38551	0.766806	0.831598	-0.0372655	-0.301648
554	A0A161UVU9	Integration host factor subunit beta	253451	207190	214117	1.22328	1.03344		0.0430827	0.334471	1.38412	-1.38412	0	SB 02_SB 07	+		SB 02_SB 07	0.00420895	0.0392881	0.273008	3.52187	0.677425	0.757098	0.0406615	0.423701
555	A0A161UQY0	UPF0502 protein A1L58_17445	75783.7	144771	166099	0.523472	1.14732	+	0.000314444	0.0456986	-3.50581	2.82487	3.50581	SB 07_SB 02;SB 2_SB 02	+		SB 02_SB 07	0.000700154	0.0113803	-0.802078	-4.52135	0.359787	0.471407	0.132704	0.942832
556	A0A165JU64	Carbonic anhydrase	125777	93003.9	81654.4	1.35239	0.877968		0.596281	0.83723	0	0	0					0.361957	0.731805	-0.659641	-0.947741	0.620151	0.709649	-0.206127	-0.505425
557	A0A165K3X7	Phosphate-specific transport system accessory protein PhoU	105657	86006.3	109027	1.22848	1.26766		0.000834393	0.0650867	2.09906	-2.88874	2.88874	SB 02_SB 07;SB 2_SB 07	+	+	SB 02_SB 07;SB 2_SB 07	0.00388271	0.0364828	0.375868	3.56573	0.000293905	0.00084507	0.392357	4.60306
558	A0A161UTV8	Probable protease sohB	78683.2	51700.2	51384.6	1.52191	0.993895		0.229929	0.602525	0	0	0					0.142823	0.464982	1.23365	1.56816	0.458348	0.561265	0.480757	0.759931
559	A0A165IMC0	Uncharacterized oxidoreductase yciK	137908	151146	162892	0.912415	1.07771		0.764988	0.921924	0	0	0					0.871784	0.958801	-0.0425546	-0.16488	0.553127	0.649382	0.149224	0.605828
560	A0A161WR21	DNA damage-inducible protein YebG	133818	125211	148447	1.06874	1.18558		0.0105129	0.183896	0	-2.05957	2.05957	SB 2_SB 07		+	SB 2_SB 07	0.30326	0.696559	0.116587	1.07559	0.00701029	0.0188905	0.383315	3.09103
561	A0A165IM01	YciI-like protein	346245	325204	288010	1.0647	0.88563		0.785112	0.932164	0	0	0					0.862805	0.957816	0.0119462	0.176552	0.589199	0.686216	-0.0575591	-0.55107
562	A0A161UW39	Bacterioferritin	97434	38194.5	49219.2	2.551	1.28865		0.907221	0.976715	0	0	0					0.899516	0.956863	-0.135317	-0.128972	0.659852	0.741361	-0.40809	-0.448436
563	A0A165IKL5	Sec translocon accessory complex subunit YajC	694766	803690	953149	0.864469	1.18597	+	6.50771e-06	0.0151892	-5.3361	-2.48666	5.3361	SB 07_SB 02;SB 2_SB 02;SB 2_SB 07		+	SB 2_SB 07	0.0114637	0.0856101	-0.318647	-2.98103	7.92366e-06	0.000111111	0.289378	6.45678
564	A0A161USU8	Cold-shock protein	929603	831411	531115	1.1181	0.638812	+	2.04958e-09	0.00282353	7.62269	7.75484	-7.75484	SB 07_SB 2;SB 02_SB 2		+	SB 2_SB 07	0.0620796	0.280923	0.11625	2.05718	1.74666e-07	0	-0.719209	-8.73294
565	A0A161UP73	Uncharacterized protein	42850.7	53154.5	49686.7	0.806155	0.93476		0.229956	0.601243	0	0	0					0.320756	0.704879	-0.608373	-1.03572	0.490456	0.587795	0.219993	0.70581
566	A0A161WLS2	30S ribosomal protein S21	2.58635e+06	2.63015e+06	1.86419e+06	0.983347	0.708774		0.0057778	0.14781	1.65619	1.9727	-1.9727	SB 07_SB 2;SB 02_SB 2		+	SB 2_SB 07	0.885687	0.95945	0.0240562	0.146853	0.00851081	0.0222621	-0.386004	-2.99823
567	A0A161UZB1	Acyl carrier protein	4.14685e+06	2.89402e+06	3.03923e+06	1.4329	1.05018		0.00916346	0.175504	2.02424	-1.64681	-2.02424	SB 02_SB 2;SB 02_SB 07	+		SB 02_SB 07	0.000598657	0.0103529	0.50533	4.61175	0.674153	0.755497	-0.0686817	-0.428286
568	A0A165J530	Nucleoside diphosphate kinase regulator	103658	101548	103020	1.02078	1.0145		0.711447	0.895968	0	0	0					0.990991	0.994846	0.0014626	0.011529	0.458703	0.560753	0.079611	0.759321
569	A0A161UXE0	4-hydroxythreonine-4-phosphate dehydrogenase	37981.7	25059.6	27384.6	1.51566	1.09278		0.273421	0.642924	0	0	0					0.119187	0.420476	0.348449	1.67795	0.21052	0.309947	0.200236	1.30449
570	A0A165K099	MSHA biogenesis protein MshA	407017	448990	488143	0.906518	1.0872		0.302944	0.675341	0	0	0					0.730584	0.924534	-0.0661974	-0.35249	0.233293	0.334299	0.183005	1.23878
571	A0A165J4K6	Uncharacterized protein	402169	394679	300844	1.01898	0.76225		0.24447	0.615497	0	0	0					0.375386	0.744114	0.110612	0.920619	0.247669	0.348593	-0.212709	-1.19984
572	A0A165IPY9	Cell division protein ZapB	549067	422215	343714	1.30045	0.814074		0.0503814	0.349642	1.39798	0	-1.39798	SB 02_SB 2				0.120397	0.418898	0.412704	1.67189	0.291288	0.39381	-0.242373	-1.09133
573	A0A161UQZ7	Arsenate reductase	37914.4	33946.1	25673.5	1.1169	0.7563		0.638367	0.857957	0	0	0					0.860796	0.959332	-0.157006	-0.179167	0.337786	0.445996	-0.691415	-0.988155
574	A0A161WUU2	LemA family	107987	103584	125861	1.04251	1.21506		0.41896	0.743763	0	0	0					0.321684	0.704578	0.283411	1.03365	0.22583	0.325882	0.318216	1.25974
575	A0A165JHK6	ATP synthase subunit delta	115028	156081	207619	0.736974	1.3302	+	0.00020287	0.0370704	-3.85184	1.59327	3.85184	SB 07_SB 02;SB 2_SB 02;SB 2_SB 07		+	SB 2_SB 07	0.0360203	0.194818	-0.652611	-2.36047	0.00114113	0.00371429	0.524172	3.95222
576	A0A161UUM8	Aerobic respiration control sensor protein ArcB	114926	109341	135800	1.05108	1.24199		0.126325	0.494153	0	0	0					0.927172	0.967588	0.0128535	0.0933419	0.0666872	0.127312	0.241506	1.96769
577	A0A165KUZ2	Hypoxanthine phosphoribosyltransferase	33057.6	39418.6	41277.6	0.838629	1.04716		0.797535	0.932538	0	0	0					0.648646	0.903382	-0.157506	-0.467315	0.682616	0.762376	0.233911	0.416447
578	A0A165JUP0	tRNA (cytidine/uridine-2'-O-)-methyltransferase TrmJ	77061.8	175572	92697.6	0.438918	0.527975		0.0605665	0.374841	0	0	0					0.0425812	0.218845	-1.16464	-2.26813	0.0946982	0.169821	-0.689642	-1.77631
579	A0A161WKL9	Transcription antitermination protein RfaH	81227.9	75868	59334.8	1.07065	0.782079		0.232041	0.603669	0	0	0					0.709118	0.92022	-0.14119	-0.38203	0.140845	0.221297	-0.608716	-1.54937
580	A0A161UMS6	Regulator of ribonuclease activity A	1.34466e+06	1.34418e+06	1.58545e+06	1.00035	1.17949		0.00419502	0.129166	0	-2.44904	2.44904	SB 2_SB 07		+	SB 2_SB 07	0.305741	0.697036	0.0656787	1.06984	0.00222061	0.00745455	0.237641	3.63662
581	A0A165K0Z6	UMP phosphatase	7362.48	6450.77	9961.43	1.14133	1.54422		0.196678	0.570931	0	0	0					0.524492	0.846364	0.399699	0.655535	0.087696	0.159926	0.874445	1.81888
582	A0A165JWS7	Nitrogen regulatory protein P-II	302501	302072	387078	1.00142	1.28141	+	1.81378e-05	0.0187692	-2.89898	-4.70579	4.70579	SB 2_SB 07;SB 2_SB 02		+	SB 2_SB 07	0.227932	0.599721	0.089689	1.27066	4.27187e-05	0.00025	0.504709	5.56455
583	A0A165JQ51	Uncharacterized protein	27819.4	35413.4	65949	0.785561	1.86226		0.102448	0.451299	0	0	0					0.312465	0.700265	-0.57743	-1.05441	0.103654	0.179877	0.689211	1.72572
584	A0A165IVP9	Uncharacterized protein conserved in bacteria	199695	230505	238574	0.866337	1.035		0.00159301	0.0852775	-2.96243	1.38901	2.96243	SB 07_SB 02;SB 2_SB 02	+		SB 02_SB 07	0.00149245	0.0187416	-0.193502	-4.09242	0.0924217	0.167433	0.11941	1.78984
585	A0A165IT51	Iron-sulfur cluster insertion protein ErpA	396031	338415	276197	1.17025	0.816147		0.000661447	0.0620368	3.34623	-1.47441	-3.34623	SB 02_SB 2;SB 02_SB 07	+		SB 02_SB 07	0.00464354	0.0423279	0.257667	3.46853	0.0398119	0.082493	-0.180833	-2.23778
586	A0A165ISV2	Glutamyl-tRNA amidotransferase	327285	342350	340436	0.955997	0.994409		0.641342	0.858838	0	0	0					0.486691	0.821924	-0.0476855	-0.717681	0.390109	0.502331	-0.0502864	-0.883384
587	A0A165J521	Ferric uptake regulation protein	62494.8	66220.4	116875	0.943739	1.76494	+	4.65176e-05	0.0228214	-2.90869	-4.16992	4.16992	SB 2_SB 07;SB 2_SB 02		+	SB 2_SB 07	0.726487	0.923783	0.0994307	0.358102	0.000122607	0.000507937	1.0838	5.03236
588	A0A161WPD5	Cytochrome c-type biogenesis protein CcmE	107076	143976	119675	0.743708	0.831217		0.789375	0.93105	0	0	0					0.50036	0.828412	-0.320407	-0.694888	0.766035	0.832071	-0.10601	-0.302677
589	A0A161UR97	Glucose-specific phosphotransferase enzyme IIA component	82829.3	106827	133364	0.775362	1.24842		0.229847	0.603684	0	0	0					0.174551	0.520568	-0.370392	-1.44322	0.575332	0.669528	0.136768	0.571908
590	A0A165K2F8	Biopolymer transport protein ExbD	247039	411972	470237	0.599651	1.14143	+	5.99042e-07	0.0101667	-6.41603	4.48556	6.41603	SB 07_SB 02;SB 2_SB 02;SB 2_SB 07	+	+	SB 02_SB 07;SB 2_SB 07	7.94676e-05	0.00194286	-0.623362	-5.84114	0.00930048	0.0241633	0.230411	2.95565
591	A0A165JCA7	Regulator of ribonuclease activity B	230210	185775	218232	1.23919	1.17472		0.104143	0.453192	0	0	0					0.0228785	0.138416	0.342123	2.60817	0.213817	0.313947	0.184295	1.29464
592	A0A165J8Z8	Uncharacterized protein	199617	211373	239804	0.944382	1.13451		0.0434875	0.333435	0	0	0					0.585099	0.87678	-0.0867019	-0.561033	0.0421564	0.0869174	0.280158	2.20837
593	A0A165J7X2	Heat-shock protein HslJ	142241	124246	210131	1.14483	1.69125	+	2.8577e-05	0.02028	-2.21335	-4.66506	4.66506	SB 2_SB 07;SB 2_SB 02		+	SB 2_SB 07	0.13545	0.449473	0.24009	1.60059	6.05439e-05	0.000226415	0.779436	5.38655
594	A0A165J1N8	Rhodanese-like domain-containing protein	86003.1	93471.9	77374.9	0.920096	0.827788		0.10562	0.454462	0	0	0					0.290332	0.682566	-0.135873	-1.10618	0.0508873	0.10276	-0.26433	-2.11072
595	A0A165IH76	Anti-sigma-28 factor	335365	263909	249029	1.27076	0.943617		0.336859	0.695395	0	0	0					0.335178	0.707719	0.803754	1.00404	0.172211	0.25944	0.766583	1.42909
596	A0A161WSV8	Uncharacterized protein	63080.7	69637.9	60671.5	0.905838	0.871242		0.163865	0.539243	0	0	0					0.197639	0.555517	-0.23804	-1.36389	0.0590141	0.117283	-0.262406	-2.03278
597	A0A165KUJ8	Type II secretion system core protein G	248596	277929	307251	0.894461	1.1055		0.0624963	0.378366	0	0	0					0.377284	0.743424	-0.143481	-0.916841	0.133819	0.215089	0.226592	1.57936
598	A0A165IM96	Threonylcarbamoyl-AMP synthase	144299	137185	146483	1.05186	1.06778		0.558017	0.822726	0	0	0					0.591918	0.876312	0.0687346	0.55074	0.310342	0.414955	0.14092	1.04771
599	A0A165JWX1	Peptidyl-prolyl cis-trans isomerase	83951.9	71195.1	63655.2	1.17918	0.894095		0.738319	0.909929	0	0	0					0.60192	0.878814	0.19626	0.53575	0.744411	0.810869	-0.113242	-0.331713
600	A0A165KWF5	Glycine cleavage system H protein	128040	116238	93318.7	1.10154	0.802823		0.00998126	0.181115	1.98324	0	-1.98324	SB 02_SB 2				0.200048	0.55969	0.174367	1.35606	0.0508306	0.103053	-0.259761	-2.1113
601	A0A161UU94	Thiamine-monophosphate kinase	207355	261549	253401	0.792794	0.968847		0.410594	0.741799	0	0	0					0.1898	0.542162	-0.517892	-1.38992	0.398261	0.512236	-0.305206	-0.867936
602	A0A165IF95	Nucleoid occlusion factor SlmA	78307	59507.9	70022.2	1.31591	1.17669		0.531455	0.808411	0	0	0					0.233313	0.607568	0.373147	1.25516	0.500393	0.594699	0.200324	0.689491
603	A0A165KH61	Transcriptional repressor NrdR	33656.6	26839.7	30480	1.25399	1.13563		0.497138	0.796222	0	0	0					0.283388	0.681151	0.305884	1.12304	0.632648	0.720551	-0.181657	-0.48731
604	A0A165J3Z1	Ribonucleoside-diphosphate reductase	29746.7	25930.1	13466.4	1.14719	0.519334		0.151458	0.528794	0	0	0					0.331065	0.712774	0.433407	1.01297	0.281694	0.382707	-0.462701	-1.1141
605	A0A165JFE2	3-methyl-2-oxobutanoate hydroxymethyltransferase	73936	98929.2	72306.8	0.747362	0.730894		0.410626	0.740439	0	0	0					0.758878	0.938471	-0.149626	-0.314046	0.254589	0.35039	-0.696629	-1.1817
606	A0A161UX81	tRNA modification GTPase MnmE	22261.9	24315.3	32509.5	0.915552	1.337		0.685902	0.87775	0	0	0					0.878826	0.958642	-0.0489691	-0.155741	0.505528	0.59744	0.229332	0.681131
607	A0A165JLW6	Porin	50202	66200.3	59865.5	0.758336	0.904308		0.955379	0.989524	0	0	0					0.750015	0.936914	-0.123316	-0.326033	0.911521	0.948459	-0.0427747	-0.112891
608	A0A161WMB3	Peptide deformylase	44325.4	45228.2	60461.4	0.980038	1.33681		0.0198288	0.244429	-1.39204	-1.35772	1.39204	SB 2_SB 02;SB 2_SB 07		+	SB 2_SB 07	0.718413	0.921077	-0.11757	-0.369197	0.0136766	0.0337037	0.585796	2.76942
609	A0A165ILB7	ATP-NAD kinase	9265.92	8721.8	10252.2	1.06239	1.17547		0.988168	0.995419	0	0	0					0.895836	0.957011	0.0708493	0.133726	0.988481	0.993824	-0.00670083	-0.0146653
610	A0A161WUD6	30S ribosomal protein S18	804789	836908	688897	0.961622	0.823145		0.630321	0.854308	0	0	0					0.568766	0.871171	0.367442	0.585951	0.638707	0.724541	-0.324039	-0.478587
611	A0A165JU78	8-amino-3,8-dideoxy-manno-octulosonate cytidylyltransferase	27623.4	46254.3	49113.8	0.597207	1.06182		0.00534413	0.142603	-2.30942	2.30942	1.73422	SB 2_SB 02;SB 07_SB 02				0.00886355	0.0684533	-1.27503	-3.11947	0.229898	0.330565	-0.210399	-1.24825
612	A0A165KP07	Protein of uncharacterized function (DUF2999)	137931	121506	83166.2	1.13518	0.684461		0.0167279	0.225474	1.69896	0	-1.69896	SB 02_SB 2				0.282564	0.681224	0.273673	1.12506	0.0473724	0.0962667	-0.515537	-2.14802
613	A0A165J468	Peptidyl-prolyl cis-trans isomerase	37704.7	38497.9	54928.5	0.979396	1.42679		0.00131148	0.0791522	-2.285	-2.45602	2.45602	SB 2_SB 02;SB 2_SB 07		+	SB 2_SB 07	0.567974	0.873527	-0.0501783	-0.587168	0.00229836	0.00764286	0.39003	3.62033
614	A0A165IJG3	Succinyl-CoA--3-ketoacid-CoA transferase	52894.8	45918.1	49971.9	1.15194	1.08828		0.3988	0.734128	0	0	0					0.289599	0.684598	0.314679	1.10795	0.273864	0.37373	0.313927	1.13311
615	A0A161UYT8	4-hydroxy-3-methylbut-2-enyl diphosphate reductase	21494	29561.1	34572.5	0.727103	1.16953		0.0982266	0.445733	0	0	0					0.147897	0.467954	-0.633914	-1.54668	0.478226	0.579359	0.204619	0.726166
616	A0A165JE88	50S ribosomal protein L29	4.46357e+06	4235018	3.69381e+06	1.05397	0.872208		0.0561504	0.364807	0	0	0					0.308251	0.696714	0.112401	1.06405	0.0680506	0.129651	-0.170237	-1.95683
617	A0A161UXE4	50S ribosomal protein L27	138294	129525	73397.8	1.0677	0.566671		0.0287314	0.288213	0	1.44624	-1.44624	SB 07_SB 2		+	SB 2_SB 07	0.893046	0.960731	-0.0275242	-0.137332	0.016629	0.040071	-0.547822	-2.67414
618	A0A165IZ31	Aldoketomutase	34892.8	54344	58932.7	0.642072	1.08444		0.015374	0.218605	-1.9384	0	1.9384	SB 2_SB 02				0.118139	0.421266	-0.854237	-1.68325	0.133608	0.215346	0.540472	1.58027
619	A0A165KNC2	Non-specific serine/threonine protein kinase	6390.33	5601.55	10461	1.14081	1.86751		0.634327	0.856166	0	0	0					0.958308	0.978962	-0.0398122	-0.0533791	0.405919	0.519038	0.522584	0.853612
620	A0A161UW78	Glucans biosynthesis protein D	34192.5	25076.2	32377.9	1.36354	1.29118		0.370411	0.71447	0	0	0					0.29427	0.686146	0.35415	1.09676	0.220403	0.321319	0.392576	1.27532
621	A0A165JSI6	Histidine kinase	6550.88	65439	72235.7	0.100107	1.10386		0.0328757	0.30099	-1.3818	1.31778	1.3818	SB 07_SB 02;SB 2_SB 02				0.0264013	0.152796	-1.95579	-2.53037	0.930099	0.957561	0.0551234	0.0891114
622	A0A165J6V2	Chemotaxis protein	103668	84220	67119	1.23092	0.796949		0.00653567	0.154706	2.315	0	-2.315	SB 02_SB 2				0.0584665	0.269594	0.453116	2.09105	0.1232	0.204564	-0.334355	-1.62731
623	A0A165JV51	Free methionine-(R)-sulfoxide reductase	136591	140012	149224	0.975566	1.0658		0.224907	0.60031	0	0	0					0.457707	0.799145	0.131359	0.767349	0.111216	0.18889	0.221005	1.68589
624	A0A165IVT5	dITP/XTP pyrophosphatase	67047.1	49856.7	61084.2	1.34479	1.22519		0.503879	0.800342	0	0	0					0.307398	0.696859	0.608287	1.06601	0.809588	0.866054	0.11811	0.244978
625	A0A165IXB1	Methionyl-tRNA formyltransferase	15845.3	12068.9	18136	1.3129	1.5027		0.236732	0.608457	0	0	0					0.777072	0.933889	-0.201424	-0.289591	0.13669	0.217155	0.748342	1.56694
626	A0A161USZ8	GTP cyclohydrolase 1	98658.8	118955	97540.3	0.82938	0.819977		0.101727	0.451867	0	0	0					0.222393	0.591055	-0.153234	-1.28692	0.035192	0.0753529	-0.193952	-2.30077
627	A0A161UV09	Transcriptional regulator	122011	129845	146520	0.939666	1.12842		0.159523	0.535943	0	0	0					0.0450468	0.227711	-0.25363	-2.23691	0.708252	0.783913	0.0531551	0.380948
628	A0A165J0U5	Universal stress protein UspE	26098.1	10472	27790.3	2.49219	2.65378		0.578315	0.830837	0	0	0					0.619558	0.891919	0.309881	0.509623	0.270712	0.369564	0.502215	1.14087
629	A0A161WRP1	Tol-Pal system protein TolQ	41893.1	52550.7	47637	0.797194	0.906496		0.604961	0.838664	0	0	0					0.0534912	0.2551	-0.438405	-2.14105	0.999569	0.999515	0.000237783	0.000548226
630	A0A165J1P8	RNA-binding protein	58915	85078.6	95486.1	0.692477	1.12233		0.17967	0.552818	0	0	0					0.0222165	0.137596	-0.499355	-2.62409	0.992512	0.99654	0.00252883	0.00953276
631	A0A165K8L5	Nucleoid-associated protein A1L58_14845	1.08553e+06	868588	799484	1.24976	0.920442		0.00173618	0.0887876	2.87931	-1.882	-2.87931	SB 02_SB 2;SB 02_SB 07	+		SB 02_SB 07	0.000908431	0.0139221	0.293484	4.37235	0.278906	0.379474	-0.0938611	-1.12082
632	A0A165JAE6	Probable transcriptional regulatory protein A1L58_20105	163845	125920	233668	1.30118	1.85569		0.00519575	0.141075	0	-2.42774	2.42774	SB 2_SB 07		+	SB 2_SB 07	0.164223	0.500734	0.347038	1.4816	0.00377904	0.0115772	0.77861	3.38485
633	A0A165KN73	OmpA-like domain-containing protein	82045.8	88942.2	120083	0.922463	1.35012		0.000814364	0.0649357	-2.58318	-2.51916	2.58318	SB 2_SB 02;SB 2_SB 07		+	SB 2_SB 07	0.586452	0.876517	-0.0998261	-0.558986	0.00241176	0.00768421	0.491328	3.59753
634	A0A165IXV8	Rick_17kDa_Anti domain-containing protein	72711.6	78378.3	62616.6	0.927701	0.798902		0.535585	0.810657	0	0	0					0.236123	0.611179	-0.318585	-1.24718	0.368927	0.48249	-0.216131	-0.924565
635	A0A165K1S3	UPF0434 protein A1L58_00360	230398	156814	157044	1.46924	1.00147		0.00150193	0.0832128	2.91556	-2.03354	-2.91556	SB 02_SB 2;SB 02_SB 07	+		SB 02_SB 07	0.00499476	0.0434063	0.442222	3.42901	0.342658	0.451338	-0.118631	-0.977944
636	A0A165KDT2	Cell division topological specificity factor	178487	163317	139525	1.09289	0.85432		0.00305917	0.11114	2.26523	1.81575	-2.26523	SB 07_SB 2;SB 02_SB 2		+	SB 2_SB 07	0.324838	0.708353	0.0882133	1.02665	0.0130181	0.032478	-0.244705	-2.79337
637	A0A165J9T9	UPF0352 protein A1L58_20270	91954.8	87066.1	79604.7	1.05615	0.914302		0.281407	0.650609	0	0	0					0.103761	0.393688	0.496724	1.76051	0.966163	0.975598	-0.0126189	-0.0430894
638	A0A165JXX5	UPF0250 protein A1L58_15765	33879.7	44494.5	33513.4	0.761435	0.753203		0.264849	0.639401	0	0	0					0.105626	0.393542	-0.362337	-1.74997	0.162256	0.246949	-0.34275	-1.46514
639	A0A165JEA6	30S ribosomal protein S17	1.30262e+06	1.384e+06	1.58025e+06	0.941193	1.14179		0.14668	0.522602	0	0	0					0.167787	0.507326	-0.10762	-1.46813	0.373495	0.485075	0.0707834	0.915552
640	A0A165INB6	D,D-heptose 1,7-bisphosphate phosphatase	73469.9	64640.2	47997.3	1.1366	0.74253		0.00275489	0.107942	2.37523	1.75155	-2.37523	SB 07_SB 2;SB 02_SB 2		+	SB 2_SB 07	0.0714021	0.306937	0.204604	1.9776	0.01269	0.0324645	-0.470891	-2.80575
641	A0A161WQU4	DUF4097 domain-containing protein	51025.9	48214.7	44321.3	1.05831	0.91925		0.749423	0.91547	0	0	0					0.641005	0.902192	0.13542	0.47834	0.490753	0.587089	0.141587	0.70532
642	A0A165JYX2	30S ribosomal protein S15	332751	452001	268011	0.736172	0.592942		0.00577893	0.147227	0	2.35021	-2.35021	SB 07_SB 2	+	+	SB 02_SB 07;SB 2_SB 07	0.000132444	0.00361905	-0.446906	-5.5177	0.00462518	0.0133968	-0.689568	-3.28901
643	A0A165IEU2	Reactive intermediate/imine deaminase	62339.2	43016.4	70186.8	1.44919	1.63163		0.175336	0.548604	0	0	0					0.396423	0.758951	0.528865	0.879458	0.0648129	0.125731	0.873791	1.98293
644	A0A161UPZ2	Protein of uncharacterized function (DUF3144)	331414	240169	215619	1.37992	0.897779	+	0.000116484	0.0301538	3.9576	-3.14446	-3.9576	SB 02_SB 2;SB 02_SB 07	+		SB 02_SB 07	0.00113043	0.0156098	0.452631	4.24844	0.35295	0.464404	-0.0835546	-0.956705
645	A0A161UMV4	Peptidase E	10723.6	14015	21028.4	0.765149	1.50042		0.00988465	0.180567	-2.07968	0	2.07968	SB 2_SB 02				0.118398	0.42082	-0.786401	-1.68194	0.0376787	0.0791619	0.806663	2.26597
646	A0A165KWM1	Cell division protein ZapA	29263.6	18887.3	19166.3	1.54938	1.01477		0.218515	0.595904	0	0	0					0.135069	0.449345	1.31966	1.6023	0.432199	0.53612	0.554378	0.805752
647	A0A161UZM9	3-oxoacyl-ACP synthase	14547.8	24241.9	32596.9	0.60011	1.34465		0.781868	0.931342	0	0	0					0.463882	0.803716	-0.361312	-0.756606	0.901318	0.939687	-0.0603527	-0.125979
648	A0A165IR04	Iron-sulfur cluster assembly protein CyaY	50746.9	57490.6	147899	0.882699	2.57258		0.00104287	0.0704889	-1.70209	-2.96151	2.96151	SB 2_SB 07;SB 2_SB 02		+	SB 2_SB 07	0.581809	0.878272	0.205875	0.566023	0.000279489	0.000857143	1.18669	4.62751
649	A0A165K0P3	Tol-Pal system protein TolB	21839.8	21677.5	25492.7	1.00749	1.176		0.176784	0.550027	0	0	0					0.425739	0.775883	0.283801	0.824504	0.0994916	0.175804	0.519331	1.74874
650	A0A165JYI7	Uncharacterized protein	7011.8	9209.03	28421.8	0.761405	3.08629		0.00741329	0.166174	0	-2.05529	2.05529	SB 2_SB 07		+	SB 2_SB 07	0.793606	0.940512	0.179366	0.267527	0.000524466	0.00192593	1.73397	4.3234
651	A0A165ITA1	Anhydro-N-acetylmuramic acid kinase	18544.4	10529.7	15078.6	1.76115	1.43201		0.50397	0.798982	0	0	0					0.675017	0.91914	0.311763	0.429717	0.221669	0.322808	0.632579	1.27166
652	A0A165KHV0	Adenylosuccinate synthetase	14286.8	16983.2	106272	0.84123	6.25744	+	0.000178654	0.0351594	-2.79578	-3.40542	3.40542	SB 2_SB 02;SB 2_SB 07		+	SB 2_SB 07	0.922896	0.967437	-0.0788698	-0.0988419	0.000102766	0.000474576	2.65543	5.12027
653	A0A165K5K9	3-hydroxyacyl-[acyl-carrier-protein] dehydratase FabZ	38911.2	42903.3	45402.6	0.906953	1.05825		0.50631	0.798248	0	0	0					0.685585	0.920697	0.226228	0.414832	0.295055	0.396747	0.464441	1.08255
654	A0A165J7U7	GCN5 family acetyltransferase	41154.8	77230.6	87330	0.532882	1.13077		0.227071	0.60176	0	0	0					0.539935	0.852425	-0.360042	-0.630902	0.250351	0.347504	0.506916	1.19276
655	A0A161WRY5	Bifunctional protein FolD	52948.8	62258.1	70276.7	0.850474	1.1288		0.0686619	0.394462	0	0	0					0.155219	0.482549	-0.496425	-1.51677	0.253828	0.350954	0.176675	1.18368
656	A0A165JGK8	Met regulon regulatory protein MetJ	174350	151510	141024	1.15075	0.930789		0.0568351	0.36592	1.34062	0	-1.34062	SB 02_SB 2				0.0452815	0.226835	0.289381	2.23403	0.385341	0.499564	-0.138028	-0.892521
657	A0A165JUZ1	dCTP deaminase	68115.1	74072.7	104669	0.919572	1.41305		0.000866412	0.0662989	-2.99964	-1.84874	2.99964	SB 2_SB 02;SB 2_SB 07		+	SB 2_SB 07	0.213917	0.579381	-0.277211	-1.31245	0.00606611	0.0174242	0.443912	3.16003
658	A0A161UTS3	Chorismate synthase	13507.7	19111.9	31772.2	0.706768	1.66243		0.0391042	0.320783	0	0	0					0.539539	0.855287	-0.259187	-0.631528	0.0387802	0.080338	0.658035	2.25123
659	A0A165JPT1	Uncharacterized protein	94754.1	84392.9	75202.7	1.12277	0.891102		0.464116	0.775964	0	0	0					0.129305	0.439549	0.340686	1.62881	0.883377	0.929578	0.0386541	0.14905
660	A0A161UWZ3	Protein translocase subunit SecY	188151	175498	254221	1.0721	1.44857		0.00339403	0.115364	-1.31254	-2.48212	2.48212	SB 2_SB 07;SB 2_SB 02		+	SB 2_SB 07	0.448704	0.795391	0.0848424	0.783178	0.00356955	0.0110333	0.420028	3.41188
661	A0A165IUC4	Cold-shock protein	140739	132179	226466	1.06476	1.71333	+	3.0519e-06	0.0146452	-3.56605	-5.4388	5.4388	SB 2_SB 07;SB 2_SB 02		+	SB 2_SB 07	0.340383	0.712777	0.130926	0.992847	8.87037e-06	0.000105263	0.832152	6.39517
662	A0A165KYN3	Cytochrome b	36088.7	33231.6	45310.8	1.08597	1.36348		0.836486	0.951324	0	0	0					0.761565	0.937617	0.159801	0.310422	0.703409	0.778977	-0.253401	-0.387615
663	A0A161UZW6	Flavodoxin	52724.4	39135.6	68279.6	1.34722	1.74469		0.0045198	0.133089	0	-2.49527	2.49527	SB 2_SB 07		+	SB 2_SB 07	0.0505365	0.243707	0.285575	2.17285	0.00262653	0.00810435	0.580663	3.55715
664	A0A161USA6	50S ribosomal protein L32	1.02323e+06	975972	851712	1.04842	0.872681		0.086275	0.426642	0	0	0					0.227836	0.601109	0.122973	1.27094	0.225338	0.325846	-0.0985262	-1.26114
665	A0A161WQX2	Arsenate reductase	36727	35235.4	35765.8	1.04233	1.01505		0.360894	0.707401	0	0	0					0.393067	0.757676	0.585267	0.885922	0.253897	0.350184	0.577943	1.1835
666	A0A165IHP4	Flagellin	22754.4	8885.77	33244.3	2.56077	3.74129		0.349481	0.699582	0	0	0					0.275236	0.672652	1.14558	1.14324	0.298011	0.397489	0.757356	1.07571
667	A0A165IIQ8	dTDP-glucose 4,6-dehydratase	15125	8914.04	22007.8	1.69676	2.4689		0.00767776	0.168545	0	-2.03669	2.03669	SB 2_SB 07		+	SB 2_SB 07	0.0267974	0.154686	0.843866	2.52227	0.00815055	0.0221429	0.937066	3.01896
668	A0A165KYX4	Phosphatidylserine decarboxylase proenzyme	13808.5	24743.9	40427.6	0.558059	1.63384		0.168131	0.542704	0	0	0					0.771073	0.939729	0.227146	0.297633	0.0677608	0.129482	1.04579	1.95912
669	A0A165JED6	30S ribosomal protein S14	1.00264e+06	920606	832764	1.08911	0.904583		0.00100777	0.0697207	2.85699	1.95846	-2.85699	SB 07_SB 2;SB 02_SB 2		+	SB 2_SB 07	0.105329	0.393915	0.118378	1.75163	0.00611533	0.0173233	-0.22978	-3.15618
670	A0A165JX04	30S ribosomal protein S20	6703706	5.21334e+06	4.41082e+06	1.28587	0.846064	+	6.40191e-08	0.00533333	7.43398	-4.8827	-7.43398	SB 07_SB 2;SB 02_SB 2;SB 02_SB 07	+	+	SB 02_SB 07;SB 2_SB 07	6.70337e-05	0.002	0.419475	5.95099	0.0051526	0.0147077	-0.201689	-3.2377
671	A0A165J0I7	LexA regulated protein	48453.8	45369	34553.5	1.06799	0.76161		0.266155	0.639577	0	0	0					0.315511	0.701111	0.456399	1.0475	0.3768	0.489305	-0.491315	-0.909078
672	A0A161UQ53	Inner membrane protein yhaH	89717.2	102934	115142	0.871599	1.1186		0.00805693	0.171282	-2.02625	1.77772	2.02625	SB 07_SB 02;SB 2_SB 02				0.0259149	0.151278	-0.671286	-2.54049	0.638985	0.723661	0.0569479	0.478188
673	A0A165J9J6	Succinate dehydrogenase cytochrome b556 subunit	41636.7	50893.9	56440.1	0.818108	1.10897		0.39283	0.731456	0	0	0					0.411177	0.765055	-0.80361	-0.851472	0.557586	0.653253	0.468618	0.59896
674	A0A165K2B9	RNA-binding protein	119117	101306	82403.6	1.17581	0.813411		0.0769473	0.412077	0	0	0					0.153255	0.478648	0.448723	1.52467	0.219996	0.3215	-0.444392	-1.2765
675	A0A165JHP6	ATP synthase subunit a	5273.57	19257.1	20570	0.273851	1.06818		0.408028	0.740426	0	0	0					0.948047	0.977228	-0.0578575	-0.066536	0.25491	0.350058	0.782555	1.18087
676	A0A165ILC9	Uncharacterized protein	111020	100040	105063	1.10976	1.05021		0.0439326	0.333329	1.44295	-1.44295	0	SB 02_SB 07				0.0397685	0.212714	0.172341	2.30593	0.141869	0.221143	0.077724	1.5451
677	A0A161WSI7	Protein of uncharacterized function (DUF2750)	342070	262196	239907	1.30463	0.914989	+	6.72463e-05	0.0246387	4.37346	-2.49383	-4.37346	SB 02_SB 2;SB 02_SB 07	+		SB 02_SB 07	3.52101e-05	0.00228571	0.326312	6.37688	0.0528161	0.105408	-0.16356	-2.09124
678	A0A161WS54	Acetolactate synthase	86831.1	69892.8	43554.5	1.24235	0.623161		0.170981	0.543908	0	0	0					0.0819825	0.341367	0.301616	1.89818	0.268835	0.367544	-0.36793	-1.14553
679	A0A165IRI5	7,8-dihydro-8-oxoguanine-triphosphatase	25566.4	20750.9	29044.1	1.23206	1.39966		0.311409	0.679968	0	0	0					0.254275	0.643908	0.394988	1.19738	0.233731	0.334071	0.354941	1.23757
680	A0A165JN99	RND transporter MFP subunit	10282.1	16188.3	21586.7	0.635158	1.33347		0.997663	0.998485	0	0	0					0.970225	0.986068	-0.0474476	-0.0381123	0.919595	0.95608	-0.0524166	-0.102549
681	A0A165K520	Putative pterin-4-alpha-carbinolamine dehydratase	139723	94878.3	88829.2	1.47266	0.936244		0.319762	0.68212	0	0	0					0.674221	0.920114	-0.150968	-0.430842	0.10019	0.175791	-0.422154	-1.74482
682	A0A165KTQ8	Flagellar protein FliL	49413.4	70992.5	78042.6	0.696038	1.09931		0.453623	0.766929	0	0	0					0.267792	0.662065	-0.320286	-1.16209	0.884572	0.928068	0.038449	0.14751
683	A0A161UNS8	Acetyltransferase	44576.2	47754.9	55583.8	0.933437	1.16394		0.0682676	0.394749	0	0	0					0.749185	0.937825	-0.0963379	-0.327157	0.0615089	0.120647	0.434518	2.01081
684	A0A165JZH6	GBBH-like_N domain-containing protein	30030.7	34863.1	43163.6	0.861389	1.23809		0.125481	0.493376	0	0	0					0.881528	0.959288	0.0704993	0.15224	0.0877633	0.159485	0.622596	1.81846

## Sheet: A.fischeri
Table S1: Protein intensity values and statistical analysis of proteomic data. Data for the three bacterial species are presented in the following sheets.
			Protein intensity values			Fold change low vs. optimal salinity	Fold change high vs. optimal salinity	One-way ANOVA							Student's T-test
N	Uniprot ID	Protein name	Median VF 2	Median VF 4	Median VF 6	Fold change (VF 2_x/y_VF 4)	Fold change (VF 6_x/y_VF 4)	ANOVA Significant (q-value<0.05)	ANOVA p value	ANOVA q-value	VF 2	VF 4	VF 6	Significant pairs	Student's T-test Significant VF 2_VF 4	Student's T-test Significant VF 6_VF 4	Student's T-test significant	Student's T-test p-value VF 2_VF 4	Student's T-test q-value VF 2_VF 4	Student's T-test Difference VF 2_VF 4	Student's T-test Test statistic VF 2_VF 4	Student's T-test p-value VF 6_VF 4	Student's T-test q-value VF 6_VF 4	Student's T-test Difference VF 6_VF 4	Student's T-test Test statistic VF 6_VF 4
1	Q5E239	DNA-directed RNA polymerase subunit beta'	1.74658e+06	2.26693e+06	1.33252e+06	0.77046	0.58781	+	1.85251e-06	0.00660645	2.63015	5.90137	-5.90137	VF 2_VF 6;VF 4_VF 6;VF 4_VF 2	+	+	VF 2_VF 4;VF 6_VF 4	0.000300225	0.000645161	-0.405635	-5.4028	1.26556e-05	0	-0.844491	-6.7984
2	Q5E238	DNA-directed RNA polymerase subunit beta	548371	1.06079e+06	327720	0.516944	0.308938	+	8.1332e-08	0.00146667	-3.98481	7.32216	-7.32216	VF 2_VF 6;VF 4_VF 6;VF 4_VF 2	+	+	VF 2_VF 4;VF 6_VF 4	2.31938e-06	0.000129032	-0.919331	-9.59475	1.64864e-06	0	-1.48398	-8.22488
3	Q5E3A7	Chaperone protein DnaK 2	6.5707e+06	4.05696e+06	5445451	1.61961	1.34225	+	2.16434e-06	0.00679245	5.78967	-5.78967	3.821	VF 6_VF 4;VF 2_VF 4;VF 2_VF 6	+	+	VF 2_VF 4;VF 6_VF 4	1.89864e-05	0.000253968	0.805182	7.57246	0.000424994	0.000518519	0.512375	4.68712
4	Q5E5B7	Glutamate dehydrogenase	406578	568659	258434	0.714977	0.454461	+	6.93814e-05	0.0265891	2.10175	4.23245	-4.23245	VF 2_VF 6;VF 4_VF 6	+	+	VF 2_VF 4;VF 6_VF 4	0.0132189	0.00995322	-0.488862	-3.0055	0.000214831	0.000347826	-1.2272	-5.06981
5	Q5E3X6	Isocitrate dehydrogenase [NADP]	2.32527e+06	2.29881e+06	2.75575e+06	1.01151	1.19877		0.00315646	0.12464	0	-2.55238	2.55238	VF 6_VF 4		+	VF 6_VF 4	0.195213	0.144987	0.117537	1.38823	0.00438582	0.00385185	0.30512	3.44069
6	Q5E2S0	Pyruvate dehydrogenase E1 component	1.06175e+06	1.2513e+06	556262	0.848517	0.444549	+	1.01174e-08	0	6.21195	7.64126	-7.64126	VF 2_VF 6;VF 4_VF 6		+	VF 6_VF 4	0.172811	0.126309	-0.233477	-1.46811	7.44363e-08	0	-1.17553	-10.784
7	Q5E2X7	Glutamate synthase, large subunit	142265	184712	36993.5	0.770198	0.200277	+	2.37461e-09	0	7.22815	7.99846	-7.99846	VF 2_VF 6;VF 4_VF 6		+	VF 6_VF 4	0.264205	0.205929	-0.237831	-1.18291	5.06582e-07	0	-2.18419	-9.13818
8	Q5E7U0	Valine--tRNA ligase	348807	575442	343193	0.606155	0.596399	+	0.000304295	0.0496646	-2.87417	3.32492	-3.32492	VF 4_VF 6;VF 4_VF 2	+	+	VF 2_VF 4;VF 6_VF 4	0.000434214	0.000852071	-0.747362	-5.1456	0.000628821	0.000643478	-0.758692	-4.47192
9	Q5E641	Porin_4 domain-containing protein	6.17516e+06	8767562	8506475	0.704319	0.970221	+	1.19639e-05	0.0096	-4.59316	4.24307	4.59316	VF 6_VF 2;VF 4_VF 2	+		VF 2_VF 4	5.75673e-05	0.000244898	-0.503699	-6.64338	0.88991	0.910672	-0.0122415	-0.141157
10	Q5E2U3	Aconitate hydratase B	910244	1.32436e+06	1.69917e+06	0.687311	1.28301	+	7.42351e-05	0.0274286	-4.22129	2.71775	4.22129	VF 4_VF 2;VF 6_VF 2	+		VF 2_VF 4	0.000172604	0.000474074	-0.648246	-5.80151	0.277387	0.285661	0.177075	1.13372
11	Q5E7H2	Elongation factor G 2	3.48794e+06	5010863	2243004	0.696076	0.447628	+	1.43425e-06	0.00594595	2.85397	5.99249	-5.99249	VF 2_VF 6;VF 4_VF 6;VF 4_VF 2	+	+	VF 2_VF 4;VF 6_VF 4	0.00357898	0.0028	-0.560571	-3.7839	8.37709e-06	0	-1.22423	-7.07319
12	Q5E7G5	Alanine--tRNA ligase	928298	873850	936455	1.06231	1.07164		0.0526437	0.371652	0	-1.37467	1.37467	VF 6_VF 4		+	VF 6_VF 4	0.100861	0.0716552	0.0917508	1.80721	0.0263461	0.0236321	0.163083	2.50486
13	Q5E228	Elongation factor Tu	8.30317e+06	1.07741e+07	7430437	0.770658	0.689656	+	0.000118043	0.0342667	-2.2317	4.08611	-4.08611	VF 4_VF 6;VF 4_VF 2	+	+	VF 2_VF 4;VF 6_VF 4	0.00903295	0.00697792	-0.387378	-3.22922	0.000184227	0.000321839	-0.549053	-5.15755
14	Q5E6Q9	Chaperone protein HtpG	1.32262e+06	1.00902e+06	1.72166e+06	1.3108	1.70627	+	1.16911e-10	0	5.40015	-10.1555	10.1555	VF 2_VF 4;VF 6_VF 4;VF 6_VF 2	+	+	VF 2_VF 4;VF 6_VF 4	5.09525e-05	0.000252632	0.433485	6.74154	1.14912e-08	0	0.811007	12.6112
15	Q5E2Q8	Protein translocase subunit SecA	682689	562851	743938	1.21291	1.32173		0.000386633	0.0550511	2.01027	-3.54025	3.54025	VF 2_VF 4;VF 6_VF 4	+	+	VF 2_VF 4;VF 6_VF 4	0.000211698	0.00057931	0.293944	5.65258	0.000791572	0.000833333	0.398397	4.34686
16	Q5E326	Enolase	5.6022e+06	4.48512e+06	6.43987e+06	1.24907	1.43583		0.00252747	0.113635	1.47542	-2.70812	2.70812	VF 2_VF 4;VF 6_VF 4	+	+	VF 2_VF 4;VF 6_VF 4	0.0113651	0.00871856	0.420138	3.09406	0.00368085	0.00346497	0.567851	3.53205
17	Q5E8Y5	Glycine--tRNA ligase beta subunit	925072	1.00061e+06	1.40582e+06	0.924511	1.40496	+	4.36353e-07	0.00153043	-6.20372	-4.40186	6.20372	VF 6_VF 2;VF 6_VF 4	+	+	VF 2_VF 4;VF 6_VF 4	0.0334935	0.0226381	-0.15307	-2.46318	0.000184672	0.000318182	0.415478	5.15617
18	Q5E3Z2	30S ribosomal protein S1	1.90965e+06	3.39556e+06	1.39751e+06	0.562396	0.41157	+	2.48295e-08	0	-4.69401	7.82944	-7.82944	VF 2_VF 6;VF 4_VF 6;VF 4_VF 2	+	+	VF 2_VF 4;VF 6_VF 4	0.000856786	0.00125532	-0.858573	-4.68819	1.68163e-07	0	-1.30485	-10.0584
19	Q5E7D5	Chaperone protein ClpB	437012	178347	334498	2.45034	1.87554	+	7.54723e-07	0.00344186	6.24507	-6.24507	4.21616	VF 6_VF 4;VF 2_VF 4;VF 2_VF 6	+	+	VF 2_VF 4;VF 6_VF 4	5.91815e-05	0.000242424	1.32105	6.62128	0.000259462	0.000369231	0.844639	4.96285
20	Q5E7N4	Isoleucine--tRNA ligase	149734	362380	81684.3	0.413195	0.22541	+	2.28656e-08	0	-3.67579	7.86257	-7.86257	VF 2_VF 6;VF 4_VF 6;VF 4_VF 2	+	+	VF 2_VF 4;VF 6_VF 4	0.000510639	0.00101734	-1.06119	-5.03463	2.93919e-07	0	-1.97958	-9.58396
21	Q5E6D3	Aldehyde-alcohol dehydrogenase	550461	528618	294156	1.04132	0.556462	+	1.09425e-06	0.00417518	5.716	4.28249	-5.716	VF 4_VF 6;VF 2_VF 6		+	VF 6_VF 4	0.217416	0.164995	0.206388	1.31639	0.000204574	0.000311111	-0.706025	-5.09768
22	Q5E5G5	Phenylalanine--tRNA ligase beta subunit	117093	362151	129800	0.323327	0.358415	+	4.10019e-07	0.00154386	-5.84236	5.84236	-5.7989	VF 4_VF 2;VF 4_VF 6	+	+	VF 2_VF 4;VF 6_VF 4	6.36354e-06	9.09091e-05	-1.60452	-8.57733	5.96854e-06	0	-1.4542	-7.30403
23	Q5E3K6	Phosphoenolpyruvate-protein phosphotransferase	1.11868e+06	865349	848340	1.29275	0.980344	+	0.000189657	0.0422162	3.39049	-3.22356	-3.39049	VF 2_VF 4;VF 2_VF 6	+		VF 2_VF 4	0.00307103	0.00255118	0.423925	3.87758	0.821805	0.856592	0.0220785	0.229824
24	Q5E6M8	Oxoglutarate dehydrogenase (succinyl-transferring)	252300	578884	196831	0.435839	0.340017	+	1.96846e-10	0	-7.43233	9.82083	-9.82083	VF 2_VF 6;VF 4_VF 6;VF 4_VF 2	+	+	VF 2_VF 4;VF 6_VF 4	6.47553e-06	8.88889e-05	-1.1976	-8.56053	1.05727e-08	0	-1.54467	-12.6984
25	Q5E7L5	Translation initiation factor IF-2	385215	701755	279249	0.548931	0.397929	+	8.51642e-09	0	-4.61771	8.31089	-8.31089	VF 2_VF 6;VF 4_VF 6;VF 4_VF 2	+	+	VF 2_VF 4;VF 6_VF 4	0.000172788	0.000470588	-0.854948	-5.80072	8.08763e-08	0	-1.41431	-10.7083
26	Q5E1T3	Dipeptide-binding protein DppA	915307	1.23373e+06	2243049	0.741902	1.8181	+	3.14725e-13	0	-12.2002	-9.67338	12.2002	VF 4_VF 2;VF 6_VF 2;VF 6_VF 4	+	+	VF 2_VF 4;VF 6_VF 4	0.000970512	0.00129167	-0.397402	-4.60644	1.48333e-08	0	0.882985	12.3471
27	Q5E6Q6	Trigger factor	5930518	3.56807e+06	4.7851e+06	1.66211	1.34109	+	6.93076e-06	0.00833862	5.20846	-5.20846	3.69657	VF 6_VF 4;VF 2_VF 4	+	+	VF 2_VF 4;VF 6_VF 4	4.07961e-05	0.000292683	0.782523	6.92281	0.000433226	0.000516129	0.535692	4.67651
28	Q5E8Q3	Glutamine synthetase	3.63191e+06	1.42155e+06	2145895	2.55489	1.50954	+	4.08265e-11	0	10.6087	-10.6087	-7.21237	VF 6_VF 4;VF 2_VF 4;VF 2_VF 6	+	+	VF 2_VF 4;VF 6_VF 4	1.69494e-08	0	1.35569	16.1705	1.57644e-05	0	0.596406	6.65476
29	Q5E7M2	ATP-dependent zinc metalloprotease FtsH	507252	353695	451254	1.43415	1.27583		0.000370668	0.0538248	3.44748	-3.44748	2.4092	VF 6_VF 4;VF 2_VF 4	+	+	VF 2_VF 4;VF 6_VF 4	0.00038934	0.000804878	0.559815	5.22095	0.00564305	0.00477419	0.395747	3.30955
30	Q5E6S3	Bifunctional UDP-sugar hydrolase/5'-nucleotidase	1264267	2.22395e+06	2.48531e+06	0.568478	1.11752	+	9.35936e-08	0.00141935	-7.00242	5.52741	7.00242	VF 4_VF 2;VF 6_VF 2	+		VF 2_VF 4	8.51822e-07	0	-0.845859	-10.7004	0.281499	0.289002	0.13355	1.12361
31	Q5E6Q3	Lon protease	273561	394727	229375	0.693039	0.581096		0.000452781	0.0580176	-2.01128	3.46046	-3.46046	VF 4_VF 6;VF 4_VF 2	+	+	VF 2_VF 4;VF 6_VF 4	0.0134131	0.00995376	-0.609651	-2.99696	0.000223542	0.000342246	-0.811795	-5.04722
32	Q5E1N7	ATP synthase subunit beta	2.62665e+06	2.7944e+06	2.92528e+06	0.939967	1.04684		0.168314	0.561848	0	0	0					0.160936	0.118091	-0.0866588	-1.51414	0.411662	0.432268	0.0788443	0.848219
33	Q5E4G1	Formate C-acetyltransferase	206728	403168	138814	0.51276	0.344309	+	8.44325e-06	0.00942857	-1.99982	5.26742	-5.26742	VF 2_VF 6;VF 4_VF 6;VF 4_VF 2	+	+	VF 2_VF 4;VF 6_VF 4	0.0188983	0.0137439	-0.721181	-2.79679	3.74516e-06	0	-1.36612	-7.62917
34	Q5E832	2',3'-cyclic-nucleotide 2'-phosphodiesterase/3'-nucleotidase	378976	471170	590626	0.804331	1.25353	+	2.8882e-06	0.00694737	-5.75736	2.70674	5.75736	VF 4_VF 2;VF 6_VF 2;VF 6_VF 4	+	+	VF 2_VF 4;VF 6_VF 4	0.00272587	0.00227642	-0.379808	-3.951	0.0170077	0.0153249	0.258765	2.73533
35	Q5E8E6	60 kDa chaperonin	4.45953e+06	3218373	5583955	1.38565	1.73502	+	7.52627e-10	0	5.92208	-9.35702	9.35702	VF 2_VF 4;VF 6_VF 4;VF 6_VF 2	+	+	VF 2_VF 4;VF 6_VF 4	5.69845e-07	0	0.460922	11.1735	1.65116e-08	0	0.705875	12.2376
36	Q5E2Y3	Bifunctional aspartokinase/homoserine dehydrogenase	395577	462942	189789	0.854484	0.409964	+	4.17347e-05	0.0193473	2.93956	4.20223	-4.20223	VF 2_VF 6;VF 4_VF 6		+	VF 6_VF 4	0.0761062	0.0518337	-0.301845	-1.97815	0.000254357	0.000376963	-1.26175	-4.97407
37	Q5E6Q1	Peptidylprolyl isomerase	499020	387652	514782	1.28729	1.32795		0.00207124	0.108637	1.49788	-2.80333	2.80333	VF 2_VF 4;VF 6_VF 4	+	+	VF 2_VF 4;VF 6_VF 4	0.0345636	0.0231007	0.370828	2.44481	0.00215709	0.00202759	0.508835	3.81213
38	Q5E1N5	ATP synthase subunit alpha	1.92447e+06	3.78778e+06	1.56658e+06	0.508072	0.413588	+	6.33815e-06	0.00829787	-3.33516	5.34261	-5.34261	VF 4_VF 6;VF 4_VF 2	+	+	VF 2_VF 4;VF 6_VF 4	0.0028596	0.002384	-0.88716	-3.92146	6.23022e-06	0	-1.19568	-7.27456
39	Q5E706	Serine hydroxymethyltransferase	1.46786e+06	1.62987e+06	2389230	0.900598	1.4659	+	3.00521e-09	0	-8.41872	-6.06135	8.41872	VF 4_VF 2;VF 6_VF 2;VF 6_VF 4	+	+	VF 2_VF 4;VF 6_VF 4	0.0153035	0.0110847	-0.224992	-2.91988	5.80225e-06	0	0.518877	7.32349
40	Q5E6M7	Dihydrolipoyllysine-residue succinyltransferase component of 2-oxoglutarate dehydrogenase complex	3.89596e+06	3.75004e+06	5514985	1.03891	1.47065	+	1.36903e-07	0.00132	-5.80447	-6.12212	6.12212	VF 6_VF 4;VF 6_VF 2		+	VF 6_VF 4	0.695637	0.650268	0.029767	0.402708	6.5223e-06	0	0.585705	7.24316
41	Q5E2Q5	Cell division protein FtsZ	2.37795e+06	1.75411e+06	2.29362e+06	1.35564	1.30757	+	7.38868e-06	0.00854167	4.78637	-4.78637	4.44591	VF 6_VF 4;VF 2_VF 4	+	+	VF 2_VF 4;VF 6_VF 4	4.36728e-05	0.000282353	0.47104	6.8669	0.000139781	0.000269939	0.403655	5.3167
42	Q5E7M8	Carbamoyl-phosphate synthase large chain	410238	428647	305300	0.957053	0.712243		0.343886	0.712411	0	0	0					0.879026	0.860653	-0.0575743	-0.156145	0.0726065	0.0656926	-0.387716	-1.95363
43	Q5E6D0	Superoxide dismutase	1.4649e+06	654703	942863	2.2375	1.44014	+	7.03109e-10	0	9.39394	-9.39394	-5.75839	VF 6_VF 4;VF 2_VF 4;VF 2_VF 6	+	+	VF 2_VF 4;VF 6_VF 4	8.51087e-07	0	1.17908	10.7014	2.49507e-05	0	0.557909	6.36021
44	Q5E4F4	Oligopeptide-binding protein OppA	434490	964820	485715	0.450333	0.503425	+	1.61471e-07	0.00129412	-6.30152	6.30152	-6.11109	VF 4_VF 2;VF 4_VF 6	+	+	VF 2_VF 4;VF 6_VF 4	6.27655e-05	0.000235294	-1.19229	-6.57445	2.26843e-06	0	-1.05545	-7.98954
45	Q5E6P7	Asparagine synthase (glutamine-hydrolyzing)	365236	493279	247541	0.740424	0.501827	+	4.70853e-06	0.00778142	2.80516	5.41972	-5.41972	VF 2_VF 6;VF 4_VF 6;VF 4_VF 2	+	+	VF 2_VF 4;VF 6_VF 4	0.0402225	0.0266247	-0.412516	-2.35606	1.08529e-05	0	-1.00475	-6.89997
46	Q5E877	Immunogenic protein	3.65073e+06	5.23291e+06	7396301	0.697647	1.41342	+	1.73606e-11	0	-10.976	-6.01588	10.976	VF 4_VF 2;VF 6_VF 2;VF 6_VF 4	+	+	VF 2_VF 4;VF 6_VF 4	0.000104227	0.000305085	-0.533516	-6.17939	3.52533e-06	0	0.499183	7.67206
47	Q5E6U8	Leucine--tRNA ligase	245602	420980	268544	0.583406	0.637903	+	1.09449e-06	0.00414493	-5.59251	5.59251	-5.20936	VF 4_VF 2;VF 4_VF 6	+	+	VF 2_VF 4;VF 6_VF 4	9.14221e-05	0.000313043	-0.794628	-6.28	2.21559e-05	0	-0.679209	-6.43569
48	Q5E7R1	Transketolase 1	206366	484467	155539	0.425965	0.321052	+	9.56859e-09	0	-5.89553	8.13794	-8.13794	VF 4_VF 6;VF 4_VF 2	+	+	VF 2_VF 4;VF 6_VF 4	4.69716e-05	0.000263736	-1.22952	-6.80749	9.83991e-08	0	-1.58717	-10.531
49	Q5E6M6	Succinate--CoA ligase [ADP-forming] subunit beta	3.23296e+06	4.11341e+06	5.41307e+06	0.785955	1.31596	+	1.93003e-07	0.00124528	-6.91247	-3.0603	6.91247	VF 4_VF 2;VF 6_VF 2;VF 6_VF 4	+	+	VF 2_VF 4;VF 6_VF 4	2.73197e-07	0	-0.351814	-12.0858	0.00198421	0.00189399	0.341248	3.85616
50	Q5E2Y5	Threonine synthase	580152	402238	370689	1.44231	0.921566	+	5.6497e-07	0.00289431	6.43325	-3.94132	-6.43325	VF 2_VF 6;VF 2_VF 4	+	+	VF 2_VF 4;VF 6_VF 4	1.18036e-09	0	0.552797	21.2594	0.0532303	0.0481095	-0.23142	-2.12606
51	Q5E7L1	Polyribonucleotide nucleotidyltransferase	447099	896289	267088	0.498833	0.297993	+	6.92142e-08	0.00144186	-4.21395	7.38737	-7.38737	VF 2_VF 6;VF 4_VF 6;VF 4_VF 2	+	+	VF 2_VF 4;VF 6_VF 4	0.00116924	0.00154315	-1.04996	-4.48538	1.97777e-07	0	-1.63566	-9.91872
52	Q5E7Q9	Phosphoglycerate kinase	3.09275e+06	2.60793e+06	4219831	1.1859	1.61808	+	1.81543e-05	0.0125688	-3.15885	-4.58439	4.58439	VF 6_VF 4;VF 6_VF 2		+	VF 6_VF 4	0.188114	0.139539	0.154548	1.41266	1.11587e-05	0	0.606517	6.88154
53	Q5E1X3	Phosphoenolpyruvate carboxykinase (ATP)	191594	639264	245953	0.29971	0.384744	+	6.14264e-07	0.00339683	-6.10083	6.10083	-5.00761	VF 4_VF 2;VF 4_VF 6	+	+	VF 2_VF 4;VF 6_VF 4	0.000118376	0.000297521	-1.78599	-6.08265	1.82839e-06	0	-1.35426	-8.14805
54	Q5E403	Ribonuclease E	264975	401418	196387	0.660097	0.489234	+	0.000254158	0.0477799	-1.7104	3.77559	-3.77559	VF 4_VF 6;VF 4_VF 2	+	+	VF 2_VF 4;VF 6_VF 4	0.000238627	0.000567568	-0.70982	-5.56626	0.000554716	0.000589286	-1.12011	-4.54046
55	Q5E5J7	DNA gyrase subunit A	296699	348525	194927	0.851299	0.559291	+	4.68391e-06	0.00782418	3.02532	5.36972	-5.36972	VF 2_VF 6;VF 4_VF 6	+	+	VF 2_VF 4;VF 6_VF 4	0.0158471	0.0113501	-0.292169	-2.8995	1.46402e-05	0	-0.784341	-6.70293
56	Q5E6G3	Enoyl-[acyl-carrier-protein] reductase [NADH]	1.93065e+06	1.57572e+06	1.55012e+06	1.22525	0.983758	+	6.56204e-05	0.0260469	4.05263	-3.31888	-4.05263	VF 2_VF 6;VF 2_VF 4	+		VF 2_VF 4	0.000383915	0.000809816	0.304872	5.23068	0.751249	0.796263	-0.0201312	-0.323787
57	Q5E0Z0	Glycerol kinase	1.43287e+06	2.01216e+06	857937	0.712105	0.426375	+	2.80608e-08	0.00163158	4.5635	7.62672	-7.62672	VF 2_VF 6;VF 4_VF 6;VF 4_VF 2	+	+	VF 2_VF 4;VF 6_VF 4	0.0184395	0.0133989	-0.481335	-2.81112	2.16524e-07	0	-1.2163	-9.84141
58	Q5E3N9	Flagellin	2.55983e+06	2.22195e+06	1508665	1.15206	0.678981	+	1.98322e-06	0.00687898	5.38318	4.21989	-5.38318	VF 4_VF 6;VF 2_VF 6		+	VF 6_VF 4	0.22763	0.17401	0.139076	1.28538	9.79722e-05	0.000183007	-0.588414	-5.52459
59	Q5E8B9	Elongation factor G 1	105140	282780	83163.8	0.371809	0.294094	+	1.13861e-08	0	-5.99923	8.02322	-8.02322	VF 4_VF 6;VF 4_VF 2	+	+	VF 2_VF 4;VF 6_VF 4	5.96836e-05	0.000237624	-1.40173	-6.61454	8.32547e-08	0	-1.7492	-10.6819
60	Q5E2S2	Acetyltransferase component of pyruvate dehydrogenase complex	1.95125e+06	1.00142e+06	1.15923e+06	1.94847	1.15758		0.00112675	0.0866735	2.62951	-2.56994	-2.62951	VF 2_VF 4;VF 2_VF 6	+		VF 2_VF 4	0.000680963	0.00112707	0.994897	4.84052	0.787222	0.827938	0.0722153	0.275553
61	Q5E6N0	Succinate dehydrogenase flavoprotein subunit	134078	584805	158151	0.229269	0.270433		0.000921126	0.0770526	-2.97202	2.97202	-2.28113	VF 4_VF 2;VF 4_VF 6	+	+	VF 2_VF 4;VF 6_VF 4	0.00477657	0.00366906	-2.26743	-3.60893	0.000115162	0.000254777	-1.72414	-5.4296
62	Q5E5P2	Asparagine--tRNA ligase	542890	839150	455092	0.646952	0.542325	+	0.000124514	0.0354139	-2.78947	3.91719	-3.91719	VF 4_VF 6;VF 4_VF 2	+	+	VF 2_VF 4;VF 6_VF 4	0.00428329	0.00336531	-0.630076	-3.67476	0.000102394	0.000207792	-0.741395	-5.49858
63	Q5E6X0	Na(+)-translocating NADH-quinone reductase subunit F	865914	783054	834665	1.10582	1.06591		0.697107	0.890803	0	0	0					0.92219	0.912432	-0.021856	-0.100169	0.519784	0.546116	0.120424	0.661598
64	Q5E7G2	Oxaloacetate decarboxylase alpha subunit	485356	305309	373155	1.58972	1.22222	+	7.27837e-07	0.00346875	6.32887	-6.32887	-3.79858	VF 6_VF 4;VF 2_VF 4;VF 2_VF 6	+	+	VF 2_VF 4;VF 6_VF 4	5.29263e-06	0.0001	0.738541	8.75634	0.00596815	0.00509621	0.310134	3.28044
65	Q5E7P8	Lysine--tRNA ligase	406297	599901	377178	0.677274	0.628734		0.000332082	0.0509878	-2.0376	3.61085	-3.61085	VF 4_VF 6;VF 4_VF 2	+	+	VF 2_VF 4;VF 6_VF 4	0.0105985	0.00801227	-0.559399	-3.13508	0.000371825	0.000478469	-0.76309	-4.76126
66	Q5E0Y7	Glycerol-3-phosphate dehydrogenase	704056	1.40275e+06	308157	0.501912	0.219681	+	4.07897e-10	0	5.90017	9.49684	-9.49684	VF 2_VF 6;VF 4_VF 6;VF 4_VF 2	+	+	VF 2_VF 4;VF 6_VF 4	0.00247711	0.00212552	-0.904639	-4.01024	9.68912e-09	0	-2.16567	-12.7903
67	Q5E4V0	Nuclease	170780	199985	536245	0.853963	2.68143	+	5.62257e-07	0.00291803	-5.63355	-5.12251	5.63355	VF 6_VF 2;VF 6_VF 4		+	VF 6_VF 4	0.66456	0.615439	-0.137153	-0.446771	3.6582e-05	3.10078e-05	1.49213	6.12036
68	Q5E6N5	Phosphoglucomutase	891622	633912	882421	1.40654	1.39202	+	4.78208e-05	0.0226831	3.61424	-4.07605	4.07605	VF 2_VF 4;VF 6_VF 4	+	+	VF 2_VF 4;VF 6_VF 4	0.00138039	0.00166184	0.427018	4.37861	0.0001279	0.000248447	0.428681	5.36834
69	Q5E5I7	Threonine--tRNA ligase	123854	212627	145342	0.582494	0.683555	+	0.000242858	0.0465359	-2.80273	3.5151	-3.5151	VF 4_VF 6;VF 4_VF 2	+	+	VF 2_VF 4;VF 6_VF 4	0.000577222	0.00101124	-0.73931	-4.95153	0.000231782	0.000357895	-0.796811	-5.02667
70	Q5E3J6	Periplasmic nitrate reductase	182972	319262	127676	0.573108	0.399908		0.0856287	0.444581	0	0	0		+	+	VF 2_VF 4;VF 6_VF 4	0.0379244	0.0249406	-0.721478	-2.39053	0.0504387	0.0456017	-0.919412	-2.15559
71	Q5E7E4	Energy-dependent translational throttle protein EttA	375507	351450	395283	1.06845	1.12472		0.648098	0.876416	0	0	0					0.892385	0.876015	0.0254405	0.138773	0.420748	0.441006	0.141208	0.831415
72	Q5E2D3	Adenylosuccinate synthetase	958774	826723	952641	1.15973	1.15231		0.673295	0.883296	0	0	0					0.706977	0.66264	0.119914	0.386843	0.384887	0.405957	0.211475	0.899224
73	Q5E8Y9	DNA gyrase subunit B	379837	362470	378330	1.04791	1.04375		0.828306	0.940885	0	0	0					0.773319	0.739505	0.0390873	0.295955	0.800157	0.8379	-0.0358422	-0.258383
74	Q5E3C6	Alkyl hydroperoxide reductase C	6.89689e+06	8.01226e+06	11007419	0.860792	1.37382	+	1.35553e-06	0.00526897	-5.85607	-3.605	5.85607	VF 6_VF 2;VF 6_VF 4	+	+	VF 2_VF 4;VF 6_VF 4	0.0174458	0.0127556	-0.206403	-2.84342	0.000497905	0.00056621	0.39865	4.59977
75	Q5E7J6	Thymidine phosphorylase	294451	487154	637142	0.604431	1.30789	+	2.53417e-08	0	-7.80986	4.83958	7.80986	VF 4_VF 2;VF 6_VF 2;VF 6_VF 4	+	+	VF 2_VF 4;VF 6_VF 4	1.04923e-05	8.16327e-05	-0.710393	-8.10587	0.00633879	0.00538728	0.337888	3.24913
76	Q5E2S3	Dihydrolipoyl dehydrogenase	639743	1.1155e+06	406384	0.573505	0.364308	+	8.06366e-08	0.00148315	-3.20503	7.30559	-7.30559	VF 2_VF 6;VF 4_VF 6;VF 4_VF 2	+	+	VF 2_VF 4;VF 6_VF 4	0.00286776	0.0023745	-0.799088	-3.9197	6.17706e-07	0	-1.52116	-8.97973
77	Q5E6X6	Na(+)-translocating NADH-quinone reductase subunit A	352550	913414	340059	0.38597	0.372295	+	2.79313e-08	0.00165333	-6.42179	7.33619	-7.33619	VF 4_VF 6;VF 4_VF 2	+	+	VF 2_VF 4;VF 6_VF 4	7.93173e-05	0.000252252	-1.32155	-6.39017	1.34658e-07	0	-1.3903	-10.2522
78	Q5E6N3	Citrate synthase	1.23789e+06	1.51393e+06	1.46406e+06	0.817664	0.967059		0.0894042	0.451278	0	0	0		+		VF 2_VF 4	0.00380052	0.00308397	-0.286069	-3.74732	0.172188	0.1686	-0.181528	-1.44478
79	Q5E8L1	UDP-N-acetylglucosamine 4,6-dehydratase	183342	237415	164723	0.772241	0.693819		0.0455564	0.349054	0	1.42923	-1.42923	VF 4_VF 6	+	+	VF 2_VF 4;VF 6_VF 4	0.0179978	0.0130989	-0.375887	-2.82525	0.0323615	0.0292146	-0.538261	-2.39542
80	Q5E889	DNA-directed RNA polymerase subunit alpha	6.63894e+06	6041858	6643600	1.09882	1.0996		0.00505855	0.147427	1.99921	-2.02122	2.02122	VF 6_VF 4;VF 2_VF 4	+	+	VF 2_VF 4;VF 6_VF 4	0.0118793	0.00910714	0.166515	3.0681	0.00714581	0.00604545	0.153083	3.18688
81	Q5E7Q8	Fructose-bisphosphate aldolase	1.84726e+06	2262175	2.90955e+06	0.816588	1.28617	+	1.23288e-07	0.00134694	-7.04971	-3.69029	7.04971	VF 4_VF 2;VF 6_VF 2;VF 6_VF 4	+	+	VF 2_VF 4;VF 6_VF 4	0.00259013	0.00222407	-0.271757	-3.98259	0.000230841	0.000359788	0.338712	5.02898
82	Q5E780	Chaperone protein HscA homolog	289617	275570	431148	1.05097	1.56457	+	8.17706e-08	0.00145055	-5.6753	-6.58781	6.58781	VF 6_VF 4;VF 6_VF 2		+	VF 6_VF 4	0.319675	0.254366	0.0986544	1.04716	5.12214e-06	0	0.716225	7.40971
83	Q5E6A2	Aspartate--tRNA ligase	144914	290528	106975	0.498795	0.36821	+	0.000174722	0.0418703	-1.77019	3.94343	-3.94343	VF 4_VF 6;VF 4_VF 2	+	+	VF 2_VF 4;VF 6_VF 4	0.00598379	0.00427119	-0.878286	-3.47371	0.000263288	0.000367347	-1.40409	-4.95458
84	Q5E082	Pyruvate kinase	327419	597452	582710	0.548025	0.975325	+	7.35636e-06	0.00858639	-4.82749	4.82749	4.396	VF 6_VF 2;VF 4_VF 2	+		VF 2_VF 4	0.000129427	0.000384	-0.963639	-6.01539	0.325049	0.335719	-0.151738	-1.02282
85	Q5E1S3	Ketol-acid reductoisomerase (NADP(+))	396756	334817	218885	1.18499	0.653746	+	1.65522e-05	0.0113645	4.62976	3.17671	-4.62976	VF 4_VF 6;VF 2_VF 6		+	VF 6_VF 4	0.185151	0.137329	0.197973	1.42309	0.000176699	0.000327485	-0.569361	-5.18148
86	Q5E4R3	Aminotransferase	519518	478488	324088	1.08575	0.677316		0.00100159	0.0815833	2.55752	2.35636	-2.55752	VF 4_VF 6;VF 2_VF 6		+	VF 6_VF 4	0.879493	0.860353	0.0318381	0.155537	0.000924364	0.000943089	-0.55699	-4.26314
87	Q5E1W4	Oligopeptidase A	129349	221780	102551	0.583232	0.462397		0.000503537	0.0594269	-1.45689	3.47408	-3.47408	VF 4_VF 6;VF 4_VF 2	+	+	VF 2_VF 4;VF 6_VF 4	0.0323812	0.0220432	-0.61392	-2.48291	0.000228172	0.000361702	-1.00225	-5.03558
88	Q5E6M5	Succinate--CoA ligase [ADP-forming] subunit alpha	1.09104e+06	1.26554e+06	1.50832e+06	0.86211	1.19184		0.00172489	0.102757	-2.91388	0	2.91388	VF 6_VF 2	+		VF 2_VF 4	0.0438677	0.0286579	-0.275441	-2.30515	0.0860054	0.0794656	0.240128	1.85768
89	Q5DZ79	N-succinylarginine dihydrolase	118126	213822	373679	0.552452	1.74762	+	7.97061e-07	0.00341538	-6.31775	2.84308	6.31775	VF 4_VF 2;VF 6_VF 2;VF 6_VF 4	+	+	VF 2_VF 4;VF 6_VF 4	0.00843195	0.00628754	-0.930848	-3.26988	1.25265e-06	0	0.725958	8.4313
90	Q5E2H3	ATP-dependent protease ATPase subunit HslU	1.31e+06	813205	1.64391e+06	1.61091	2.02152	+	7.54437e-09	0	5.39274	-8.32932	8.32932	VF 2_VF 4;VF 6_VF 4;VF 6_VF 2	+	+	VF 2_VF 4;VF 6_VF 4	2.22515e-05	0.000235294	0.613285	7.43424	8.99767e-08	0	0.885975	10.6116
91	Q5E2J7	RNA polymerase sigma factor RpoD	1.09495e+06	778907	1.20263e+06	1.40575	1.544		0.00051629	0.0596136	2.04644	-3.38474	3.38474	VF 2_VF 4;VF 6_VF 4	+	+	VF 2_VF 4;VF 6_VF 4	0.0108344	0.00807273	0.528493	3.12214	0.000644021	0.000640693	0.684358	4.45889
92	Q5E2J3	Pyruvate kinase	232835	485060	224222	0.480014	0.462256	+	3.39076e-05	0.0173734	-3.62128	4.30198	-4.30198	VF 4_VF 6;VF 4_VF 2	+	+	VF 2_VF 4;VF 6_VF 4	0.000260595	0.00056	-1.0032	-5.50326	8.20913e-05	0.000161074	-1.05107	-5.62938
93	Q5E6Q4	ATP-dependent Clp protease ATP-binding subunit ClpX	631214	456335	580504	1.38323	1.2721	+	5.39077e-06	0.00789305	5.31869	-5.31869	3.78346	VF 6_VF 4;VF 2_VF 4	+	+	VF 2_VF 4;VF 6_VF 4	1.52076e-05	0.000135593	0.522455	7.7689	0.000375122	0.000473934	0.357305	4.75635
94	Q5DZM3	Glycine dehydrogenase (decarboxylating)	98546.7	242889	62329.5	0.405727	0.256617	+	5.87484e-07	0.002848	-3.24462	6.45697	-6.45697	VF 2_VF 6;VF 4_VF 6;VF 4_VF 2	+	+	VF 2_VF 4;VF 6_VF 4	1.62404e-05	0.000266667	-1.24559	-7.71035	3.94408e-06	0	-2.05987	-7.59261
95	Q5E763	GMP synthase [glutamine-hydrolyzing]	236615	456936	212906	0.517829	0.465942	+	0.00026607	0.0475048	-2.60111	3.55862	-3.55862	VF 4_VF 6;VF 4_VF 2	+	+	VF 2_VF 4;VF 6_VF 4	0.00426996	0.00337778	-1.16724	-3.67665	3.14975e-05	3.1746e-05	-1.33783	-6.21357
96	Q5E784	Cysteine desulfurase IscS	364131	814974	322352	0.446801	0.395537	+	1.01062e-06	0.00426866	-4.70471	5.93557	-5.93557	VF 4_VF 6;VF 4_VF 2	+	+	VF 2_VF 4;VF 6_VF 4	0.000502064	0.000959064	-1.11022	-5.04617	3.97564e-06	0	-1.25447	-7.58699
97	Q5E6W5	Aminoacyl-histidine dipeptidase (Peptidase D)	592827	679408	767854	0.872564	1.13018		0.0808076	0.43688	0	0	0		+		VF 2_VF 4	0.0239589	0.0163728	-0.173064	-2.65855	0.421683	0.441583	0.109056	0.829701
98	Q5DZP1	Transaldolase	494216	848371	948669	0.582548	1.11822	+	8.0931e-09	0	-8.22746	5.87626	8.22746	VF 4_VF 2;VF 6_VF 2;VF 6_VF 4	+	+	VF 2_VF 4;VF 6_VF 4	3.1303e-05	0.0003	-0.709928	-7.14312	0.039574	0.0358319	0.221539	2.28738
99	Q5E5J9	Ribonucleoside-diphosphate reductase	91891.3	185364	99547.2	0.495735	0.537037		0.00415014	0.13651	-2.06485	2.10977	-2.10977	VF 4_VF 2;VF 4_VF 6	+	+	VF 2_VF 4;VF 6_VF 4	0.00259567	0.00221488	-1.11953	-3.98126	0.00621417	0.00526377	-1.0364	-3.25945
100	Q5E3L4	Glutamate--tRNA ligase	526027	626845	473299	0.839166	0.75505		0.0185568	0.251749	0	1.81035	-1.81035	VF 4_VF 6		+	VF 6_VF 4	0.140643	0.102645	-0.228792	-1.60017	0.0149514	0.0132134	-0.517409	-2.80273
101	Q5E719	Proline--tRNA ligase	132690	200269	177550	0.662555	0.886553		0.0170995	0.245388	-1.82935	1.82935	0	VF 4_VF 2	+		VF 2_VF 4	0.00948577	0.00744828	-0.602146	-3.20037	0.272774	0.281034	-0.206696	-1.1452
102	Q5E777	Aminopeptidase B	595737	626574	741781	0.950784	1.18387		0.041139	0.336191	0	0	0					0.696631	0.650804	-0.0405429	-0.401313	0.0930385	0.0866848	0.215602	1.81262
103	Q5DZ94	Bifunctional protein PutA	49861.4	113954	60472.1	0.437559	0.530673		0.000806129	0.0731093	-3.21508	3.21508	-1.7973	VF 4_VF 2;VF 4_VF 6	+	+	VF 2_VF 4;VF 6_VF 4	4.58373e-05	0.000272727	-1.32739	-6.82739	0.0139969	0.012426	-0.817111	-2.83717
104	Q5E8G7	CDP-4-dehydro-6-deoxy-D-glucose 3-dehydratase	824874	755720	1.07836e+06	1.09151	1.42693	+	2.9194e-05	0.0159476	-3.55187	-4.0511	4.0511	VF 6_VF 4;VF 6_VF 2		+	VF 6_VF 4	0.666134	0.615835	0.0432396	0.444517	3.21751e-05	3.14961e-05	0.439916	6.20027
105	Q5E1P2	Dihydroxy-acid dehydratase	891939	438766	473396	2.03283	1.07892	+	1.47226e-11	0	10.2319	-10.0482	-10.2319	VF 2_VF 4;VF 2_VF 6	+		VF 2_VF 4	6.65517e-11	0	1.07289	28.4677	0.399786	0.419718	0.0680428	0.870559
106	Q5E8U3	Transcription termination factor Rho	518602	703263	819111	0.737422	1.16473		0.000540441	0.0596222	-3.43395	1.61452	3.43395	VF 4_VF 2;VF 6_VF 2	+		VF 2_VF 4	0.0105603	0.00791385	-0.407961	-3.1372	0.147452	0.141691	0.212175	1.54037
107	Q5E640	Porin_4 domain-containing protein	3.82929e+06	1.51026e+06	1.31329e+06	2.53552	0.869581	+	4.76379e-07	0.0029916	6.33404	-4.79763	-6.33404	VF 2_VF 6;VF 2_VF 4	+		VF 2_VF 4	7.89738e-06	8.69565e-05	1.26267	8.37121	0.281811	0.289052	-0.233699	-1.12285
108	Q5E2E3	Phosphoenolpyruvate carboxylase	384567	65019.6	322244	5.91463	4.9561		0.0189025	0.253061	1.82213	-1.82213	0	VF 2_VF 4	+		VF 2_VF 4	0.00158671	0.00176744	2.21943	4.2898	0.0703797	0.0636954	1.32024	1.97113
109	Q5E3A8	Chaperone protein DnaJ	1.25814e+06	949774	1.3885e+06	1.32467	1.46192	+	2.17619e-07	0.00123364	4.28272	-6.84938	6.84938	VF 2_VF 4;VF 6_VF 4;VF 6_VF 2	+	+	VF 2_VF 4;VF 6_VF 4	0.000136848	0.000380952	0.394457	5.97361	1.11928e-06	0	0.558387	8.51696
110	Q5E6R6	Glycine betaine transporter subunit	41853.4	386854	3831424	0.108189	9.90407	+	7.52439e-18	0	-12.5854	-11.9459	12.5854	VF 4_VF 2;VF 6_VF 2;VF 6_VF 4	+	+	VF 2_VF 4;VF 6_VF 4	1.24312e-07	0	-3.38063	-13.1353	1.03558e-14	0	3.34056	38.0086
111	Q5E8Q2	GTP-binding protein	287103	387200	155235	0.741485	0.400918	+	6.88988e-08	0.00145882	4.53714	7.17053	-7.17053	VF 2_VF 6;VF 4_VF 6;VF 4_VF 2	+	+	VF 2_VF 4;VF 6_VF 4	0.021911	0.0153125	-0.49659	-2.7106	4.59893e-07	0	-1.39569	-9.21619
112	Q5E8E9	2,3-bisphosphoglycerate-independent phosphoglycerate mutase	1.75697e+06	1.36475e+06	1.94141e+06	1.2874	1.42255	+	0.000167244	0.0406014	2.21766	-3.91805	3.91805	VF 2_VF 4;VF 6_VF 4	+	+	VF 2_VF 4;VF 6_VF 4	0.00497841	0.00380212	0.362878	3.58401	0.000271917	0.000365482	0.499329	4.93641
113	Q5E6T7	Ribose-phosphate pyrophosphokinase	679177	683776	672026	0.993274	0.982816		0.959919	0.989377	0	0	0					0.821107	0.792512	-0.0208362	-0.232146	0.821209	0.857995	-0.0196905	-0.230608
114	Q5E2G9	N-succinylglutamate 5-semialdehyde dehydrogenase	215383	360914	505503	0.596773	1.40062	+	2.39985e-08	0	-7.84974	4.60127	7.84974	VF 4_VF 2;VF 6_VF 2;VF 6_VF 4	+	+	VF 2_VF 4;VF 6_VF 4	1.11927e-05	7.84314e-05	-0.750601	-8.04642	0.00300181	0.00277333	0.413385	3.63863
115	Q5E6W0	Gamma-glutamyl phosphate reductase	333156	196213	193063	1.69793	0.983948		0.255883	0.652809	0	0	0		+		VF 2_VF 4	8.51469e-05	0.000245614	0.73826	6.335	0.637891	0.683205	0.227757	0.481897
116	Q5E7M0	Phosphoglucosamine mutase	109335	183387	237943	0.596197	1.29749	+	3.64684e-07	0.00158559	-6.6163	4.15943	6.6163	VF 4_VF 2;VF 6_VF 2	+	+	VF 2_VF 4;VF 6_VF 4	1.62982e-05	0.000262295	-0.726753	-7.70719	0.041231	0.037351	0.289342	2.26523
117	Q5E236	50S ribosomal protein L7/L12	1.37916e+07	1.14126e+07	11054631	1.20845	0.968631		0.263118	0.655983	0	0	0		+		VF 2_VF 4	0.00237633	0.00211064	0.292058	4.03603	0.514736	0.540418	-0.25379	-0.669753
118	Q5E3E0	Elongation factor Ts	2.00891e+06	4.0153e+06	1.27716e+06	0.500313	0.318073	+	1.64119e-09	0	-5.46743	9.02504	-9.02504	VF 2_VF 6;VF 4_VF 6;VF 4_VF 2	+	+	VF 2_VF 4;VF 6_VF 4	0.000165016	0.000484848	-1.08872	-5.8346	2.37457e-08	0	-1.71632	-11.8727
119	Q5E875	Malate dehydrogenase	3948791	3.43935e+06	4.93621e+06	1.14812	1.43521		0.0327497	0.310307	0	-1.59271	1.59271	VF 6_VF 4		+	VF 6_VF 4	0.144488	0.1054	0.258949	1.58307	0.0242088	0.0217524	0.452361	2.54965
120	Q5E325	CTP synthase	209531	356574	166814	0.587623	0.467824	+	2.57807e-06	0.00711377	-3.4771	5.76197	-5.76197	VF 4_VF 6;VF 4_VF 2	+	+	VF 2_VF 4;VF 6_VF 4	0.000971356	0.00128497	-0.835117	-4.60587	5.42322e-06	0	-1.17106	-7.37013
121	Q5E451	3-oxoacyl-(Acyl-carrier-protein)-synthase	1.11224e+06	1.11263e+06	1.13101e+06	0.999646	1.01652		0.753967	0.914121	0	0	0					0.321731	0.255767	0.036205	1.04249	0.653202	0.69797	0.0214719	0.459876
122	Q5E268	Acetyl-coenzyme A synthetase	197155	506004	382375	0.389631	0.755676	+	4.93962e-06	0.0076973	-5.29763	5.29763	3.98803	VF 6_VF 2;VF 4_VF 2	+	+	VF 2_VF 4;VF 6_VF 4	0.000279733	0.000627451	-1.50218	-5.45284	0.0319428	0.0289174	-0.427063	-2.40237
123	Q5E264	Biotin carboxylase	603571	1.10901e+06	328242	0.544241	0.295977	+	6.34084e-09	0	4.28058	8.38897	-8.38897	VF 2_VF 6;VF 4_VF 6;VF 4_VF 2	+	+	VF 2_VF 4;VF 6_VF 4	0.00175955	0.0018	-0.823215	-4.22432	9.81745e-08	0	-1.68641	-10.533
124	Q5E4P5	RTX (Repeats in toxin) calcium-binding cytotoxin RtxA1	61285.3	69623.7	141602	0.880236	2.03382	+	1.64027e-05	0.0113962	-4.01674	-4.07211	4.07211	VF 6_VF 4;VF 6_VF 2		+	VF 6_VF 4	0.966062	0.960758	0.0129681	0.0436251	6.93265e-05	0.000165517	1.1793	5.73037
125	Q5E2V0	Iron(III) ABC transporter, periplasmic binding protein	1.05069e+06	936832	2387540	1.12154	2.54853	+	9.46565e-16	0	-12.4937	-12.5776	12.5776	VF 2_VF 4;VF 6_VF 4;VF 6_VF 2	+	+	VF 2_VF 4;VF 6_VF 4	0.0234204	0.016173	0.19038	2.67179	1.3458e-12	0	1.35718	26.0161
126	Q5E8Q8	Adenosine deaminase	1.56367e+06	1.22508e+06	1.38791e+06	1.27638	1.13292		0.00373267	0.13223	2.45958	-2.45958	1.61688	VF 6_VF 4;VF 2_VF 4	+	+	VF 2_VF 4;VF 6_VF 4	0.00169421	0.00175342	0.357471	4.24824	0.0221525	0.0198077	0.249024	2.5965
127	Q5E5G6	Phenylalanine--tRNA ligase alpha subunit	342426	616550	852783	0.55539	1.38315	+	3.66449e-07	0.00157143	-6.63582	3.96941	6.63582	VF 4_VF 2;VF 6_VF 2;VF 6_VF 4	+	+	VF 2_VF 4;VF 6_VF 4	0.000730601	0.00118033	-0.763396	-4.79362	0.00152744	0.0014359	0.348503	3.99463
128	Q5E0I2	Phospho-2-dehydro-3-deoxyheptonate aldolase	1.49554e+06	1.20059e+06	1.74981e+06	1.24567	1.45746	+	1.03206e-07	0.00140426	3.44138	-7.21367	7.21367	VF 2_VF 4;VF 6_VF 4;VF 6_VF 2	+	+	VF 2_VF 4;VF 6_VF 4	0.000751053	0.00116757	0.338896	4.77528	1.41519e-06	0	0.603224	8.33917
129	Q5E2G7	Acetylornithine aminotransferase	120945	367368	187792	0.329219	0.511183	+	6.83952e-07	0.00349606	-6.32968	6.32968	-4.02097	VF 6_VF 2;VF 4_VF 2;VF 4_VF 6	+	+	VF 2_VF 4;VF 6_VF 4	4.35216e-05	0.000285714	-1.76392	-6.86973	1.44627e-05	0	-1.07048	-6.7109
130	Q5E8B2	50S ribosomal protein L2	6.43455e+06	7.01255e+06	5.16295e+06	0.917576	0.736244	+	7.67967e-05	0.0280615	2.74056	3.94227	-3.94227	VF 2_VF 6;VF 4_VF 6	+	+	VF 2_VF 4;VF 6_VF 4	0.0444831	0.028976	-0.107348	-2.29697	0.000374621	0.00047619	-0.451666	-4.75709
131	Q5E541	Formate dehydrogenase N, alpha subunit	160598	202957	70666.6	0.791291	0.348186	+	0.000134797	0.0365487	2.62753	3.66692	-3.66692	VF 2_VF 6;VF 4_VF 6		+	VF 6_VF 4	0.135958	0.09949	-0.294379	-1.62159	0.000619735	0.000646288	-1.36108	-4.47986
132	Q5E6S4	Methyl-accepting chemotaxis protein	166661	224732	138474	0.741599	0.616173	+	0.000113449	0.0337695	-1.5673	4.13183	-4.13183	VF 4_VF 6;VF 4_VF 2	+	+	VF 2_VF 4;VF 6_VF 4	0.000118626	0.000295082	-0.464763	-6.08106	0.00032401	0.000453202	-0.831874	-4.83803
133	Q5E3N5	Flagellin	554413	436921	280045	1.26891	0.640953	+	1.09435e-07	0.00136082	7.00357	4.24049	-7.00357	VF 4_VF 6;VF 2_VF 6;VF 2_VF 4	+	+	VF 2_VF 4;VF 6_VF 4	0.00487404	0.00377061	0.358761	3.59676	0.000182529	0.000323699	-0.596767	-5.16286
134	Q5E6L5	Phosphate acetyltransferase	152315	225194	73971.4	0.676371	0.328478	+	1.84703e-05	0.0127671	2.49228	4.80439	-4.80439	VF 2_VF 6;VF 4_VF 6	+	+	VF 2_VF 4;VF 6_VF 4	0.0144222	0.0106325	-0.635715	-2.95454	5.6659e-05	0.000115942	-1.61051	-5.85208
135	Q5E4J3	NAD-dependent malic enzyme	148323	233301	252442	0.635758	1.08204	+	2.40142e-06	0.00701235	-5.32946	4.79955	5.32946	VF 4_VF 2;VF 6_VF 2	+		VF 2_VF 4	0.000127872	0.000354839	-0.754098	-6.02447	0.982177	0.986322	0.00204616	0.0227729
136	Q5E234	50S ribosomal protein L1	14273076	1.21406e+07	12564909	1.17565	1.03495		0.0418814	0.338922	1.37077	-1.37077	0	VF 2_VF 4	+		VF 2_VF 4	0.00915018	0.00699371	0.273173	3.22161	0.501903	0.525184	0.0713445	0.690697
137	Q5E7J5	Phosphopentomutase	410616	445163	925591	0.922395	2.07922	+	0.000131103	0.0360727	-3.74478	-2.5075	3.74478	VF 6_VF 2;VF 6_VF 4		+	VF 6_VF 4	0.227589	0.174271	-0.315326	-1.2855	0.00112748	0.00117187	0.929117	4.15648
138	Q5E7R2	S-adenosylmethionine synthase	374660	933473	504657	0.401362	0.540623	+	1.16185e-06	0.00405674	-6.01115	6.01115	-4.2526	VF 6_VF 2;VF 4_VF 2;VF 4_VF 6	+	+	VF 2_VF 4;VF 6_VF 4	0.000106042	0.000302521	-1.33684	-6.16621	4.83088e-05	9.02256e-05	-0.894127	-5.94914
139	Q5E3F5	Acetyl-coenzyme A carboxylase carboxyl transferase subunit alpha	1.19003e+06	846598	1.02859e+06	1.40566	1.21497	+	4.94024e-05	0.0226885	4.49826	-4.49826	2.20743	VF 6_VF 4;VF 2_VF 4;VF 2_VF 6	+	+	VF 2_VF 4;VF 6_VF 4	0.000210114	0.000583333	0.539977	5.65802	0.00706414	0.00596011	0.291071	3.19285
140	Q5DZZ0	NAD(P) transhydrogenase subunit alpha	139860	311357	107523	0.449196	0.345337		0.00104575	0.0833075	0	3.14831	-3.14831	VF 4_VF 6	+	+	VF 2_VF 4;VF 6_VF 4	0.00304624	0.00252964	-1.01329	-3.88256	0.00102264	0.00104348	-1.69317	-4.20881
141	Q5E6E8	Alanine dehydrogenase	176191	2.07638e+06	1.08642e+06	0.0848548	0.523229	+	9.85495e-14	0	-12.413	12.413	11.3111	VF 6_VF 2;VF 4_VF 2;VF 4_VF 6	+	+	VF 2_VF 4;VF 6_VF 4	1.60328e-08	0	-3.56176	-16.2638	1.86766e-05	0	-0.939188	-6.54512
142	Q5E583	Putrescine-binding periplasmic protein	1.85954e+06	184994	151339	10.0519	0.818074	+	4.34665e-15	0	12.5729	-12.3541	-12.5729	VF 2_VF 6;VF 2_VF 4	+	+	VF 2_VF 4;VF 6_VF 4	1.136e-09	0	3.32454	21.3427	0.0481882	0.0431915	-0.375245	-2.18053
143	Q5E6Z9	3,4-dihydroxy-2-butanone 4-phosphate synthase	502629	560092	750953	0.897404	1.34077	+	1.16911e-06	0.00402817	-5.63101	-4.37038	5.63101	VF 6_VF 2;VF 6_VF 4		+	VF 6_VF 4	0.277685	0.217616	-0.115169	-1.14801	0.000189548	0.000314607	0.455799	5.14125
144	Q5E279	Glutamine--fructose-6-phosphate aminotransferase [isomerizing]	80490.3	240065	57782.9	0.335285	0.240696	+	1.94625e-08	0	-5.90625	7.75929	-7.75929	VF 4_VF 6;VF 4_VF 2	+	+	VF 2_VF 4;VF 6_VF 4	4.94586e-06	0.000108108	-1.67309	-8.82291	3.70836e-07	0	-2.03882	-9.39163
145	Q5E753	S-(hydroxymethyl)glutathione dehydrogenase	314732	640915	355705	0.491067	0.554996	+	2.21187e-06	0.00675	-5.49218	5.49218	-4.62449	VF 4_VF 2;VF 4_VF 6	+	+	VF 2_VF 4;VF 6_VF 4	0.000144171	0.00046875	-1.06398	-5.93469	6.09076e-05	0.000114286	-0.832704	-5.80832
146	Q5E6E3	Serine--tRNA ligase	398622	550271	548149	0.724411	0.996143	+	0.000256004	0.0476258	-3.47999	2.80633	3.47999	VF 4_VF 2;VF 6_VF 2	+		VF 2_VF 4	0.0022584	0.00205263	-0.465783	-4.06772	0.755286	0.800152	0.0319516	0.318337
147	Q5E3W5	Adenylosuccinate lyase	166370	419704	251948	0.396398	0.600299	+	5.91726e-08	0.00149398	-7.45707	7.45707	-4.23999	VF 6_VF 2;VF 4_VF 2;VF 4_VF 6	+	+	VF 2_VF 4;VF 6_VF 4	1.31769e-05	0.000148148	-1.39407	-7.89775	3.43192e-05	3.125e-05	-0.741677	-6.16004
148	Q5E6F2	Phosphoserine aminotransferase	714451	268858	326167	2.65735	1.21316	+	4.66613e-11	0	9.93462	-9.93462	-9.31487	VF 2_VF 4;VF 2_VF 6	+	+	VF 2_VF 4;VF 6_VF 4	4.71368e-08	0	1.3624	14.5403	0.0395252	0.0358936	0.222981	2.28805
149	Q5E0F5	Pyrophosphate phospho-hydrolase	490166	583087	592482	0.840639	1.01611		0.00582002	0.157522	-2.36093	0	2.36093	VF 6_VF 2	+		VF 2_VF 4	0.00323967	0.002625	-0.211981	-3.84479	0.34336	0.355475	0.0953596	0.983399
150	Q5E473	Alcohol dehydrogenase, NAD(P)-dependent	791056	663344	868897	1.19253	1.30987		0.00299547	0.122113	1.57747	-2.59325	2.59325	VF 2_VF 4;VF 6_VF 4	+	+	VF 2_VF 4;VF 6_VF 4	0.034665	0.0231215	0.341016	2.44309	0.00326628	0.00312704	0.429428	3.59446
151	Q5E3N8	Flagellin	580960	616700	434838	0.942046	0.705105		0.000430665	0.0575811	2.53337	2.99315	-2.99315	VF 2_VF 6;VF 4_VF 6		+	VF 6_VF 4	0.685443	0.637512	-0.0522979	-0.417065	0.00119289	0.00127692	-0.473259	-4.12632
152	Q5DYB3	Outer membrane protein	269833	233350	355586	1.15634	1.52383		0.00163895	0.100885	-1.90372	-2.57427	2.57427	VF 6_VF 4;VF 6_VF 2		+	VF 6_VF 4	0.499055	0.4337	0.104858	0.701393	0.00346328	0.00335275	0.580166	3.56386
153	Q5E6D8	Glyceraldehyde-3-phosphate dehydrogenase	1.05077e+06	1.65496e+06	516357	0.634922	0.312007	+	1.11106e-10	0	6.15332	10.0906	-10.0906	VF 2_VF 6;VF 4_VF 6;VF 4_VF 2	+	+	VF 2_VF 4;VF 6_VF 4	0.000709007	0.00118681	-0.811681	-4.8136	2.12932e-09	0	-1.83721	-14.4813
154	Q5E6M9	Succinate dehydrogenase iron-sulfur subunit	1.13442e+06	1.37245e+06	1.78189e+06	0.826564	1.29833		0.00713973	0.172496	-2.14581	0	2.14581	VF 6_VF 2				0.263316	0.205335	-0.167688	-1.18526	0.059352	0.0533689	0.340537	2.06605
155	Q5E764	Inosine-5'-monophosphate dehydrogenase	137480	366850	91072.1	0.374758	0.248254		0.000317789	0.0503436	-1.92504	3.65108	-3.65108	VF 4_VF 6;VF 4_VF 2	+	+	VF 2_VF 4;VF 6_VF 4	0.000103119	0.000310345	-1.72168	-6.18755	0.000499759	0.000563636	-2.45683	-4.59773
156	Q5E8C5	Peptidyl-prolyl cis-trans isomerase	1.93362e+06	1370575	1.64195e+06	1.41081	1.198	+	2.89909e-05	0.0157719	4.68838	-4.68838	2.76576	VF 6_VF 4;VF 2_VF 4;VF 2_VF 6	+	+	VF 2_VF 4;VF 6_VF 4	2.63543e-06	0.000125	0.511706	9.46084	0.00376984	0.0034557	0.310373	3.51958
157	Q5E6V9	Lipoyl synthase	607463	421254	613962	1.44204	1.45747	+	9.16574e-06	0.00933333	4.23392	-4.78778	4.78778	VF 2_VF 4;VF 6_VF 4	+	+	VF 2_VF 4;VF 6_VF 4	0.000330292	0.000759494	0.461951	5.33564	2.94023e-05	3.22581e-05	0.467999	6.2567
158	O68146	Catalase	333274	118365	118293	2.81564	0.99939	+	4.86355e-06	0.00773913	4.90182	-4.90182	-4.68602	VF 2_VF 4;VF 2_VF 6	+		VF 2_VF 4	0.000155055	0.000492308	1.69974	5.88063	0.468677	0.492538	0.207871	0.746455
159	Q5E6L2	Arginine--tRNA ligase	178508	321340	182802	0.555513	0.568876	+	5.33056e-05	0.0230081	-3.15254	4.25837	-4.25837	VF 4_VF 6;VF 4_VF 2	+	+	VF 2_VF 4;VF 6_VF 4	0.000766867	0.00122581	-0.796454	-4.76145	0.000190071	0.000312849	-0.918408	-5.13968
160	Q5E7G6	Protein RecA	576709	1.02541e+06	1.13898e+06	0.56242	1.11076	+	2.7555e-09	0	-8.36991	7.30015	8.36991	VF 4_VF 2;VF 6_VF 2	+		VF 2_VF 4	1.03144e-07	0	-0.910467	-13.3958	0.521198	0.545775	0.0635573	0.659322
161	Q5E2I8	Acetolactate synthase	111402	91477.5	106751	1.2178	1.16697		0.495455	0.797676	0	0	0					0.258599	0.201376	0.14007	1.19784	0.962275	0.967532	-0.00731224	-0.0482179
162	Q5E5M1	Fumarate hydratase class I	183458	197737	193430	0.927788	0.978218		0.311534	0.691606	0	0	0					0.185647	0.137735	-0.134399	-1.42133	0.192773	0.191875	-0.212673	-1.37366
163	Q5E1Z8	Signal recognition particle receptor FtsY	178861	151905	211918	1.17745	1.39508		0.000497277	0.0596311	1.39538	-3.48004	3.48004	VF 2_VF 4;VF 6_VF 4	+	+	VF 2_VF 4;VF 6_VF 4	0.0638534	0.0411012	0.387562	2.08321	0.000947384	0.00100405	0.650172	4.24989
164	Q5E638	Histidinol dehydrogenase	335973	165214	154505	2.03356	0.935177	+	1.14073e-06	0.00411511	5.58538	-5.17914	-5.58538	VF 2_VF 4;VF 2_VF 6	+		VF 2_VF 4	0.000200549	0.000535211	1.15772	5.69183	0.891215	0.91097	0.0243931	0.139472
165	Q5E8A2	50S ribosomal protein L5	3.64813e+06	5.46744e+06	5.3304e+06	0.667248	0.974936		0.532286	0.81868	0	0	0					0.419465	0.352341	-0.188389	-0.842008	0.939317	0.948841	0.0143333	0.0776137
166	Q5E1N6	ATP synthase gamma chain	594571	797044	695218	0.74597	0.872245		0.0184982	0.251993	-1.81204	1.81204	0	VF 4_VF 2	+		VF 2_VF 4	0.00455021	0.00355072	-0.368559	-3.63822	0.0581828	0.0526542	-0.232587	-2.07705
167	Q5E2B1	ATP-dependent 6-phosphofructokinase	723874	414141	531016	1.74789	1.28221	+	2.54878e-07	0.00121101	6.80848	-6.80848	-3.92484	VF 6_VF 4;VF 2_VF 4;VF 2_VF 6	+	+	VF 2_VF 4;VF 6_VF 4	9.66633e-06	8.51064e-05	0.750959	8.18177	0.00149536	0.00143173	0.336511	4.00591
168	Q5E1N3	ATP synthase subunit b	1.47561e+06	1.47313e+06	1.59286e+06	1.00169	1.08128		0.493669	0.797309	0	0	0					0.453079	0.384029	0.0826295	0.780672	0.299011	0.309946	0.140752	1.08178
169	Q5E7L6	Transcription termination/antitermination protein NusA	357966	588085	350948	0.608698	0.596764	+	3.87436e-06	0.00709091	-4.2473	5.33244	-5.33244	VF 4_VF 6;VF 4_VF 2	+	+	VF 2_VF 4;VF 6_VF 4	0.00123446	0.00156	-0.680254	-4.45036	5.05038e-06	0	-0.757027	-7.41951
170	Q5E216	Vitamin B12 transporter BtuB	189042	256188	119093	0.737902	0.464866	+	4.37578e-06	0.00717778	2.99779	5.41184	-5.41184	VF 2_VF 6;VF 4_VF 6	+	+	VF 2_VF 4;VF 6_VF 4	0.0286115	0.0193235	-0.382088	-2.55512	1.70621e-05	0	-1.00252	-6.60347
171	Q5E456	Acetyl-coenzyme A carboxylase carboxyl transferase subunit beta	504611	677069	479118	0.745287	0.707636		0.00386487	0.1334	-1.44774	2.49702	-2.49702	VF 4_VF 6;VF 4_VF 2	+	+	VF 2_VF 4;VF 6_VF 4	0.0189655	0.0137283	-0.599868	-2.79472	0.00283889	0.00262626	-0.775434	-3.66785
172	Q5E8K6	Mannose-1-phosphate guanyltransferase	258003	219172	273857	1.17717	1.24951		0.0224468	0.264995	0	-1.73697	1.73697	VF 6_VF 4		+	VF 6_VF 4	0.225424	0.17245	0.167541	1.29198	0.0110009	0.00959358	0.358747	2.96266
173	Q5E6P2	Glutamine--tRNA ligase	63309.4	139473	55344.7	0.453919	0.396814	+	0.000144912	0.0380498	-2.59844	3.8997	-3.8997	VF 4_VF 6;VF 4_VF 2	+	+	VF 2_VF 4;VF 6_VF 4	0.000670157	0.00113333	-1.08995	-4.85121	0.000148631	0.000313253	-1.34274	-5.28114
174	Q5E6S9	2-dehydro-3-deoxyphosphooctonate aldolase	673325	619646	647286	1.08663	1.04461		0.261918	0.655849	0	0	0					0.116315	0.0836194	0.248376	1.71924	0.387448	0.407557	0.139164	0.894244
175	Q5E2L8	Transport channel	824970	763069	957313	1.08112	1.25456		0.00478925	0.143941	-1.61284	-2.10152	2.10152	VF 6_VF 4;VF 6_VF 2		+	VF 6_VF 4	0.683387	0.63566	0.0575806	0.419972	0.000581545	0.000604444	0.37375	4.5146
176	Q5E3S0	Phosphorelay protein LuxU	82159.6	88727.9	94506.1	0.925973	1.06512		0.556006	0.831707	0	0	0					0.848368	0.821719	-0.0528987	-0.196221	0.459738	0.483767	0.217989	0.761869
177	Q5E744	Succinylglutamate desuccinylase/aspartoacylase family protein	606989	148802	121139	4.07917	0.814094	+	7.99819e-08	0.0015	7.09334	-5.52443	-7.09334	VF 2_VF 6;VF 2_VF 4	+		VF 2_VF 4	6.01196e-06	9.7561e-05	2.21931	8.63223	0.255402	0.2633	-0.387877	-1.1898
178	Q5DZC7	Maltodextrin-binding protein	343406	229295	268107	1.49766	1.16927		0.00383275	0.133254	2.16214	-2.07321	-2.16214	VF 2_VF 4;VF 2_VF 6	+		VF 2_VF 4	0.000124971	0.000325203	0.570584	6.04174	0.839036	0.870481	0.0352414	0.207236
179	Q5E3T9	Long-chain fatty acid transport protein	591168	249694	469177	2.36757	1.87901	+	6.06753e-09	0	8.12325	-8.12325	6.77531	VF 6_VF 4;VF 2_VF 4;VF 2_VF 6	+	+	VF 2_VF 4;VF 6_VF 4	2.03559e-08	0	1.23701	15.8667	1.33953e-06	0	0.921412	8.38058
180	Q5E0H4	Purine nucleoside phosphorylase DeoD-type 2	549555	1.07736e+06	605714	0.510092	0.562218	+	1.25898e-06	0.00447222	-5.583	5.583	-5.08602	VF 4_VF 2;VF 4_VF 6	+	+	VF 2_VF 4;VF 6_VF 4	6.96789e-05	0.000264151	-0.963559	-6.49176	2.64521e-05	3.27869e-05	-0.807247	-6.32326
181	Q5E2H0	DUF1338 domain-containing protein	371101	350469	459310	1.05887	1.31056		0.000829536	0.0739735	-2.23635	-2.77982	2.77982	VF 6_VF 4;VF 6_VF 2		+	VF 6_VF 4	0.421734	0.354443	0.0473976	0.837766	0.00287419	0.00264883	0.343801	3.66138
182	Q5E3I3	4-hydroxy-tetrahydrodipicolinate synthase	619015	517554	777465	1.19604	1.50219	+	1.36605e-09	0	-4.84466	-9.05312	9.05312	VF 2_VF 4;VF 6_VF 4;VF 6_VF 2	+	+	VF 2_VF 4;VF 6_VF 4	2.69442e-05	0.000216216	0.275637	7.27	7.30195e-08	0	0.570674	10.8017
183	Q5E312	Elongation factor 4	140285	171540	69109.8	0.817794	0.402878	+	1.54232e-05	0.0113934	3.51806	4.49517	-4.49517	VF 2_VF 6;VF 4_VF 6		+	VF 6_VF 4	0.295042	0.232476	-0.223314	-1.10499	9.00482e-05	0.00015894	-1.25012	-5.57445
184	Q5E2H9	Fused malic enzyme predicted oxidoreductase/predicted phosphotransacetylase	454725	735253	988658	0.61846	1.34465	+	4.9491e-07	0.00296667	-6.52359	3.60635	6.52359	VF 4_VF 2;VF 6_VF 2;VF 6_VF 4	+	+	VF 2_VF 4;VF 6_VF 4	2.90083e-06	0.000121212	-0.663891	-9.36127	0.0219394	0.0197391	0.360485	2.6016
185	Q5E7F3	Signal recognition particle protein	145564	137085	127948	1.06186	0.933351		0.920757	0.97807	0	0	0					0.713625	0.670395	0.103081	0.377591	0.837955	0.871299	0.0523502	0.20865
186	Q5E6L4	Acetate kinase 1	188991	235084	117849	0.803928	0.501308	+	9.75147e-06	0.00919403	3.33914	4.8628	-4.8628	VF 2_VF 6;VF 4_VF 6		+	VF 6_VF 4	0.110488	0.0794405	-0.288239	-1.75108	5.43983e-05	0.000117647	-1.09944	-5.87679
187	Q5E3D2	Queuine tRNA-ribosyltransferase	308916	1.91237e+06	295275	0.161535	0.154403		0.0821853	0.439529	0	0	0			+	VF 6_VF 4	0.142213	0.103641	-1.23292	-1.59314	0.0443379	0.0397235	-1.49195	-2.22586
188	Q5E6R4	Glycine betaine transporter subunit	32721.4	49983.9	304702	0.654638	6.096	+	6.4191e-09	0	-7.85878	-6.34606	7.85878	VF 6_VF 2;VF 6_VF 4		+	VF 6_VF 4	0.143218	0.104452	-0.675463	-1.58868	3.9029e-08	0	2.58406	11.3886
189	Q5E636	Histidine biosynthesis bifunctional protein HisB	457287	229988	278908	1.98831	1.2127	+	4.34947e-11	0	10.4009	-10.4009	-8.35298	VF 6_VF 4;VF 2_VF 4;VF 2_VF 6	+	+	VF 2_VF 4;VF 6_VF 4	1.3947e-08	0	1.04844	16.4998	0.000452248	0.000513761	0.332616	4.65277
190	Q5E856	2-isopropylmalate synthase	111108	125887	92510.9	0.882604	0.734873		0.217337	0.61666	0	0	0					0.320475	0.254773	-0.293431	-1.04534	0.0910976	0.0849706	-0.508027	-1.82474
191	Q5E160	Protein QmcA	56399.6	176242	308824	0.320013	1.75228	+	6.22125e-09	0	-8.43529	5.17409	8.43529	VF 4_VF 2;VF 6_VF 2;VF 6_VF 4	+	+	VF 2_VF 4;VF 6_VF 4	0.000179824	0.000554745	-1.60033	-5.77143	4.54068e-05	9.09091e-05	0.838157	5.98707
192	Q5E8J9	ADP-L-glycero-D-manno-heptose-6-epimerase	285490	297289	408954	0.960311	1.37561	+	3.72975e-07	0.00155752	-6.11248	-4.8031	6.11248	VF 6_VF 2;VF 6_VF 4		+	VF 6_VF 4	0.260465	0.202673	-0.115377	-1.19284	2.42123e-07	0	0.458973	9.74666
193	Q5E424	Tyrosine--tRNA ligase	96407.8	239569	138993	0.402422	0.58018		0.0011344	0.0868718	-3.04099	3.04099	-1.79698	VF 4_VF 2;VF 4_VF 6	+	+	VF 2_VF 4;VF 6_VF 4	0.00560035	0.004	-1.22291	-3.51334	0.00273993	0.00254915	-0.784002	-3.68645
194	Q5E857	3-isopropylmalate dehydrogenase	1.0341e+06	643962	826554	1.60584	1.28354	+	7.2266e-06	0.00863158	5.34913	-5.34913	2.70186	VF 6_VF 4;VF 2_VF 4;VF 2_VF 6	+	+	VF 2_VF 4;VF 6_VF 4	1.09515e-05	8e-05	0.641552	8.06642	0.00200831	0.00192281	0.340337	3.84979
195	Q5E1M7	Ribosomal RNA small subunit methyltransferase G	408131	120605	448904	3.38404	3.72211		0.00767882	0.177226	0	-2.2503	2.2503	VF 6_VF 4		+	VF 6_VF 4	0.150091	0.109893	1.15865	1.55885	0.00192991	0.00177936	1.82764	3.87081
196	Q5E3K4	Glucose-specific enzyme IIA component of PTS	4559499	2.90944e+06	2604738	1.56714	0.895272	+	3.63939e-10	0	9.53056	-7.30634	-9.53056	VF 4_VF 6;VF 2_VF 6;VF 2_VF 4	+	+	VF 2_VF 4;VF 6_VF 4	6.03955e-06	9.52381e-05	0.615794	8.6278	0.018319	0.0167282	-0.161234	-2.69641
197	Q5E256	Phosphoribosylamine--glycine ligase	36909.2	38865.7	44723.8	0.949661	1.15073		0.0381691	0.327601	0	0	0			+	VF 6_VF 4	0.792071	0.761171	0.0380429	0.270774	0.0451959	0.0403527	0.307444	2.21545
198	Q5E1P3	Branched-chain-amino-acid aminotransferase	308198	76528	76895.8	4.02725	1.00481	+	0.000141766	0.0379211	3.76358	-2.96247	-3.76358	VF 2_VF 6;VF 2_VF 4	+		VF 2_VF 4	0.00016633	0.000481203	1.88143	5.82876	0.707478	0.749726	-0.173607	-0.383596
199	Q5E2F1	Glutaredoxin	674791	299647	322483	2.25196	1.07621	+	4.80591e-10	0	8.68661	-8.64022	-8.68661	VF 2_VF 4;VF 2_VF 6	+		VF 2_VF 4	1.08436e-06	0.000137931	1.18723	10.4246	0.387652	0.407109	0.0961844	0.893847
200	Q5E4I2	Uncharacterized protein	577004	408667	238661	1.41192	0.583999	+	3.8697e-11	0	10.4603	7.08827	-10.4603	VF 4_VF 6;VF 2_VF 6;VF 2_VF 4	+	+	VF 2_VF 4;VF 6_VF 4	7.49347e-05	0.000259259	0.484665	6.43461	1.56188e-06	0	-0.772149	-8.26522
201	Q5E688	Peptidoglycan-associated protein	3.97171e+06	2.91081e+06	3.42379e+06	1.36447	1.17623	+	1.77636e-05	0.0119078	4.93353	-4.93353	2.70018	VF 6_VF 4;VF 2_VF 4;VF 2_VF 6	+	+	VF 2_VF 4;VF 6_VF 4	7.99268e-05	0.00025	0.473237	6.3842	0.00203701	0.00194406	0.26996	3.84231
202	Q5E7T8	Probable cytosol aminopeptidase	475183	610344	357114	0.778548	0.585102	+	8.85344e-07	0.00336364	-2.86218	6.27338	-6.27338	VF 2_VF 6;VF 4_VF 6;VF 4_VF 2	+	+	VF 2_VF 4;VF 6_VF 4	0.00138247	0.00169231	-0.514235	-4.37765	6.61878e-06	0	-0.904478	-7.23312
203	Q5E453	Aspartate-semialdehyde dehydrogenase	212966	191248	206222	1.11356	1.07829		0.275078	0.663983	0	0	0					0.16151	0.118291	0.248511	1.51185	0.465671	0.490081	0.11313	0.751618
204	Q5E2X6	Glutamate synthase, 4Fe-4S protein, small subunit	84739.5	65373.9	51205.1	1.29623	0.783265	+	0.000238152	0.0460066	3.80295	-1.40609	-3.80295	VF 2_VF 6;VF 2_VF 4	+		VF 2_VF 4	0.00228579	0.00206061	0.482057	4.06021	0.0683444	0.0618028	-0.38014	-1.98756
205	Q5E3I4	Outer membrane protein assembly factor BamC	270202	149605	188041	1.80611	1.25692		0.00235132	0.111674	2.38998	-2.38998	-2.22379	VF 2_VF 4;VF 2_VF 6	+		VF 2_VF 4	4.46099e-06	0.000114286	0.862603	8.92503	0.655332	0.699832	0.112116	0.456832
206	Q5E8T7	Predicted uroporphyrinogen III methylase	146935	169033	207398	0.86927	1.22697		0.0114422	0.208984	-2.03707	0	2.03707	VF 6_VF 2				0.153139	0.111738	-0.177943	-1.54601	0.11183	0.103948	0.206512	1.70568
207	Q5E2L5	Methyl-accepting chemotaxis protein	197465	239885	242553	0.823168	1.01112		0.00409285	0.136009	-2.41041	1.61063	2.41041	VF 4_VF 2;VF 6_VF 2	+		VF 2_VF 4	0.013503	0.0100058	-0.261829	-2.99306	0.588194	0.625501	0.0478661	0.555185
208	Q5E8G0	UDP-galactose 4-epimerase	254660	394057	525294	0.646251	1.33304	+	1.64193e-08	0	-8.02348	4.27088	8.02348	VF 4_VF 2;VF 6_VF 2;VF 6_VF 4	+	+	VF 2_VF 4;VF 6_VF 4	6.92473e-07	0	-0.605464	-10.9419	0.00177566	0.00156835	0.420142	3.91483
209	Q5E6U2	tRNA-2-methylthio-N(6)-dimethylallyladenosine synthase	354300	389597	156283	0.9094	0.401141		0.00914729	0.191323	1.4727	1.79167	-1.79167	VF 2_VF 6;VF 4_VF 6		+	VF 6_VF 4	0.520131	0.456597	-0.0956195	-0.666566	0.0187048	0.0171017	-0.840815	-2.68547
210	Q5E1P1	L-threonine dehydratase	147268	74977.6	64711.8	1.96417	0.863082	+	9.56392e-06	0.00924	5.10057	-3.47147	-5.10057	VF 2_VF 6;VF 2_VF 4	+		VF 2_VF 4	0.000262562	0.000556291	0.869614	5.4979	0.185605	0.182941	-0.220527	-1.39768
211	Q5E413	3-oxoacyl-[acyl-carrier-protein] synthase 2	68064.6	120689	82184.5	0.563967	0.680961		0.00859809	0.185397	-2.18856	2.18856	0	VF 4_VF 2	+		VF 2_VF 4	0.0105374	0.00791331	-0.863673	-3.13848	0.069196	0.0625783	-0.490132	-1.98063
212	Q5E7J7	Deoxyribose-phosphate aldolase	844845	1.42643e+06	2034952	0.592278	1.4266	+	1.29085e-10	0	-10.1173	6.62121	10.1173	VF 4_VF 2;VF 6_VF 2;VF 6_VF 4	+	+	VF 2_VF 4;VF 6_VF 4	3.19139e-10	0	-0.744299	-24.2865	0.000949405	0.001	0.389567	4.24875
213	Q5E1W2	Glutathione oxidoreductase	41282.8	66789.1	28249.4	0.618106	0.422964		0.00277971	0.117822	0	2.71031	-2.71031	VF 4_VF 6	+	+	VF 2_VF 4;VF 6_VF 4	0.044794	0.0292348	-0.81455	-2.29288	0.000917344	0.000946939	-1.35582	-4.26724
214	Q5E298	Aspartate ammonia-lyase	84588.2	69800.6	64005.9	1.21186	0.916982		0.0678687	0.406308	0	0	0					0.257226	0.200285	0.189555	1.20154	0.174313	0.17081	-0.452719	-1.43713
215	Q5E858	3-isopropylmalate dehydratase large subunit	158854	227280	100348	0.698937	0.441519	+	4.75645e-05	0.0227273	2.02939	4.43695	-4.43695	VF 2_VF 6;VF 4_VF 6	+	+	VF 2_VF 4;VF 6_VF 4	0.0607514	0.0388513	-0.466084	-2.11284	1.23656e-05	0	-1.07263	-6.81366
216	Q5E7M6	Outer membrane protein U porin OmpU	1.7268e+06	2.27749e+06	2.4095e+06	0.758203	1.05796	+	1.91398e-07	0.00126923	-6.8592	4.63353	6.8592	VF 4_VF 2;VF 6_VF 2	+	+	VF 2_VF 4;VF 6_VF 4	0.000342098	0.00075	-0.384201	-5.31104	0.0428835	0.0387396	0.12552	2.24395
217	Q5E4Z9	Molybdate ABC transporter, periplasmic binding protein ModA	1.07494e+06	834768	773761	1.28771	0.926917		0.0137825	0.224882	1.94231	0	-1.94231	VF 2_VF 6	+		VF 2_VF 4	0.0722108	0.048624	0.416242	2.0097	0.483749	0.506103	-0.132073	-0.720875
218	Q5DYF3	Diaminobutyrate--2-oxoglutarate transaminase	3551.92	9840.88	41941	0.360936	4.26192	+	5.66789e-08	0.00153086	-7.33317	-4.26188	7.33317	VF 4_VF 2;VF 6_VF 2;VF 6_VF 4	+	+	VF 2_VF 4;VF 6_VF 4	0.0129517	0.00982353	-1.3871	-3.01745	0.000280226	0.000361809	2.04925	4.91946
219	Q5E809	UTP--glucose-1-phosphate uridylyltransferase	204423	296700	218558	0.688988	0.736629		0.000560777	0.0605429	-3.20222	3.20222	-2.41928	VF 4_VF 2;VF 4_VF 6	+	+	VF 2_VF 4;VF 6_VF 4	0.00242741	0.00214346	-0.535331	-4.02282	0.00302317	0.00276821	-0.401034	-3.63492
220	Q5E717	Lipoprotein	1.12384e+06	930047	1.1964e+06	1.20837	1.28639	+	1.21305e-05	0.0095534	3.3681	-5.00246	5.00246	VF 2_VF 4;VF 6_VF 4	+	+	VF 2_VF 4;VF 6_VF 4	0.00154985	0.00175701	0.283943	4.30474	5.44209e-05	0.000116788	0.357892	5.87654
221	Q5DZ73	Zinc-carboxypeptidase	761986	199896	201684	3.81192	1.00894	+	6.6795e-10	0	8.91293	-8.01144	-8.91293	VF 2_VF 6;VF 2_VF 4	+		VF 2_VF 4	8.57056e-07	0	1.93694	10.6933	0.692617	0.735791	-0.0778969	-0.404227
222	Q5E410	Malonyl CoA-acyl carrier protein transacylase	416677	285056	389127	1.46174	1.36509		0.0141961	0.227127	1.89661	-1.89661	0	VF 2_VF 4	+		VF 2_VF 4	0.00683519	0.00503654	0.546587	3.39439	0.0577823	0.0522158	0.369138	2.08087
223	Q5E4T4	Chaperone protein DnaK 1	241875	177498	138861	1.36269	0.782323		0.351636	0.715457	0	0	0					0.152667	0.11166	0.985058	1.54798	0.741565	0.786403	0.251039	0.336906
224	Q5E0C8	Methyl-accepting chemotaxis protein	188771	255670	266235	0.73834	1.04132		0.0648706	0.401957	0	0	0		+		VF 2_VF 4	0.0688249	0.0452024	-0.598779	-2.03846	0.764649	0.809225	-0.0535003	-0.305732
225	Q5E4G4	Lysine/arginine/ornithine transporter subunit	636221	824001	1.10033e+06	0.772112	1.33536	+	0.000122496	0.0356162	-4.10203	1.82378	4.10203	VF 4_VF 2;VF 6_VF 2	+		VF 2_VF 4	0.000298528	0.000649351	-0.421669	-5.40681	0.0840332	0.0776726	0.26128	1.87092
226	Q5E322	Flagellin	364207	350141	220779	1.04017	0.630545	+	0.000260997	0.0475911	3.13034	2.79295	-3.13034	VF 4_VF 6;VF 2_VF 6		+	VF 6_VF 4	0.736281	0.697637	0.0500482	0.346316	0.00217671	0.0020756	-0.586415	-3.80736
227	Q5E8Z3	Cystine-binding protein	314606	592175	1.1462e+06	0.531272	1.93558	+	1.01758e-14	0	-12.5715	-9.31989	12.5715	VF 4_VF 2;VF 6_VF 2;VF 6_VF 4	+	+	VF 2_VF 4;VF 6_VF 4	1.79173e-06	0.000133333	-0.902082	-9.87008	1.78191e-08	0	0.968145	12.1603
228	Q5E1W6	Diaminopimelate decarboxylase	105664	151820	63914.3	0.695984	0.420988	+	1.85584e-05	0.0127091	2.3915	4.82558	-4.82558	VF 2_VF 6;VF 4_VF 6	+	+	VF 2_VF 4;VF 6_VF 4	0.0439152	0.0285952	-0.531902	-2.30452	1.94613e-05	0	-1.28578	-6.51867
229	Q5E4N0	Uridine phosphorylase	178708	560449	147542	0.318865	0.263256	+	5.88595e-09	0	-6.49785	8.24257	-8.24257	VF 4_VF 6;VF 4_VF 2	+	+	VF 2_VF 4;VF 6_VF 4	4.6456e-05	0.000266667	-1.65047	-6.81647	7.96581e-08	0	-1.96274	-10.7221
230	Q5E600	DNA topoisomerase 1	22557.8	74838.7	28977.6	0.301419	0.387201		0.000825133	0.0741383	-3.04659	3.04659	-2.26483	VF 4_VF 2;VF 4_VF 6	+	+	VF 2_VF 4;VF 6_VF 4	0.00491275	0.00381429	-1.6818	-3.592	0.000709789	0.000717949	-1.25017	-4.40599
231	Q5E2D9	30S ribosomal protein S6	1.62037e+06	1.19944e+06	1286165	1.35094	1.0723		0.0852897	0.444392	0	0	0		+		VF 2_VF 4	0.0383132	0.0251791	0.484998	2.38456	0.102236	0.0954952	0.409836	1.75809
232	Q5E6Q8	Adenylate kinase	2.22474e+06	2.49374e+06	3055112	0.892129	1.22511		0.00652826	0.166705	-1.80271	-1.72616	1.80271	VF 6_VF 2;VF 6_VF 4		+	VF 6_VF 4	0.945121	0.941873	-0.0143503	-0.0705831	0.0218215	0.019767	0.521189	2.60444
233	Q5E3D4	Protein translocase subunit SecD	41402.5	92150.2	28608.1	0.449293	0.310451	+	1.6188e-06	0.00619868	-3.99878	5.89999	-5.89999	VF 4_VF 6;VF 4_VF 2	+	+	VF 2_VF 4;VF 6_VF 4	0.000115436	0.0003	-1.54569	-6.10169	5.92931e-06	0	-1.98818	-7.30857
234	Q5E7X9	Cell shape-determining protein MreB	183053	235354	239714	0.77778	1.01853		0.0234421	0.270391	-1.55111	0	1.55111	VF 6_VF 2	+		VF 2_VF 4	0.00758489	0.00566234	-0.366855	-3.33257	0.921408	0.937801	0.0137346	0.100594
235	Q5E890	30S ribosomal protein S4	6688639	7334500	6.83392e+06	0.911942	0.93175		0.180312	0.573703	0	0	0		+		VF 2_VF 4	0.0360681	0.0237407	-0.125391	-2.41989	0.141679	0.136341	-0.129455	-1.56463
236	Q5E223	Phosphatidylserine synthase (CDP-diacylglycerol-serine O-phosphatidyltransferase)	57180.6	90470.5	49163.2	0.632036	0.543417		0.154427	0.54992	0	0	0		+		VF 2_VF 4	0.0117043	0.00900299	-0.809191	-3.0768	0.266162	0.273563	-0.456048	-1.16191
237	Q5E1N9	Bifunctional protein GlmU	331608	397552	460377	0.834123	1.15803	+	9.65929e-05	0.0322121	-4.13467	-1.80778	4.13467	VF 6_VF 2;VF 6_VF 4	+	+	VF 2_VF 4;VF 6_VF 4	0.0404	0.0266816	-0.202972	-2.35348	0.0055817	0.00474118	0.255106	3.31523
238	Q5E5F9	Phosphoenolpyruvate synthase	349977	363663	485278	0.962366	1.33442	+	1.61022e-07	0.00130693	-5.92368	-5.88195	5.92368	VF 6_VF 2;VF 6_VF 4		+	VF 6_VF 4	0.960426	0.953683	-0.00328509	-0.0508764	1.49564e-05	0	0.4757	6.689
239	Q5E3K8	Cysteine synthase	133798	329867	232906	0.40561	0.706059	+	1.73311e-06	0.0063268	-5.7753	5.7753	4.30934	VF 6_VF 2;VF 4_VF 2	+	+	VF 2_VF 4;VF 6_VF 4	8.17262e-05	0.000247788	-1.28948	-6.36686	0.0190402	0.0173564	-0.382902	-2.67615
240	Q5E411	3-oxoacyl-[acyl-carrier-protein] reductase	2.11661e+06	1.76771e+06	1.6737e+06	1.19737	0.946818		0.168758	0.562202	0	0	0		+		VF 2_VF 4	0.0233096	0.0161122	0.304542	2.67455	0.951185	0.958644	-0.0124861	-0.0624113
241	Q5E230	Transcription termination/antitermination protein NusG	1.50628e+06	1.40876e+06	1660883	1.06922	1.17897		0.0131405	0.221667	0	-1.91377	1.91377	VF 6_VF 4		+	VF 6_VF 4	0.260745	0.202752	0.0881586	1.19209	0.0142538	0.0125876	0.240086	2.82768
242	Q5E8C0	30S ribosomal protein S7	4.78526e+06	4310356	4.48135e+06	1.11018	1.03967		0.00136968	0.0937632	3.01163	-3.01163	-1.45496	VF 2_VF 4;VF 2_VF 6	+		VF 2_VF 4	0.00144451	0.00166825	0.167445	4.34959	0.0736679	0.0665527	0.0725097	1.94547
243	Q5E2D0	Protein HflK	725143	547178	737037	1.32524	1.34698	+	1.64315e-05	0.0113427	3.63168	-4.74388	4.74388	VF 2_VF 4;VF 6_VF 4	+	+	VF 2_VF 4;VF 6_VF 4	4.4554e-05	0.000275862	0.368257	6.85056	5.19315e-05	8.95522e-05	0.418278	5.90502
244	Q5E2H1	DNA-binding transcriptional regulator CRP	535987	946802	436224	0.566102	0.460734	+	1.17849e-08	0	-5.52932	8.09787	-8.09787	VF 2_VF 6;VF 4_VF 6;VF 4_VF 2	+	+	VF 2_VF 4;VF 6_VF 4	0.000141475	0.000472441	-0.781051	-5.94877	2.19288e-07	0	-1.06569	-9.83062
245	Q5E3D9	30S ribosomal protein S2	2.14754e+06	1.63924e+06	2.27382e+06	1.31008	1.38712	+	0.000167983	0.0405296	3.12254	-3.55681	3.55681	VF 2_VF 4;VF 6_VF 4	+	+	VF 2_VF 4;VF 6_VF 4	0.00145212	0.00166038	0.42261	4.34624	0.000501753	0.000561086	0.425287	4.59554
246	Q5E2L7	Bifunctional protein HldE	127550	157821	164161	0.808193	1.04017		0.132627	0.523509	0	0	0		+		VF 2_VF 4	0.0307899	0.0208116	-0.43456	-2.51232	0.690998	0.735641	-0.0845273	-0.406485
247	Q5E771	Histidine--tRNA ligase	85828.6	190256	86452.8	0.451123	0.454404	+	0.000168987	0.0413333	-2.65645	3.79537	-3.79537	VF 4_VF 6;VF 4_VF 2	+	+	VF 2_VF 4;VF 6_VF 4	0.000805503	0.00121925	-1.07128	-4.72891	0.000513727	0.000558559	-1.27215	-4.58257
248	Q5E4N4	DnaK-related protein	307905	214586	156214	1.43488	0.727976		0.00348771	0.128531	2.60767	0	-2.60767	VF 2_VF 6	+		VF 2_VF 4	0.0562579	0.0359502	0.483382	2.15844	0.154558	0.148948	-0.299646	-1.5116
249	Q5E8I5	dTDP-glucose 4,6-dehydratase	276768	133144	118084	2.07871	0.886884	+	1.45259e-08	0	7.87142	-6.07211	-7.87142	VF 2_VF 6;VF 2_VF 4	+		VF 2_VF 4	7.79509e-07	0	1.07792	10.8033	0.148876	0.143011	-0.221845	-1.53451
250	Q5E5L1	Uncharacterized iron-regulated protein	521380	358989	1.27527e+06	1.45236	3.5524	+	9.06785e-16	0	-12.1126	-12.5832	12.5832	VF 2_VF 4;VF 6_VF 4;VF 6_VF 2	+	+	VF 2_VF 4;VF 6_VF 4	1.36754e-05	0.000142857	0.545828	7.86421	1.29245e-12	0	1.84856	26.0986
251	Q5DZX8	PlsC domain-containing protein	306199	194916	270635	1.57093	1.38847	+	3.44112e-06	0.00725581	5.437	-5.437	4.1662	VF 6_VF 4;VF 2_VF 4	+	+	VF 2_VF 4;VF 6_VF 4	0.000168219	0.000477612	0.640378	5.82044	0.000256459	0.000373057	0.463586	4.96942
252	Q5E639	ATP phosphoribosyltransferase	458512	268540	279508	1.70743	1.04084		0.000315731	0.0501292	3.29612	-3.29612	-2.87954	VF 2_VF 4;VF 2_VF 6	+		VF 2_VF 4	0.00220074	0.0019469	0.821796	4.08385	0.405656	0.425483	0.141896	0.859462
253	Q5E1T2	Dipeptide transport ATP-binding protein DppD	166766	213749	149480	0.780198	0.699325		0.010781	0.203451	0	2.09672	-2.09672	VF 4_VF 6	+	+	VF 2_VF 4;VF 6_VF 4	0.0397016	0.0263747	-0.332492	-2.3637	0.00967964	0.00853552	-0.58911	-3.0292
254	Q5E8B4	50S ribosomal protein L4	3.82256e+06	5.2968e+06	3.42206e+06	0.721674	0.646061	+	2.19079e-08	0	-5.89259	7.69849	-7.69849	VF 4_VF 6;VF 4_VF 2	+	+	VF 2_VF 4;VF 6_VF 4	5.23771e-05	0.00025	-0.495724	-6.71928	1.4842e-07	0	-0.599997	-10.167
255	Q5E4V4	Autoinducer 2-binding periplasmic protein LuxP	649498	1.12543e+06	1.20123e+06	0.577111	1.06735		0.0040172	0.13567	-2.47579	1.45119	2.47579	VF 4_VF 2;VF 6_VF 2	+		VF 2_VF 4	0.0205366	0.0144574	-0.707706	-2.74834	0.393469	0.41374	0.200524	0.882622
256	Q5E8U8	Delta-aminolevulinic acid dehydratase	334935	367599	398811	0.911141	1.08491		0.00701221	0.170794	-2.28912	0	2.28912	VF 6_VF 2	+		VF 2_VF 4	0.0419535	0.0274867	-0.17656	-2.33135	0.277312	0.28599	0.0962972	1.1339
257	Q5E2Y1	DNA-binding response regulator in two-component regulatory system with ArcB or CpxA	392205	387110	412487	1.01316	1.06555		0.770098	0.920608	0	0	0					0.869193	0.848065	-0.0209659	-0.168965	0.66044	0.705085	0.0552343	0.449548
258	Q5E6T3	Peptide chain release factor 1	276279	338207	393493	0.816893	1.16347	+	4.27768e-05	0.01965	-4.56883	1.98267	4.56883	VF 4_VF 2;VF 6_VF 2	+	+	VF 2_VF 4;VF 6_VF 4	0.0213244	0.0148136	-0.389027	-2.72641	0.000532788	0.000573991	0.264505	4.56257
259	Q5E7X0	Predicted peptidase required for the maturation and secretion of the antibiotic peptide MccB17	47647.8	57946.4	72952.9	0.822273	1.25897	+	0.000258938	0.0476923	-3.36906	-2.45515	3.36906	VF 6_VF 2;VF 6_VF 4		+	VF 6_VF 4	0.495948	0.430207	-0.11927	-0.706601	0.00535559	0.00463095	0.471464	3.33673
260	Q5E1P8	Thiol:disulfide interchange protein	1.02364e+06	756345	941213	1.3534	1.24442		0.000723198	0.0687243	2.84227	-2.84227	2.70517	VF 6_VF 4;VF 2_VF 4	+	+	VF 2_VF 4;VF 6_VF 4	0.00316594	0.00260392	0.446137	3.8589	0.0031308	0.00298684	0.393346	3.61662
261	Q5E1H4	L-allo-threonine dehydrogenase, NAD(P)-binding	302234	256381	376836	1.17885	1.46983		0.164497	0.559376	0	0	0		+		VF 2_VF 4	0.0423408	0.0277969	0.20634	2.32596	0.112578	0.104625	0.297135	1.70176
262	Q5E7N0	4-hydroxy-tetrahydrodipicolinate reductase	230867	182316	210708	1.2663	1.15573		0.239367	0.63987	0	0	0					0.13451	0.0983942	0.217109	1.62834	0.160319	0.155128	0.212997	1.48909
263	Q5E454	Latent nuclear antigen	562626	431822	375462	1.30291	0.869484		0.00455284	0.141515	2.41498	-1.43351	-2.41498	VF 2_VF 6;VF 2_VF 4	+		VF 2_VF 4	0.00548125	0.004	0.379342	3.52622	0.485899	0.508046	-0.102894	-0.717265
264	Q5E3R9	Protein phosphatase CheZ	449313	328920	255698	1.36603	0.777388	+	0.000307213	0.0495728	3.69395	-1.46256	-3.69395	VF 2_VF 6;VF 2_VF 4	+		VF 2_VF 4	0.00882689	0.00670064	0.461408	3.24284	0.0790849	0.0723004	-0.326403	-1.9054
265	Q5E4A6	Aspartate-semialdehyde dehydrogenase	171781	182400	91581.9	0.941783	0.502094		0.0198643	0.257524	1.52937	0	-1.52937	VF 2_VF 6				0.748046	0.710969	0.129415	0.330222	0.0569992	0.0514096	-0.737709	-2.0884
266	Q5E249	Uroporphyrinogen decarboxylase	212033	204722	259099	1.03571	1.26561		0.00166803	0.10179	-1.74988	-2.65412	2.65412	VF 6_VF 4;VF 6_VF 2		+	VF 6_VF 4	0.459868	0.390831	0.0788352	0.768652	0.00396615	0.00359006	0.329364	3.4931
267	Q5E5B6	Dihydroorotate dehydrogenase (quinone)	102359	123305	39844.2	0.830126	0.323136	+	0.000249728	0.0472208	2.8161	3.14208	-3.14208	VF 2_VF 6;VF 4_VF 6		+	VF 6_VF 4	0.785041	0.75254	-0.0978688	-0.280192	0.000648686	0.000637931	-1.29133	-4.45496
268	Q5E755	Thiol:disulfide interchange protein	306597	366656	806823	0.836197	2.20049	+	1.70012e-10	0	-9.65524	-7.18552	9.65524	VF 4_VF 2;VF 6_VF 2;VF 6_VF 4	+	+	VF 2_VF 4;VF 6_VF 4	0.00732226	0.00553947	-0.455173	-3.35348	5.1643e-07	0	1.0513	9.12271
269	Q5E633	Imidazole glycerol phosphate synthase subunit HisF	483570	121270	162049	3.98754	1.33626	+	2.56056e-06	0.00715663	5.29385	-5.29385	-4.78609	VF 2_VF 4;VF 2_VF 6	+		VF 2_VF 4	5.08221e-05	0.000255319	2.00718	6.74361	0.297308	0.307981	0.332852	1.08576
270	Q5E4N1	Uncharacterized protein	98376.5	100849	154034	0.975484	1.52738		0.108562	0.485498	0	0	0					0.244397	0.189685	-0.385053	-1.23686	0.394711	0.414836	0.210743	0.880241
271	Q5E6A7	Glutathione synthase/Ribosomal protein S6 modification enzyme (Glutaminyl transferase)	267827	273724	430136	0.978457	1.57142	+	0.000275701	0.047735	-3.01187	-2.88369	3.01187	VF 6_VF 2;VF 6_VF 4		+	VF 6_VF 4	0.91335	0.903694	-0.0189295	-0.111598	0.000811893	0.000879668	0.597465	4.33315
272	Q5DZ90	Predicted oxidoreductase, NADP(H)-dependent aldo-keto reductase	155851	172651	222148	0.902698	1.28669		0.00176383	0.103014	-2.76962	-1.42401	2.76962	VF 6_VF 2;VF 6_VF 4		+	VF 6_VF 4	0.311213	0.247963	-0.201747	-1.06663	0.00971519	0.00853406	0.376003	3.0273
273	Q5E2S4	Quorum sensing transcriptional regulator LitR (HapR)	649564	409299	739964	1.58702	1.80788	+	1.156e-06	0.00408571	4.33925	-5.9894	5.9894	VF 2_VF 4;VF 6_VF 4	+	+	VF 2_VF 4;VF 6_VF 4	0.000489659	0.000964706	0.652002	5.06323	6.121e-06	0	0.796043	7.2867
274	Q5E2C9	GTPase HflX	36147.8	25216.4	52162.5	1.4335	2.06859		0.11752	0.501096	0	0	0			+	VF 6_VF 4	0.341181	0.273985	0.413866	0.999376	0.0451482	0.0403534	0.755314	2.21602
275	Q5E153	3-hydroxyisobutyrate dehydrogenase	286285	210572	305328	1.35956	1.45		0.000342076	0.0514529	1.96748	-3.60871	3.60871	VF 2_VF 4;VF 6_VF 4	+	+	VF 2_VF 4;VF 6_VF 4	0.0254838	0.0173466	0.391157	2.6226	8.38259e-05	0.00016	0.545504	5.61694
276	Q5E863	Chaperone SurA	54658.1	45288.9	75029.4	1.20688	1.65668		0.237371	0.637799	0	0	0					0.740771	0.702742	0.132029	0.340163	0.119731	0.112785	0.510824	1.66542
277	Q5E3Y0	Serine kinase PrkA	27266.6	34643.6	94278.4	0.78706	2.72138	+	1.03632e-07	0.00138947	-6.74515	-5.10755	6.74515	VF 6_VF 2;VF 6_VF 4	+	+	VF 2_VF 4;VF 6_VF 4	0.0490983	0.0318298	-0.406718	-2.23887	2.14787e-05	0	1.3095	6.4555
278	Q5E623	Tryptophan synthase beta chain	328691	237840	317382	1.38198	1.33443	+	2.44908e-05	0.0145586	3.72869	-4.44975	4.44975	VF 2_VF 4;VF 6_VF 4	+	+	VF 2_VF 4;VF 6_VF 4	0.00124559	0.00154455	0.473212	4.44458	3.03569e-05	3.2e-05	0.498544	6.23666
279	Q5E8W3	Xaa-Pro aminopeptidase	41239.5	88448.1	31458.5	0.466256	0.355672		0.00931814	0.191928	0	2.15565	-2.15565	VF 4_VF 6		+	VF 6_VF 4	0.171286	0.125444	-0.719597	-1.47387	0.00932679	0.00820822	-1.35705	-3.0485
280	Q5E2E2	Methylenetetrahydrofolate reductase	166564	152239	299143	1.0941	1.96496	+	5.28368e-08	0.00156962	-6.47155	-6.24227	6.47155	VF 6_VF 2;VF 6_VF 4		+	VF 6_VF 4	0.798018	0.765757	-0.0326989	-0.262829	1.78716e-06	0	0.875748	8.16494
281	Q5E776	Nucleoside diphosphate kinase	692306	884589	1.4196e+06	0.782631	1.60481	+	5.08543e-12	0	-11.2113	-8.46391	11.2113	VF 4_VF 2;VF 6_VF 2;VF 6_VF 4	+	+	VF 2_VF 4;VF 6_VF 4	0.000164617	0.00048855	-0.320072	-5.83639	1.12384e-07	0	0.682397	10.4122
282	Q5E8Z9	tRNA modification GTPase MnmE	130138	167822	191733	0.775452	1.14248		0.0659101	0.404497	0	0	0					0.805491	0.77203	-0.0620654	-0.252869	0.100198	0.093318	0.41842	1.76978
283	Q5E7R6	Glutathione synthetase	91855.1	164936	103161	0.556914	0.625462		0.0327742	0.310035	-1.59351	1.59351	0	VF 4_VF 2	+		VF 2_VF 4	0.00384757	0.00310266	-0.785074	-3.73984	0.179896	0.176315	-0.389581	-1.41736
284	Q5DZP0	Transketolase 2	78560.9	280234	66571.3	0.280341	0.237556	+	5.95124e-08	0.00147619	-5.97448	7.08455	-7.08455	VF 4_VF 6;VF 4_VF 2	+	+	VF 2_VF 4;VF 6_VF 4	4.38265e-05	0.00027907	-1.90069	-6.86402	5.88749e-07	0	-2.06854	-9.0179
285	Q5E582	Putrescine-binding periplasmic protein	88516.3	214921	349348	0.411854	1.62547	+	2.20954e-10	0	-9.89839	5.96125	9.89839	VF 4_VF 2;VF 6_VF 2;VF 6_VF 4	+	+	VF 2_VF 4;VF 6_VF 4	5.93735e-05	0.00024	-1.17254	-6.6187	0.000407559	0.000525822	0.75344	4.71031
286	Q5E787	Inositol-1-monophosphatase	26082	62071.4	23461.1	0.420194	0.37797		0.00114896	0.0869109	-1.84453	3.02136	-3.02136	VF 4_VF 6;VF 4_VF 2	+	+	VF 2_VF 4;VF 6_VF 4	0.00671748	0.00504	-1.13247	-3.40473	0.000377178	0.000490566	-1.44125	-4.75331
287	Q5E2F9	Shikimate kinase	640670	776290	1.10367e+06	0.825298	1.42172	+	1.68232e-11	0	-10.8423	-7.3136	10.8423	VF 4_VF 2;VF 6_VF 2;VF 6_VF 4	+	+	VF 2_VF 4;VF 6_VF 4	0.000367681	0.000770186	-0.309442	-5.26072	8.51887e-07	0	0.471089	8.72726
288	Q5E3Z1	Cytidylate kinase	416458	422754	498460	0.985108	1.17908		0.00215077	0.109891	-1.96242	-2.36019	2.36019	VF 6_VF 4;VF 6_VF 2		+	VF 6_VF 4	0.740855	0.701898	0.0298548	0.340048	0.00118475	0.00127132	0.26201	4.12998
289	Q5E2Z6	Ribose-5-phosphate isomerase A	836989	795983	976878	1.05152	1.22726		0.00202084	0.108095	-1.66068	-2.59032	2.59032	VF 6_VF 4;VF 6_VF 2		+	VF 6_VF 4	0.396362	0.328527	0.0830695	0.886121	0.00358854	0.00337179	0.33069	3.5453
290	Q5E3Q0	Flagellar motor switch protein FliG	90124	84183.4	95447.4	1.07057	1.1338		0.659587	0.879102	0	0	0					0.0945039	0.0669787	0.177041	1.84703	0.836573	0.870826	-0.0631836	-0.210458
291	Q5DZM6	Glycine cleavage system T protein	34252.2	85052.4	43333.7	0.402718	0.509494		0.00838053	0.18328	-2.18465	2.18465	0	VF 4_VF 2	+	+	VF 2_VF 4;VF 6_VF 4	0.020272	0.0143636	-1.52361	-2.7559	0.0168883	0.0152626	-0.914436	-2.73902
292	Q5E0I7	Methyl-accepting chemotaxis protein	1.21716e+06	1.51147e+06	1.09651e+06	0.805281	0.725458	+	2.03175e-06	0.00683544	-3.55398	5.86672	-5.86672	VF 4_VF 6;VF 4_VF 2	+	+	VF 2_VF 4;VF 6_VF 4	6.92373e-05	0.000266667	-0.321093	-6.49677	6.2792e-06	0	-0.450572	-7.26918
293	Q5E1B3	NAD(P)H-dependent flavin reductase	53299.1	79025.2	169389	0.674456	2.14349		0.000799627	0.072984	-3.23231	0	3.23231	VF 6_VF 2	+		VF 2_VF 4	0.000915274	0.00126316	-0.735086	-4.6448	0.0560231	0.0507113	0.789306	2.09793
294	Q5E5Y7	Glutamate decarboxylase	42668	61785.7	28842.3	0.69058	0.466813		0.676163	0.881752	0	0	0					0.61583	0.56087	-0.310446	-0.517843	0.413332	0.433821	-0.507024	-0.845113
295	Q5E8E5	Triosephosphate isomerase	223609	227502	218083	0.982886	0.958599		0.796473	0.932044	0	0	0					0.628558	0.57567	-0.146492	-0.499022	0.482748	0.506304	-0.148979	-0.722559
296	Q5E3H4	Uracil phosphoribosyltransferase	655607	1.17607e+06	1183291	0.557458	1.00614	+	7.97867e-08	0.00151724	-6.56685	6.43871	6.56685	VF 6_VF 2;VF 4_VF 2	+		VF 2_VF 4	7.84565e-08	0	-0.834976	-13.786	0.586335	0.623978	-0.0571174	-0.557986
297	Q5E2N1	Ubiquinol-cytochrome c reductase iron-sulfur subunit	331291	299912	489022	1.10462	1.63055	+	3.85726e-05	0.0187173	-3.04826	-4.19363	4.19363	VF 6_VF 4;VF 6_VF 2		+	VF 6_VF 4	0.31562	0.251543	0.146629	1.05644	0.000144918	0.000290909	0.673425	5.29579
298	Q5E3E1	Uridylate kinase	221341	392647	343431	0.563715	0.874656	+	0.000265099	0.0476561	-3.51877	3.51877	2.69215	VF 6_VF 2;VF 4_VF 2	+		VF 2_VF 4	0.000513343	0.00100571	-0.776157	-5.03103	0.218793	0.221625	-0.193205	-1.29218
299	Q5E0E4	Fused chromosome partitioning protein: predicted nucleotide hydrolase	36323.8	42583.1	40453.4	0.85301	0.949988		0.270447	0.660456	0	0	0		+		VF 2_VF 4	0.0590975	0.0376263	-0.660669	-2.12923	0.195013	0.194486	-0.635232	-1.3663
300	Q5E6F3	Lipoprotein, putative	89117.5	78287.6	91208.9	1.13833	1.16505		0.305597	0.687802	0	0	0					0.0979667	0.0696615	0.26148	1.82504	0.275552	0.28419	0.205362	1.13827
301	Q5E8Y8	Heat shock chaperone	3.19692e+06	384858	906071	8.30673	2.3543	+	2.60969e-18	0	12.5854	-12.5854	-12.5776	VF 6_VF 4;VF 2_VF 4;VF 2_VF 6	+	+	VF 2_VF 4;VF 6_VF 4	2.05941e-13	0	3.03765	50.9295	6.39443e-10	0	1.24565	15.9625
302	Q5E4F1	Cysteine--tRNA ligase	18521.6	62360.2	20485.4	0.297011	0.328501		0.00256757	0.114664	-2.52679	2.52679	-1.94088	VF 4_VF 2;VF 4_VF 6	+	+	VF 2_VF 4;VF 6_VF 4	0.00104196	0.00150515	-1.86198	-4.56012	0.00479633	0.00421951	-1.42793	-3.39411
303	Q5E2W6	Glutamate-1-semialdehyde 2,1-aminomutase	78801.2	127138	70497.9	0.619809	0.554499		0.0516259	0.368295	0	0	0		+	+	VF 2_VF 4;VF 6_VF 4	0.0332649	0.0225072	-0.65805	-2.46718	0.038374	0.0349286	-0.655405	-2.30398
304	Q5E1W9	Predicted hydrolase	235758	189657	338080	1.24308	1.78259		0.000405916	0.0554405	-1.69554	-3.44449	3.44449	VF 6_VF 4;VF 6_VF 2		+	VF 6_VF 4	0.141484	0.103165	0.338318	1.5964	0.000730037	0.000779661	0.884608	4.39072
305	Q5E599	Cbb3-type cytochrome c oxidase subunit	262462	432193	356435	0.607281	0.824713	+	0.00021297	0.0443974	-3.83693	3.83693	1.97087	VF 6_VF 2;VF 4_VF 2	+	+	VF 2_VF 4;VF 6_VF 4	0.000200886	0.000531469	-0.691602	-5.69061	0.0301036	0.0272575	-0.297215	-2.43401
306	Q5E0Q1	Methyl-accepting chemotaxis protein	112533	121550	74899.9	0.925817	0.616209		0.00796594	0.179936	1.39072	1.93728	-1.93728	VF 2_VF 6;VF 4_VF 6		+	VF 6_VF 4	0.165639	0.121277	-0.171126	-1.49557	0.0138808	0.0123333	-0.924616	-2.84152
307	Q5E494	Oxidoreductase	255740	345436	421126	0.740338	1.21911		0.00408191	0.136069	-2.2461	-1.54044	2.2461	VF 6_VF 2;VF 6_VF 4		+	VF 6_VF 4	0.53537	0.472123	-0.142594	-0.641907	0.0241616	0.0217566	0.52788	2.55068
308	Q5E3S1	Protein-glutamate methylesterase/protein-glutamine glutaminase	216320	195360	164899	1.10729	0.844077		0.000679503	0.0670383	3.18635	1.66581	-3.18635	VF 4_VF 6;VF 2_VF 6	+	+	VF 2_VF 4;VF 6_VF 4	0.020616	0.0144509	0.131288	2.74609	0.0218293	0.0197191	-0.241059	-2.60425
309	Q5E1E1	Transporter	87918.6	100735	113703	0.872772	1.12873		0.191124	0.587675	0	0	0					0.364827	0.297687	-0.245185	-0.949338	0.417151	0.4383	0.157214	0.838039
310	Q5E0U3	Aspartate aminotransferase	43140.1	47214.4	32090.2	0.913707	0.679671		0.269373	0.660312	0	0	0					0.269912	0.210565	-0.356766	-1.16797	0.122072	0.114419	-0.478083	-1.65393
311	Q5E1E0	Gamma-glutamyltranspeptidase	72817	143005	278011	0.509192	1.94407	+	1.01191e-06	0.00423704	-6.19261	-2.53991	6.19261	VF 4_VF 2;VF 6_VF 2;VF 6_VF 4	+	+	VF 2_VF 4;VF 6_VF 4	0.0106163	0.008	-1.02609	-3.13409	0.00151594	0.00142647	0.961582	3.99865
312	Q5E8T5	Porphobilinogen deaminase	266996	307225	409122	0.869056	1.33167	+	2.46148e-08	0	-7.65517	-4.74233	7.65517	VF 4_VF 2;VF 6_VF 2;VF 6_VF 4	+	+	VF 2_VF 4;VF 6_VF 4	0.0156378	0.0112697	-0.263678	-2.90727	1.0651e-06	0	0.433746	8.55491
313	Q5E897	30S ribosomal protein S5	2.64388e+06	4.03237e+06	2.28877e+06	0.655665	0.5676	+	1.66023e-07	0.00128155	-4.41013	6.96374	-6.96374	VF 2_VF 6;VF 4_VF 6;VF 4_VF 2	+	+	VF 2_VF 4;VF 6_VF 4	0.000512153	0.00101149	-0.608727	-5.03261	1.65945e-06	0	-0.855926	-8.22001
314	Q5E232	50S ribosomal protein L11	5.49938e+06	3.61141e+06	2.8782e+06	1.52278	0.796972		0.06267	0.396539	0	0	0					0.0999001	0.0709712	0.584156	1.81307	0.809614	0.846097	-0.072575	-0.24588
315	Q5E887	Fructose-1,6-bisphosphatase class 1	113105	295129	200333	0.383239	0.678798	+	4.44212e-07	0.00151724	-6.52301	6.52301	4.1409	VF 6_VF 2;VF 4_VF 2;VF 4_VF 6	+	+	VF 2_VF 4;VF 6_VF 4	1.00959e-05	8.33333e-05	-1.43377	-8.14145	0.00360229	0.0033738	-0.569677	-3.54331
316	Q5E2G5	Tryptophan--tRNA ligase	283352	333213	258162	0.850363	0.774766		0.000865617	0.0748813	-1.661	3.2044	-3.2044	VF 4_VF 6;VF 4_VF 2	+	+	VF 2_VF 4;VF 6_VF 4	0.00266029	0.00220408	-0.298018	-3.96605	0.00100452	0.00104762	-0.422728	-4.21841
317	Q5E5K0	Ribonucleoside-diphosphate reductase	37421.5	53153.3	24880.1	0.70403	0.468082		0.0666498	0.405553	0	0	0					0.557432	0.499146	-0.281846	-0.60692	0.0589109	0.05307	-0.886332	-2.07018
318	Q5E8L0	UDP-bacillosamine synthetase	136990	258609	124395	0.529719	0.481017		0.00641932	0.165547	-1.49156	2.20513	-2.20513	VF 4_VF 6;VF 4_VF 2	+	+	VF 2_VF 4;VF 6_VF 4	0.0222668	0.0153522	-0.92403	-2.70122	0.00677143	0.00568966	-1.07936	-3.21483
319	Q5E7M9	Carbamoyl-phosphate synthase small chain	393638	511139	690159	0.770118	1.35024	+	6.82466e-05	0.0266459	-4.30785	-1.77934	4.30785	VF 6_VF 2;VF 6_VF 4	+	+	VF 2_VF 4;VF 6_VF 4	0.0212365	0.0148285	-0.325432	-2.72882	0.017905	0.0163509	0.371547	2.7084
320	Q5E634	1-(5-phosphoribosyl)-5-[(5-phosphoribosylamino)methylideneamino] imidazole-4-carboxamide isomerase	361417	65688.6	123679	5.50197	1.88281		0.000980505	0.0808668	3.11742	-3.11742	-1.79089	VF 2_VF 4;VF 2_VF 6	+		VF 2_VF 4	0.000235459	0.000571429	2.40857	5.57586	0.08473	0.0783071	0.895323	1.86621
321	Q5E6T9	Ribosome-binding ATPase YchF	121806	186364	73233.9	0.653593	0.392961	+	0.000161523	0.0398596	-1.85703	3.97538	-3.97538	VF 4_VF 6;VF 4_VF 2	+	+	VF 2_VF 4;VF 6_VF 4	0.00254891	0.00215	-0.820911	-3.99252	0.000162376	0.000305882	-1.28163	-5.23008
322	Q5E8R7	Ferritin	1.73388e+06	1.27809e+06	1.66278e+06	1.35661	1.30099	+	4.33331e-06	0.00721788	5.14368	-5.14368	4.46793	VF 6_VF 4;VF 2_VF 4	+	+	VF 2_VF 4;VF 6_VF 4	3.01353e-05	0.000303797	0.448341	7.17514	0.000184409	0.00032	0.361924	5.15699
323	Q5DZD2	Acetate kinase 2	106579	99200	35312.7	1.07438	0.355975	+	8.80232e-07	0.00338931	5.23867	5.18592	-5.23867	VF 4_VF 6;VF 2_VF 6		+	VF 6_VF 4	0.927092	0.918258	0.014823	0.0938366	5.30105e-05	8.88889e-05	-1.60199	-5.8925
324	Q5E3W7	tRNA-specific 2-thiouridylase MnmA	119838	178347	244614	0.671939	1.37156		0.0890998	0.45127	0	0	0					0.414744	0.348029	-0.472846	-0.850884	0.110978	0.103142	0.516616	1.71017
325	Q5E899	50S ribosomal protein L6	2.46643e+06	3.17674e+06	2.23021e+06	0.776403	0.702043	+	0.000205678	0.0437592	-2.4727	3.75002	-3.75002	VF 4_VF 6;VF 4_VF 2	+	+	VF 2_VF 4;VF 6_VF 4	0.0113023	0.00867267	-0.379793	-3.09731	0.000209055	0.00032967	-0.469321	-5.08533
326	Q5E6Z8	6,7-dimethyl-8-ribityllumazine synthase	575277	584727	796816	0.983838	1.36271	+	1.3835e-06	0.00552381	-5.49333	-4.42704	5.49333	VF 6_VF 2;VF 6_VF 4		+	VF 6_VF 4	0.188203	0.139384	-0.0762892	-1.41235	6.44868e-05	0.000112676	0.362129	5.77388
327	Q5E4F8	Oligopeptide transporter ATP-binding protein OppF	51565.8	118527	80293.4	0.435057	0.677429		0.00397373	0.135066	-2.24703	2.24703	1.93786	VF 6_VF 2;VF 4_VF 2	+		VF 2_VF 4	0.0194458	0.0140054	-1.46144	-2.78015	0.363133	0.378818	-0.249786	-0.942481
328	Q5E770	Conserved protein	180815	125636	207356	1.4392	1.65045		0.000964736	0.0798953	0	-3.18365	3.18365	VF 6_VF 4	+	+	VF 2_VF 4;VF 6_VF 4	0.0483347	0.0314188	0.352395	2.24811	0.000733865	0.000776371	0.60403	4.38788
329	Q5E8T9	Flavin reductase	254829	320300	255274	0.795595	0.796984		0.671425	0.883311	0	0	0					0.749308	0.710919	-0.104794	-0.328501	0.43133	0.452395	-0.241727	-0.812145
330	Q5E8V5	Ubiquinone/menaquinone biosynthesis C-methyltransferase UbiE	317104	245479	293879	1.29178	1.19716		0.311474	0.692471	0	0	0					0.143875	0.10493	0.270479	1.58577	0.322708	0.33364	0.171872	1.02798
331	Q5E8S5	Cytochrome c4	526610	478399	585860	1.10077	1.22463		0.0019542	0.107376	0	-2.83497	2.83497	VF 6_VF 4		+	VF 6_VF 4	0.130139	0.0957122	0.20019	1.64912	0.00211339	0.00199308	0.415991	3.82291
332	Q5E8N7	OmpR DNA-binding osmolarity response regulator in two-component regulatory system with EnvZ	419705	287481	372885	1.45994	1.29708	+	6.53677e-05	0.0259608	4.28288	-4.28288	2.73669	VF 6_VF 4;VF 2_VF 4	+	+	VF 2_VF 4;VF 6_VF 4	1.21245e-05	7.54717e-05	0.5314	7.97332	0.00314746	0.00299016	0.345363	3.61384
333	Q5E871	GTPase Obg	95732.7	109408	135859	0.875009	1.24177		0.0496284	0.361636	-1.40262	0	1.40262	VF 6_VF 2				0.253796	0.197519	-0.433638	-1.21084	0.325038	0.336238	0.257945	1.02285
334	Q5E5G1	UPF0234 protein VF_1240	761269	656546	780419	1.15951	1.18867	+	2.41228e-06	0.00696933	4.3843	-5.55548	5.55548	VF 2_VF 4;VF 6_VF 4	+	+	VF 2_VF 4;VF 6_VF 4	2.90519e-05	0.000315789	0.220737	7.20608	8.83576e-06	0	0.248558	7.03732
335	Q5E663	Uncharacterized protein	74389.3	126321	442710	0.58889	3.50464	+	3.4452e-10	0	-9.50327	-6.32303	9.50327	VF 4_VF 2;VF 6_VF 2;VF 6_VF 4	+	+	VF 2_VF 4;VF 6_VF 4	0.0055188	0.0039863	-1.13358	-3.52213	3.66277e-11	0	1.87435	20.0577
336	Q5DYR6	Beta-N-acetylhexosaminidase	52155	31589.9	33126.2	1.651	1.04863		0.128122	0.516625	0	0	0					0.297082	0.234294	0.438805	1.10006	0.320402	0.33168	-0.395166	-1.03308
337	Q5E2A2	Protein-export protein SecB	1.82889e+06	1.76237e+06	2.82515e+06	1.03775	1.60305	+	2.62027e-10	0	-8.51131	-8.63153	8.63153	VF 6_VF 4;VF 6_VF 2		+	VF 6_VF 4	0.881039	0.861769	0.0120713	0.153523	7.64106e-09	0	0.702038	13.0433
338	Q5E265	Biotin carboxyl carrier protein of acetyl-CoA carboxylase	484578	421025	454632	1.15095	1.07982		0.0476053	0.355359	1.36064	-1.36064	0	VF 2_VF 4	+		VF 2_VF 4	0.027363	0.0185877	0.219509	2.58113	0.0913435	0.0850703	0.149022	1.82319
339	Q5E6Y2	Conserved outer membrane protein	1.02887e+06	799830	1.09098e+06	1.28636	1.36402	+	1.92447e-06	0.00692308	3.55854	-5.89231	5.89231	VF 2_VF 4;VF 6_VF 4	+	+	VF 2_VF 4;VF 6_VF 4	0.000325188	0.000764331	0.379319	5.34657	4.69039e-06	0	0.534008	7.47101
340	Q5E757	S-formylglutathione hydrolase	45997	123542	251920	0.372318	2.03914	+	8.18359e-05	0.0285517	-4.21617	2.52482	4.21617	VF 4_VF 2;VF 6_VF 2	+		VF 2_VF 4	0.00388488	0.00309091	-1.56046	-3.73397	0.213145	0.21541	0.527932	1.30917
341	Q5E1N4	ATP synthase subunit delta	417788	620553	667430	0.673251	1.07554		0.0064832	0.166653	-2.26208	1.32046	2.26208	VF 4_VF 2;VF 6_VF 2	+		VF 2_VF 4	0.029972	0.0203495	-0.413135	-2.52803	0.418291	0.439128	0.114842	0.835936
342	Q5E7C5	2,3,4,5-tetrahydropyridine-2,6-dicarboxylate N-succinyltransferase	192122	218290	201103	0.880123	0.921266		0.084845	0.443873	0	0	0					0.0741973	0.0500635	-0.282346	-1.99342	0.316701	0.328942	-0.110784	-1.04133
343	Q5E7Q2	Thiol:disulfide interchange protein	118058	68288.1	103625	1.72883	1.51747		0.00199624	0.108019	2.68499	-2.68499	1.92682	VF 6_VF 4;VF 2_VF 4	+	+	VF 2_VF 4;VF 6_VF 4	0.00435554	0.00338686	0.78603	3.66464	0.0133253	0.0119474	0.575376	2.86282
344	Q5E3S5	Chemotaxis coupling protein CheW	414149	653576	240277	0.633666	0.367634		0.00766118	0.177244	0	2.25286	-2.25286	VF 4_VF 6	+	+	VF 2_VF 4;VF 6_VF 4	0.000889295	0.00126984	-0.673083	-4.6637	0.00817546	0.00707521	-1.08551	-3.11696
345	Q5E1P5	Acetolactate synthase	16681.2	19583.6	5159.3	0.851794	0.26345		0.00633782	0.164338	1.65316	1.8883	-1.8883	VF 2_VF 6;VF 4_VF 6		+	VF 6_VF 4	0.836792	0.809924	-0.149825	-0.211439	0.00135105	0.00137828	-1.8749	-4.05989
346	Q5E837	Peptidyl-prolyl cis-trans isomerase	433418	682174	683126	0.635348	1.00139	+	6.50839e-05	0.026063	-4.1731	3.0792	4.1731	VF 4_VF 2;VF 6_VF 2	+		VF 2_VF 4	0.00433877	0.00335531	-0.557371	-3.66697	0.498722	0.521963	0.0857119	0.695936
347	Q5E0J2	ATP-dependent RNA helicase DeaD	36015.4	68554.6	39711.1	0.525354	0.579263		0.0235069	0.269546	0	1.64866	-1.64866	VF 4_VF 6	+	+	VF 2_VF 4;VF 6_VF 4	0.0190566	0.0137561	-0.887163	-2.79193	0.0150107	0.0132513	-1.04626	-2.80066
348	Q5E2G3	Ribulose-phosphate 3-epimerase	148181	173291	150871	0.855102	0.870625		0.364821	0.725501	0	0	0					0.805156	0.772509	-0.0633685	-0.253315	0.26521	0.272914	-0.42942	-1.16434
349	Q5E0F8	2-amino-3-ketobutyrate coenzyme A ligase	149912	134485	138288	1.11472	1.02828		0.203268	0.602401	0	0	0					0.194768	0.144713	0.180415	1.38974	0.935489	0.947839	-0.00671789	-0.0825218
350	Q5DZP9	Methyl-accepting chemotaxis protein	13954.9	52060	15886	0.268054	0.305147	+	1.48011e-06	0.00590604	-5.09669	5.45797	-5.45797	VF 4_VF 2;VF 4_VF 6	+	+	VF 2_VF 4;VF 6_VF 4	2.98113e-05	0.000307692	-1.75044	-7.18427	9.31504e-06	0	-1.70134	-7.00188
351	Q5DYW8	Glycerophosphoryl diester phosphodiesterase GlpQ (UgpQ)	474566	635258	487286	0.747044	0.767068		0.0943123	0.463448	0	0	0			+	VF 6_VF 4	0.085831	0.0596243	-0.346119	-1.90556	0.0464173	0.0416652	-0.334517	-2.20094
352	Q5E4F0	Peptidyl-prolyl cis-trans isomerase	167652	180728	278913	0.927647	1.54328		0.340107	0.710238	0	0	0					0.957002	0.951331	0.021276	0.0552836	0.290671	0.300567	0.566245	1.10146
353	Q5E4S1	YceI domain-containing protein	330759	88534.7	86775.9	3.73592	0.980134	+	2.02144e-05	0.0130136	4.2714	-4.15631	-4.2714	VF 2_VF 4;VF 2_VF 6	+		VF 2_VF 4	0.000508153	0.00102326	2.11757	5.03795	0.732721	0.778413	0.140606	0.34894
354	Q5E2N0	30S ribosomal protein S9	655139	1039761	451301	0.630086	0.434043	+	5.44694e-05	0.0232742	1.57235	4.44126	-4.44126	VF 2_VF 6;VF 4_VF 6;VF 4_VF 2	+	+	VF 2_VF 4;VF 6_VF 4	0.000427954	0.000862275	-0.801882	-5.1556	0.000210954	0.000349727	-1.5461	-5.08018
355	Q5DZ92	NirV	21656.7	19668.2	17002	1.1011	0.864444		0.239775	0.639779	0	0	0					0.723866	0.682244	0.179291	0.363406	0.271283	0.27958	-0.646565	-1.14894
356	Q5E6N6	Negative modulator of initiation of replication	226812	197393	299379	1.14904	1.51666		0.000696405	0.067673	-1.50122	-3.22539	3.22539	VF 6_VF 4;VF 6_VF 2		+	VF 6_VF 4	0.182534	0.134826	0.242898	1.43242	0.00108723	0.0011451	0.610308	4.17595
357	Q5DZX4	NH(3)-dependent NAD(+) synthetase	210210	249499	290874	0.842525	1.16583		0.00445627	0.140376	-2.49194	0	2.49194	VF 6_VF 2	+		VF 2_VF 4	0.0635336	0.0408357	-0.250931	-2.0862	0.121409	0.113915	0.207878	1.65716
358	Q5E6U3	PhoH-like protein	82998.3	124222	77920.6	0.668144	0.627268		0.0448596	0.347607	0	1.32916	-1.32916	VF 4_VF 6	+	+	VF 2_VF 4;VF 6_VF 4	0.0666163	0.0435726	-0.527385	-2.05794	0.0304859	0.0274562	-0.583691	-2.42728
359	Q5E2E1	50S ribosomal protein L9	3.48103e+06	4.89332e+06	1.88923e+06	0.711384	0.386084	+	5.46186e-10	0	6.12015	9.31049	-9.31049	VF 2_VF 6;VF 4_VF 6;VF 4_VF 2	+	+	VF 2_VF 4;VF 6_VF 4	0.000558858	0.00101695	-0.518573	-4.97339	5.09684e-08	0	-1.36391	-11.1354
360	Q5E2Z3	Mechanosensitive channel	83920.5	121267	53479.7	0.69203	0.441008		0.000535382	0.0591643	0	3.41494	-3.41494	VF 4_VF 6	+	+	VF 2_VF 4;VF 6_VF 4	0.00495614	0.00378723	-0.713324	-3.58671	0.000829666	0.000888889	-1.45475	-4.32144
361	Q5E5T9	Nonspecific acid phosphatase	98006.1	76173.8	134592	1.28661	1.7669		0.0102473	0.200292	0	-2.02046	2.02046	VF 6_VF 4		+	VF 6_VF 4	0.332461	0.265029	0.332395	1.01847	0.00391913	0.00353459	0.910958	3.49932
362	Q5E263	Ribosomal protein L11 methyltransferase	173336	208625	267337	0.830851	1.28143		0.000331129	0.0509969	-3.65533	1.31609	3.65533	VF 4_VF 2;VF 6_VF 2	+	+	VF 2_VF 4;VF 6_VF 4	0.0203251	0.0143467	-0.343337	-2.75438	0.0544808	0.0492914	0.276002	2.1133
363	Q5E2N4	Cytochrome c1	171117	188793	198136	0.906375	1.04949		0.492195	0.798198	0	0	0					0.500461	0.434812	-0.376604	-0.699041	0.738432	0.783261	0.112265	0.341163
364	Q5E7F6	S-ribosylhomocysteine lyase	804954	492173	698958	1.63551	1.42015	+	6.43705e-05	0.0258972	4.17962	-4.17962	3.07879	VF 6_VF 4;VF 2_VF 4	+	+	VF 2_VF 4;VF 6_VF 4	0.000336666	0.000754717	0.597653	5.32225	0.00136412	0.00137313	0.43107	4.05476
365	Q5E8A9	30S ribosomal protein S3	1.81668e+06	3.34244e+06	956410	0.543518	0.286142	+	3.60156e-06	0.00717241	-2.32523	5.65	-5.65	VF 2_VF 6;VF 4_VF 6;VF 4_VF 2	+	+	VF 2_VF 4;VF 6_VF 4	2.3815e-05	0.000225352	-0.966197	-7.37566	2.61332e-05	3.30579e-05	-1.76996	-6.33092
366	Q5E847	Glucose-6-phosphate isomerase	77780.2	76540.5	96828.1	1.0162	1.26506		0.41178	0.758337	0	0	0					0.946029	0.942007	-0.0195386	-0.0694128	0.280554	0.288622	0.272637	1.12593
367	Q5E4X4	Acrylsulfatase-like enzyme	98136.9	121718	103991	0.806266	0.854361		0.0673078	0.406263	0	0	0		+		VF 2_VF 4	0.0224088	0.0154769	-0.425865	-2.69751	0.0988403	0.0920768	-0.31254	-1.77769
368	Q5E8F8	UDP-N-acetyl glucosamine-2-epimerase	33013.8	68195.8	50225	0.484102	0.736483	+	1.67642e-05	0.0113333	-4.9697	4.9697	2.60053	VF 6_VF 2;VF 4_VF 2;VF 4_VF 6	+	+	VF 2_VF 4;VF 6_VF 4	1.44533e-05	0.000140351	-1.06999	-7.81445	0.00656844	0.00562536	-0.479165	-3.23065
369	Q5E7M5	Transcription elongation factor GreA	1.12801e+06	788653	929309	1.4303	1.17835		0.00126877	0.0904949	2.95937	-2.95937	-1.87459	VF 2_VF 4;VF 2_VF 6	+		VF 2_VF 4	4.97304e-07	0	0.529933	11.3378	0.198259	0.198433	0.174088	1.35576
370	Q5E8X8	Predicted oxidoreductase, Zn-dependent and NAD(P)-binding	106298	114050	131955	0.932027	1.15699		0.114314	0.494865	0	0	0					0.529759	0.467848	0.22023	0.650937	0.0707488	0.06392	0.552848	1.96819
371	Q5E2L2	Uncharacterized protein	298793	175887	154585	1.69878	0.878887		0.000935538	0.0783832	2.9106	-2.37216	-2.9106	VF 2_VF 6;VF 2_VF 4	+		VF 2_VF 4	0.0011778	0.00157576	0.754567	4.48067	0.855151	0.881962	-0.0390583	-0.186215
372	Q5E8K4	Acylneuraminate cytidylyltransferase	208259	302249	212903	0.68903	0.704396		0.675371	0.882356	0	0	0					0.465631	0.3966	-0.204694	-0.758538	0.690988	0.736617	-0.0983112	-0.406501
373	Q5E4R6	Cytidine deaminase	223099	172969	262521	1.28982	1.51774		0.142321	0.534997	0	0	0		+		VF 2_VF 4	0.00960053	0.007525	0.421994	3.19328	0.134231	0.127942	0.364144	1.59721
374	Q5E5R4	Putative lipoprotein	373663	401919	401868	0.929696	0.999873		0.585537	0.846997	0	0	0					0.698552	0.652486	-0.0548747	-0.39862	0.610254	0.650909	0.0561385	0.52229
375	Q5E1X4	33 kDa chaperonin	168939	119510	209078	1.4136	1.74946		0.00285712	0.11928	0	-2.69795	2.69795	VF 6_VF 4	+	+	VF 2_VF 4;VF 6_VF 4	0.0535352	0.0343529	0.373986	2.1878	0.00232091	0.00226027	0.626319	3.7736
376	Q5E015	Two component response regulator	46955	33146.9	43530.5	1.41657	1.31326		0.00154274	0.0984279	2.70266	-2.70266	2.18796	VF 6_VF 4;VF 2_VF 4	+	+	VF 2_VF 4;VF 6_VF 4	0.000663465	0.00113966	0.591124	4.85793	0.00894624	0.00779121	0.467696	3.07015
377	Q5DZY3	LuxT transcriptional regulator, TetR family	214560	232024	464386	0.924732	2.00146	+	5.75667e-09	0	-7.39587	-7.15257	7.39587	VF 6_VF 2;VF 6_VF 4		+	VF 6_VF 4	0.762829	0.726805	-0.0395962	-0.31013	6.64327e-07	0	1.05122	8.92212
378	Q5DYX0	Predicted hydrolase	78345.7	52456.8	66022.4	1.49353	1.25861		0.383537	0.738192	0	0	0					0.277494	0.217829	0.36451	1.1485	0.398554	0.418821	0.231322	0.8729
379	Q5E3D8	Methionine aminopeptidase	445401	443032	546723	1.00535	1.23405	+	3.54184e-05	0.0177191	-3.70117	-3.7828	3.7828	VF 6_VF 4;VF 6_VF 2		+	VF 6_VF 4	0.938732	0.934623	0.00529925	0.0788181	0.000206034	0.000309392	0.313218	5.09362
380	Q5DYY9	Phosphoglycolate phosphatase	119345	117279	207645	1.01762	1.77052		0.00233989	0.111766	-2.12032	-2.16561	2.16561	VF 6_VF 4;VF 6_VF 2		+	VF 6_VF 4	0.957735	0.951186	0.0126499	0.05434	0.00464585	0.00411043	0.920776	3.4107
381	Q5E5B9	Aminopeptidase N	22103	45183.5	41796.2	0.489183	0.925032		0.140571	0.534012	0	0	0		+		VF 2_VF 4	0.0184063	0.0134356	-1.12979	-2.81217	0.166628	0.16245	-0.835457	-1.46521
382	Q5E4F7	Oligopeptide transport ATP-binding protein OppD	58610.5	118481	97253	0.494683	0.820832		0.00676543	0.16822	-2.23535	2.23535	1.33372	VF 6_VF 2;VF 4_VF 2	+		VF 2_VF 4	0.00745949	0.00555049	-1.21435	-3.34246	0.120079	0.11288	-0.411494	-1.6637
383	Q5E0E5	Chromosome partition protein MukE	174188	145693	183768	1.19558	1.26134		0.420964	0.762517	0	0	0					0.830161	0.80249	0.0581516	0.220179	0.202993	0.203366	0.264872	1.34065
384	Q5E5C2	RNA chaperone ProQ	360425	365271	448707	0.986732	1.22842		0.0399582	0.333544	0	-1.32016	1.32016	VF 6_VF 4		+	VF 6_VF 4	0.627109	0.574629	0.0621904	0.501155	0.0207855	0.0189582	0.277609	2.63005
385	Q5E5K7	Predicted metal-binding enzyme	203914	124285	187599	1.6407	1.50942		0.00433449	0.138352	2.24484	-2.24484	1.85802	VF 6_VF 4;VF 2_VF 4	+	+	VF 2_VF 4;VF 6_VF 4	0.0125854	0.00953846	0.75429	3.03426	0.0103066	0.00900813	0.609252	2.99657
386	Q5E8B0	50S ribosomal protein L22	2.09134e+06	1.64887e+06	1.67317e+06	1.26834	1.01474		0.268648	0.660351	0	0	0					0.165903	0.121254	0.326061	1.49454	0.840919	0.870485	-0.0516326	-0.204775
387	Q5E3Z9	Uridine kinase	294723	220949	243260	1.3339	1.10098		0.0175138	0.247054	1.81061	-1.81061	0	VF 2_VF 4	+		VF 2_VF 4	0.0333157	0.0224821	0.380273	2.46629	0.301943	0.313086	0.126499	1.07495
388	Q5E2W2	Chitooligosaccharide-binding protein	26419.7	18421.2	31587.2	1.4342	1.71472		0.0632709	0.397397	0	0	0			+	VF 6_VF 4	0.376847	0.308842	0.566546	0.924801	0.0219772	0.0197108	1.11879	2.60069
389	Q5E4Z3	N-acetyl-D-glucosamine kinase	265838	236689	234737	1.12315	0.991756		0.178242	0.571552	0	0	0		+		VF 2_VF 4	0.0191092	0.0137946	0.245058	2.79032	0.674756	0.719962	0.0584929	0.429269
390	Q5E419	EIICB-Glc	109737	156517	37405.8	0.701118	0.238989		0.0385608	0.328089	0	1.42687	-1.42687	VF 4_VF 6		+	VF 6_VF 4	0.242886	0.188657	-0.539902	-1.24112	0.0281121	0.0252093	-1.57497	-2.47043
391	Q5E4Z5	Molybdopterin molybdenumtransferase	140651	133247	129168	1.05556	0.969389		0.217817	0.616384	0	0	0					0.348079	0.280539	0.103	0.984524	0.36131	0.376945	-0.14344	-0.946185
392	Q5DZN1	GMP reductase	72534.2	153495	64541.7	0.472552	0.420482		0.00101872	0.0820364	-1.60095	3.13439	-3.13439	VF 4_VF 6;VF 4_VF 2	+	+	VF 2_VF 4;VF 6_VF 4	0.0217304	0.0151645	-0.847508	-2.71542	0.000363054	0.000480769	-1.20994	-4.77454
393	Q5E7Q7	ATP-dependent RNA helicase SrmB	124199	165052	101686	0.752484	0.616085		0.12001	0.503335	0	0	0			+	VF 6_VF 4	0.204126	0.153124	-0.520557	-1.35861	0.0250205	0.0225178	-0.758032	-2.5322
394	Q5E2U0	Methyl-accepting chemotaxis protein	22108.3	22217.2	15574	0.9951	0.700992		0.310261	0.69228	0	0	0					0.794469	0.76251	0.142248	0.267569	0.20837	0.209704	-0.583041	-1.32382
395	Q5E891	30S ribosomal protein S11	2.49437e+06	2.84986e+06	2.18467e+06	0.875262	0.766587	+	9.2131e-05	0.0315741	1.54906	4.19907	-4.19907	VF 2_VF 6;VF 4_VF 6;VF 4_VF 2	+	+	VF 2_VF 4;VF 6_VF 4	0.0297589	0.0202433	-0.219871	-2.53219	0.000215272	0.000344086	-0.439514	-5.06865
396	Q5E0A7	6-phosphogluconolactonase	227102	157674	239201	1.44033	1.51706		0.00066565	0.0665934	1.99068	-3.26714	3.26714	VF 2_VF 4;VF 6_VF 4	+	+	VF 2_VF 4;VF 6_VF 4	0.0161756	0.0115642	0.620123	2.88752	0.000989407	0.00103586	0.796118	4.22655
397	Q5E3H0	Phosphoheptose isomerase	100456	104276	144450	0.963364	1.38526		0.0291177	0.295143	0	0	0			+	VF 6_VF 4	0.895397	0.879302	0.0337559	0.134861	0.0320797	0.0289977	0.601903	2.40009
398	Q5E3E2	Ribosome-recycling factor	1.43665e+06	1.37941e+06	1.67289e+06	1.0415	1.21276		0.000460101	0.0585497	-2.18127	-3.17729	3.17729	VF 6_VF 4;VF 6_VF 2		+	VF 6_VF 4	0.312127	0.24844	0.0675573	1.06451	0.000973986	0.001008	0.294151	4.235
399	Q5E2E7	Argininosuccinate synthase	142188	101951	92400.9	1.39466	0.906323		0.0409873	0.336356	1.43923	0	-1.43923	VF 2_VF 6	+		VF 2_VF 4	0.0489462	0.0317868	0.658003	2.2407	0.615775	0.656781	-0.172908	-0.514151
400	Q5E8B7	30S ribosomal protein S10	2.10046e+06	2.65879e+06	2.08511e+06	0.790007	0.784232		0.00296576	0.121773	-1.49722	2.6213	-2.6213	VF 4_VF 6;VF 4_VF 2	+	+	VF 2_VF 4;VF 6_VF 4	0.0453853	0.0296139	-0.304448	-2.28517	0.0027909	0.00258108	-0.398718	-3.67679
401	Q5E2D1	Protein HflC	171529	182959	149003	0.937529	0.814407		0.059713	0.389386	0	0	0			+	VF 6_VF 4	0.327438	0.260782	-0.131595	-1.02964	0.019377	0.017679	-0.289269	-2.66694
402	Q5E2T2	3-methyl-2-oxobutanoate hydroxymethyltransferase 1	262650	247414	313621	1.06158	1.2676		0.00168189	0.102029	-1.84526	-2.5948	2.5948	VF 6_VF 4;VF 6_VF 2		+	VF 6_VF 4	0.373847	0.305802	0.0829741	0.93087	0.00346847	0.00334194	0.412469	3.56308
403	Q5E1Q7	Methionyl-tRNA formyltransferase	73679.7	81287.5	114313	0.906409	1.40629		0.987415	0.997645	0	0	0					0.986201	0.984941	0.0030028	0.017733	0.906787	0.923252	0.0570305	0.119397
404	Q5E4G3	Histidine/lysine/arginine/ornithine transporter subunit	341114	206615	336917	1.65096	1.63065		0.000709449	0.0688261	2.47848	-3.0234	3.0234	VF 2_VF 4;VF 6_VF 4	+	+	VF 2_VF 4;VF 6_VF 4	0.00158845	0.00175926	0.615206	4.2891	0.000587556	0.00060177	0.645554	4.50898
405	Q5E083	Beta-hexosaminidase	61894.1	60677.5	74136.8	1.02005	1.22182		0.165159	0.559488	0	0	0					0.608385	0.553146	0.0479697	0.528943	0.131369	0.124943	0.229775	1.61015
406	Q5E8G8	CDP-glucose 4,6-dehydratase	92318.6	151477	85676.3	0.609455	0.565605		0.195768	0.59398	0	0	0					0.392378	0.324719	-0.357294	-0.893905	0.110741	0.10311	-0.58713	-1.71142
407	Q5E3M7	Flagellar hook protein FlgE	291124	270885	152274	1.07472	0.562137	+	1.66733e-06	0.00636842	5.3953	4.3899	-5.3953	VF 4_VF 6;VF 2_VF 6		+	VF 6_VF 4	0.319152	0.254533	0.14068	1.04835	6.53768e-05	0.000111888	-0.706994	-5.76562
408	Q5E8A0	30S ribosomal protein S8	3.60093e+06	3.80273e+06	3447611	0.946934	0.906616		0.107437	0.484648	0	0	0					0.638005	0.585256	-0.0320485	-0.485175	0.0974933	0.0909287	-0.158793	-1.78564
409	Q5E446	Cell division inhibitor MinD	123669	142170	46197.5	0.869862	0.324945	+	5.57459e-05	0.0232129	3.64515	3.48221	-3.64515	VF 4_VF 6;VF 2_VF 6		+	VF 6_VF 4	0.882627	0.862983	0.0507067	0.151457	0.000595226	0.00061674	-1.41996	-4.50189
410	Q5E5A1	Cytochrome c oxidase, cbb3-type, subunit II	278001	375543	333316	0.740263	0.887557		0.0542854	0.376781	-1.35904	1.35904	0	VF 4_VF 2	+		VF 2_VF 4	0.027409	0.0185714	-0.332203	-2.58015	0.281112	0.288939	-0.152133	-1.12456
411	Q5E8H5	3-deoxy-8-phosphooctulonate synthase	206342	111061	110708	1.85791	0.996822		0.00239519	0.11213	2.34277	-2.26151	-2.34277	VF 2_VF 4;VF 2_VF 6	+		VF 2_VF 4	0.000318121	0.000769231	0.785586	5.36201	0.821415	0.85719	0.0513682	0.230337
412	Q5E3U6	Chorismate synthase	117920	118495	123645	0.995142	1.04346		0.983141	0.997008	0	0	0					0.916461	0.906483	-0.0164016	-0.107575	0.938304	0.948701	0.0142662	0.078912
413	Q5E176	Probable transcriptional regulatory protein VF_A0150	271495	215003	249431	1.26275	1.16013		0.00632628	0.164446	2.20443	-2.20443	1.51212	VF 6_VF 4;VF 2_VF 4	+	+	VF 2_VF 4;VF 6_VF 4	0.00708666	0.00523179	0.329028	3.37291	0.0152565	0.013449	0.236737	2.79218
414	Q5E3N7	Flagellin	2.45594e+06	2.27987e+06	1.2935e+06	1.07723	0.567359	+	8.84058e-08	0.00143478	6.53113	5.68068	-6.53113	VF 4_VF 6;VF 2_VF 6		+	VF 6_VF 4	0.172415	0.126072	0.11908	1.4696	1.76456e-05	0	-0.802551	-6.58173
415	Q5E4P8	Methyl-accepting chemotaxis protein	71909.7	49006.7	26080.9	1.46734	0.53219		0.858294	0.953267	0	0	0					0.644633	0.592215	0.371085	0.475521	0.905755	0.923187	-0.106967	-0.120724
416	Q5E1Q8	Peptide deformylase	556270	622082	773782	0.894207	1.24386		0.00244438	0.112965	-2.26141	-1.97905	2.26141	VF 6_VF 2;VF 6_VF 4		+	VF 6_VF 4	0.837095	0.809338	-0.049873	-0.211039	0.00392895	0.0035125	0.548477	3.49802
417	Q5E4G0	Pyruvate formate-lyase-activating enzyme	162082	220862	253797	0.73386	1.14912	+	0.000139733	0.0375827	-4.02106	2.11056	4.02106	VF 4_VF 2;VF 6_VF 2	+		VF 2_VF 4	0.00400581	0.00314607	-0.389789	-3.71536	0.135344	0.129076	0.175916	1.59224
418	Q5E1Z0	Fe/S biogenesis protein NfuA	1.12362e+06	1.07854e+06	1.4509e+06	1.0418	1.34524	+	4.60681e-06	0.0078674	-3.94543	-5.00811	5.00811	VF 6_VF 4;VF 6_VF 2		+	VF 6_VF 4	0.329529	0.262506	0.0813258	1.02498	1.50257e-05	0	0.446437	6.68599
419	Q5E632	Histidine biosynthesis bifunctional protein HisIE	160156	39535.8	52357.7	4.05091	1.32431	+	4.52747e-07	0.00254237	6.3032	-6.3032	-4.96193	VF 2_VF 4;VF 2_VF 6	+	+	VF 2_VF 4;VF 6_VF 4	2.4379e-05	0.000219178	2.12357	7.35554	0.0437047	0.0392696	0.577766	2.23367
420	Q5E781	Co-chaperone protein HscB homolog	335998	263521	353965	1.27504	1.34321		0.105628	0.48278	0	0	0					0.255286	0.198865	0.313573	1.20679	0.0585196	0.0527753	0.503643	2.07386
421	Q5E2M9	50S ribosomal protein L13	2.09591e+06	2.36892e+06	1.78574e+06	0.884752	0.75382	+	1.56159e-06	0.00624	3.30991	5.862	-5.862	VF 2_VF 6;VF 4_VF 6;VF 4_VF 2	+	+	VF 2_VF 4;VF 6_VF 4	0.0236587	0.0163756	-0.140516	-2.66589	9.14796e-06	0	-0.366827	-7.01401
422	Q5E247	Stationary phase protein, anti sigma-70 factor Rsd	490767	348475	467685	1.40833	1.34209		0.00781712	0.178602	1.63701	-2.00705	2.00705	VF 2_VF 4;VF 6_VF 4	+	+	VF 2_VF 4;VF 6_VF 4	0.0382885	0.0251818	0.595668	2.38493	0.00820076	0.00708889	0.618242	3.11535
423	Q5E731	Urease accessory protein UreG	866878	95657.6	105958	9.0623	1.10768	+	0.000266357	0.0473544	3.39005	-2.91031	-3.39005	VF 2_VF 6;VF 2_VF 4	+		VF 2_VF 4	4.79532e-05	0.000258065	2.63914	6.79068	0.934709	0.948151	-0.0551878	-0.0835223
424	Q5E2N5	Stringent starvation protein A	79613.2	177085	59522.7	0.449576	0.336125	+	2.57646e-08	0	-5.34742	7.73876	-7.73876	VF 2_VF 6;VF 4_VF 6;VF 4_VF 2	+	+	VF 2_VF 4;VF 6_VF 4	0.000103733	0.000307692	-1.18911	-6.18302	1.11018e-07	0	-1.58728	-10.4231
425	Q5E3J7	Periplasmic nitrate reductase, electron transfer subunit	983542	755677	991244	1.30154	1.31173	+	0.000298691	0.0494455	2.79904	-3.38577	3.38577	VF 2_VF 4;VF 6_VF 4	+	+	VF 2_VF 4;VF 6_VF 4	0.00221569	0.00193833	0.41549	4.07963	0.000727829	0.000782979	0.435666	4.39236
426	Q5E743	Probable alpha-L-glutamate ligase	9713.21	9471.41	2792.4	1.02553	0.294825		0.0677911	0.406727	0	0	0			+	VF 6_VF 4	0.651246	0.600387	-0.348703	-0.465934	0.0277434	0.0250117	-1.55559	-2.47744
427	Q5E2C0	Phosphatidylserine decarboxylase proenzyme	47008.2	28800.5	53660.4	1.6322	1.86318		0.0156368	0.235431	0	-1.91917	1.91917	VF 6_VF 4		+	VF 6_VF 4	0.249245	0.19398	0.502679	1.22334	0.000296367	0.000378109	0.966192	4.88799
428	Q5E892	30S ribosomal protein S13	1.74933e+06	2.27629e+06	1.50053e+06	0.768501	0.659199	+	3.80787e-06	0.00713143	-2.71321	5.63562	-5.63562	VF 2_VF 6;VF 4_VF 6;VF 4_VF 2	+	+	VF 2_VF 4;VF 6_VF 4	0.00108844	0.00151795	-0.389101	-4.53175	2.37332e-05	0	-0.639921	-6.39193
429	Q5E8B1	30S ribosomal protein S19	7.53687e+06	5951567	5822541	1.26637	0.978321		0.0111951	0.20744	1.73622	-1.66539	-1.73622	VF 2_VF 4;VF 2_VF 6	+		VF 2_VF 4	0.00232886	0.00205128	0.329811	4.04859	0.860941	0.884095	0.020844	0.178683
430	Q5E768	GTPase Der	65639.2	115557	61050.3	0.568023	0.528311		0.000857234	0.0748042	-2.46666	2.90709	-2.90709	VF 4_VF 6;VF 4_VF 2	+	+	VF 2_VF 4;VF 6_VF 4	0.00260516	0.00220576	-1.09863	-3.979	0.000609897	0.000614035	-1.12443	-4.48859
431	Q5E2Q4	Cell division protein FtsA	13117.6	33788.4	14088.6	0.388228	0.416967		0.00670532	0.167771	0	2.2682	-2.2682	VF 4_VF 6	+	+	VF 2_VF 4;VF 6_VF 4	0.0569079	0.0363471	-0.792752	-2.15163	0.00127811	0.00130303	-1.05657	-4.08947
432	Q5E321	(P)ppGpp synthetase I/GTP pyrophosphokinase	75567.5	92503.5	71265.8	0.816915	0.770412		0.433632	0.770216	0	0	0					0.275445	0.21579	-0.427719	-1.15372	0.233956	0.239323	-0.495897	-1.24824
433	Q5DYA5	ParB family protein	13600.7	16042.3	14092.4	0.847806	0.878454		0.627064	0.86465	0	0	0					0.432241	0.363808	-0.353279	-0.818321	0.464434	0.48926	-0.279686	-0.753749
434	Q5E5W2	Immunogenic protein	50701.4	123671	69929	0.40997	0.565444		0.0104394	0.201964	-2.01727	2.01727	0	VF 4_VF 2	+	+	VF 2_VF 4;VF 6_VF 4	0.00533695	0.004	-1.28493	-3.54222	0.0214845	0.0196	-0.887733	-2.61264
435	Q5E2M4	DNA topoisomerase 4 subunit A	55552.6	92162.3	40871.8	0.602769	0.443476	+	0.000110439	0.0336929	-2.14015	4.12939	-4.12939	VF 4_VF 6;VF 4_VF 2	+	+	VF 2_VF 4;VF 6_VF 4	0.00160355	0.00174312	-0.725321	-4.2831	0.000259203	0.000371134	-1.06585	-4.96341
436	Q5E3P5	Sigma-54-dependent transcriptional activator FlrA	135416	127424	124121	1.06272	0.974075		0.292545	0.678613	0	0	0					0.830796	0.80228	0.0253874	0.219342	0.263602	0.272218	-0.166942	-1.16846
437	Q5E2Y4	Homoserine kinase	52621.2	30701.6	24662	1.71396	0.803281	+	0.000201427	0.0432215	3.87722	-1.80265	-3.87722	VF 2_VF 6;VF 2_VF 4	+		VF 2_VF 4	0.00202363	0.00191071	0.808481	4.13633	0.105688	0.0982911	-0.452242	-1.73875
438	Q5E4Q3	Phosphoribosylaminoimidazole-succinocarboxamide synthase	111046	74238.1	31862.8	1.49581	0.429198		0.000386703	0.0548862	3.33397	2.06545	-3.33397	VF 4_VF 6;VF 2_VF 6		+	VF 6_VF 4	0.298634	0.235315	0.529124	1.09633	0.00745039	0.00627606	-1.34247	-3.1652
439	Q5E6B8	Ion-translocating oxidoreductase complex subunit C	320237	282482	393785	1.13366	1.39402	+	0.000112255	0.0338358	-1.50714	-4.11169	4.11169	VF 6_VF 4;VF 6_VF 2	+	+	VF 2_VF 4;VF 6_VF 4	0.0388279	0.0255656	0.280577	2.37674	0.000256384	0.000375	0.561137	4.96958
440	Q5E416	Thymidylate kinase	245354	206912	208468	1.18579	1.00752		0.803919	0.933877	0	0	0					0.575086	0.516718	0.215549	0.579481	0.848137	0.875718	0.0634811	0.195352
441	Q5E8P1	Conserved protein	38689.7	100324	36495.2	0.385647	0.363774		0.00215326	0.109764	-1.8188	2.68823	-2.68823	VF 4_VF 6;VF 4_VF 2	+	+	VF 2_VF 4;VF 6_VF 4	0.00133008	0.00156098	-1.42109	-4.4024	0.00301751	0.00276412	-1.67949	-3.6359
442	Q5E888	50S ribosomal protein L17	6.05854e+06	4960569	5.25409e+06	1.22134	1.05917		0.0279583	0.290996	1.43299	-1.43299	0	VF 2_VF 4	+		VF 2_VF 4	0.00765965	0.00564401	0.241649	3.32676	0.686426	0.731565	0.0379125	0.412876
443	Q5DZL7	PTS system, mannose-specific IIAB component	7429.01	17552.5	7071.58	0.423244	0.402881		0.478778	0.794545	0	0	0					0.450373	0.382387	-0.564007	-0.785495	0.312691	0.325524	-0.68923	-1.05035
444	Q5E2Z5	2-oxoglutarate reductase	40894.6	48761.2	51489.7	0.83867	1.05596		0.989994	0.997782	0	0	0					0.970149	0.964222	-0.016953	-0.0383682	0.929951	0.945038	0.0520091	0.089625
445	Q5E5A9	3-hydroxydecanoyl-[acyl-carrier-protein] dehydratase	378430	701607	233444	0.539377	0.332728	+	2.62048e-05	0.0150852	-1.91306	4.78017	-4.78017	VF 2_VF 6;VF 4_VF 6;VF 4_VF 2	+	+	VF 2_VF 4;VF 6_VF 4	0.0129644	0.00979472	-0.874243	-3.01688	4.15987e-06	0	-1.56234	-7.5551
446	Q5E6E9	Thioredoxin reductase	83902.3	164609	153133	0.509705	0.93028	+	1.18065e-06	0.004	-5.49881	5.49881	5.25495	VF 6_VF 2;VF 4_VF 2	+		VF 2_VF 4	7.61439e-05	0.000256881	-0.996306	-6.42208	0.318067	0.329613	-0.124174	-1.03828
447	Q5E2B3	Elongation factor P	503052	696379	1.12809e+06	0.722383	1.61994		0.0142943	0.227727	-1.93607	0	1.93607	VF 6_VF 2				0.124358	0.090803	-0.496954	-1.67758	0.14898	0.142848	0.58349	1.53408
448	Q5E4B1	Uncharacterized protein	305945	262066	314469	1.16743	1.19996		0.657897	0.879202	0	0	0					0.563515	0.503147	0.115177	0.597412	0.441364	0.462485	0.214597	0.79415
449	Q5E5G4	Integration host factor subunit alpha	1.49074e+06	1295210	1.78937e+06	1.15097	1.38153	+	5.35265e-05	0.0229636	-1.66287	-4.43945	4.43945	VF 2_VF 4;VF 6_VF 4;VF 6_VF 2	+	+	VF 2_VF 4;VF 6_VF 4	0.0128021	0.00972271	0.21983	3.02425	0.000180063	0.000325581	0.438243	5.17066
450	Q5E4R0	ATPase involved in DNA repair	133492	168563	157121	0.791941	0.93212		0.0355658	0.319721	-1.44015	0	1.44015	VF 6_VF 2	+		VF 2_VF 4	0.0132247	0.00989535	-0.52068	-3.00524	0.786541	0.828239	0.0658929	0.27646
451	Q5E0I5	ABC transporter amino acid-binding protein	146128	199261	261912	0.73335	1.31441	+	0.000130536	0.0358832	-4.07437	1.77912	4.07437	VF 4_VF 2;VF 6_VF 2	+		VF 2_VF 4	0.00244724	0.00213445	-0.564589	-4.01777	0.0617049	0.0554297	0.35912	2.0445
452	Q5E7V0	UDP-N-acetylglucosamine 1-carboxyvinyltransferase	76412	111155	56950.2	0.687437	0.51235		0.0109053	0.204431	-1.7184	1.7184	-1.70492	VF 4_VF 2;VF 4_VF 6	+	+	VF 2_VF 4;VF 6_VF 4	0.027024	0.018297	-1.24762	-2.5884	0.000669095	0.000652361	-1.13335	-4.43809
453	Q5DY91	AAA_31 domain-containing protein	483582	499159	543276	0.968794	1.08838		0.437659	0.771805	0	0	0					0.5903	0.534366	0.173566	0.556202	0.25824	0.266849	0.364773	1.18236
454	Q5E8C1	30S ribosomal protein S12	2.93132e+06	3409550	2.26092e+06	0.859738	0.663115		0.00564359	0.155349	0	2.37807	-2.37807	VF 4_VF 6		+	VF 6_VF 4	0.0896198	0.0626408	-0.427425	-1.87935	5.99938e-05	0.000115108	-0.628263	-5.81745
455	Q5E3B1	Predicted peptidase	70617.3	91467.9	26476.8	0.772044	0.289465	+	5.08608e-05	0.0226776	2.9218	4.09406	-4.09406	VF 2_VF 6;VF 4_VF 6		+	VF 6_VF 4	0.157912	0.115486	-0.43878	-1.52634	0.000296039	0.00038	-1.93961	-4.88861
456	Q5E6F8	Uncharacterized protein	66792.4	81376.5	83483.9	0.820783	1.0259		0.105749	0.482226	0	0	0		+		VF 2_VF 4	0.0558801	0.0357256	-0.441598	-2.16243	0.976748	0.982337	-0.00582896	-0.0297123
457	Q5E7J4	Purine nucleoside phosphorylase DeoD-type 1	44720	72442	39470.3	0.617321	0.544854		0.344542	0.712189	0	0	0					0.13186	0.0967193	-1.15116	-1.64086	0.305563	0.31693	-0.724866	-1.06659
458	Q5E7P7	Sigma-54 dependent transcriptional regulator VpsR	35573.1	92262.4	60556.7	0.385565	0.656353		0.0208726	0.260211	-1.77113	1.77113	0	VF 4_VF 2	+	+	VF 2_VF 4;VF 6_VF 4	0.00740172	0.00556863	-1.49737	-3.34708	0.0441836	0.0396537	-0.910315	-2.22775
459	Q5E783	Iron-sulfur cluster assembly scaffold protein IscU	1.35532e+06	1.05352e+06	1.74165e+06	1.28647	1.65317	+	2.62136e-06	0.00707143	-2.63423	-5.73595	5.73595	VF 2_VF 4;VF 6_VF 4;VF 6_VF 2	+	+	VF 2_VF 4;VF 6_VF 4	0.00326838	0.00261479	0.30814	3.83938	1.33081e-05	0	0.66225	6.76536
460	Q5E6I9	50S ribosomal protein L25	449552	341914	471110	1.31481	1.37786	+	0.000286099	0.04879	2.46851	-3.5704	3.5704	VF 2_VF 4;VF 6_VF 4	+	+	VF 2_VF 4;VF 6_VF 4	0.0049558	0.00380071	0.453472	3.58675	0.000328618	0.000468293	0.540068	4.83013
461	Q5E7M3	Ribosomal RNA large subunit methyltransferase E	361841	264388	407794	1.3686	1.54241	+	1.35591e-05	0.0103541	3.45095	-4.91887	4.91887	VF 2_VF 4;VF 6_VF 4	+	+	VF 2_VF 4;VF 6_VF 4	0.00261218	0.00219672	0.534507	3.97734	6.29364e-05	0.000113475	0.651651	5.78854
462	Q5E7D9	Stationary phase translation inhibitor and ribosome stability factor RaiA (YfiA)	299765	331583	533127	0.904042	1.60782	+	1.31721e-08	0	-7.31679	-6.46774	7.31679	VF 6_VF 2;VF 6_VF 4		+	VF 6_VF 4	0.314766	0.251165	-0.100453	-1.05841	2.19883e-06	0	0.71401	8.01231
463	Q5E6J9	Phenylalanine and histidine ammonia-lyase	38570.5	78114.1	70863.6	0.493772	0.907181		0.000413623	0.0562967	-3.18333	3.18333	2.77813	VF 6_VF 2;VF 4_VF 2	+		VF 2_VF 4	0.00203464	0.00190222	-1.07659	-4.13293	0.368106	0.384789	-0.18552	-0.932436
464	Q5DY69	Possible trypsin protease	269747	125033	105006	2.1574	0.839827	+	1.9227e-07	0.00125714	6.73807	-5.11091	-6.73807	VF 2_VF 6;VF 2_VF 4	+		VF 2_VF 4	1.46827e-05	0.000137931	1.03555	7.80033	0.167066	0.162756	-0.201275	-1.46358
465	Q5E2H8	50S ribosomal protein L31	958346	788008	863150	1.21616	1.09536		0.0154838	0.235398	1.73752	-1.73752	1.37494	VF 6_VF 4;VF 2_VF 4	+	+	VF 2_VF 4;VF 6_VF 4	0.00504911	0.00385915	0.284424	3.57553	0.0278625	0.0250748	0.225096	2.47517
466	Q5E6R8	Predicted thioredoxin domain-containing protein	73832.9	47346.2	93536.3	1.55943	1.97558		0.00165052	0.101176	1.81043	-2.83832	2.83832	VF 2_VF 4;VF 6_VF 4	+	+	VF 2_VF 4;VF 6_VF 4	0.0342803	0.022939	0.940271	2.44962	0.0012536	0.00130268	1.15784	4.09981
467	Q5E4Q4	Uncharacterized protein	42769.3	42988	72851.6	0.994913	1.6947		0.000509198	0.059339	-2.83294	-2.58904	2.83294	VF 6_VF 2;VF 6_VF 4		+	VF 6_VF 4	0.826478	0.798078	-0.0548514	-0.225042	0.00158016	0.00144928	0.845276	3.97662
468	Q5E5J6	Uncharacterized protein	53931.6	89330.4	44849.5	0.603732	0.502064		0.00322949	0.125982	-1.37341	2.6064	-2.6064	VF 4_VF 6;VF 4_VF 2	+	+	VF 2_VF 4;VF 6_VF 4	0.0471086	0.0307759	-0.750216	-2.26324	0.000417358	0.00052093	-1.03081	-4.69715
469	Q5E531	Pyrrolidone-carboxylate peptidase	489984	229570	236144	2.13436	1.02864	+	9.18625e-06	0.00928643	4.57659	-4.57659	-4.4966	VF 2_VF 4;VF 2_VF 6	+		VF 2_VF 4	2.28443e-05	0.000228571	1.16095	7.41152	0.551561	0.583278	0.116918	0.61127
470	Q5E6U5	Predicteed ion transport	77054.6	42527.3	157741	1.81188	3.70917	+	1.08891e-07	0.001375	-4.2311	-7.00834	7.00834	VF 2_VF 4;VF 6_VF 4;VF 6_VF 2	+	+	VF 2_VF 4;VF 6_VF 4	0.0221296	0.0153798	0.685573	2.70482	1.4412e-07	0	1.81823	10.1927
471	Q5E6P3	Fused N-acetyl glucosamine specific PTS enzyme: IIC and IIB components	216383	312651	68410.3	0.692094	0.218808	+	5.67126e-07	0.00287097	4.51997	5.99772	-5.99772	VF 2_VF 6;VF 4_VF 6	+	+	VF 2_VF 4;VF 6_VF 4	0.0572145	0.0365361	-0.448808	-2.14844	1.12824e-05	0	-1.97476	-6.87423
472	Q5E3I1	Thiol peroxidase, thioredoxin-dependent	471227	418355	604711	1.12638	1.44545		0.000716956	0.0688347	-1.64093	-3.16674	3.16674	VF 6_VF 4;VF 6_VF 2		+	VF 6_VF 4	0.153438	0.111837	0.184982	1.54476	0.00178358	0.00157706	0.5201	3.91248
473	Q5E8Z8	Membrane protein insertase YidC	80641.7	355772	103983	0.226667	0.292275		0.0011399	0.0868951	-2.82529	2.82529	-2.30432	VF 4_VF 2;VF 4_VF 6	+	+	VF 2_VF 4;VF 6_VF 4	0.000196016	0.000542857	-1.85604	-5.70846	0.00545594	0.00468639	-1.47312	-3.32708
474	Q5DZP8	MoxR protein	77036	38417.9	57146.9	2.00521	1.4875		0.00180566	0.104299	2.90378	-2.90378	0	VF 2_VF 4	+		VF 2_VF 4	1.70456e-05	0.000258065	0.955727	7.66744	0.0655379	0.0591579	0.47319	2.01098
475	Q5E624	Tryptophan synthase alpha chain	286818	356018	326039	0.805628	0.915794		0.256369	0.652157	0	0	0					0.139259	0.101667	-0.230398	-1.60643	0.263303	0.272663	-0.154234	-1.16923
476	Q5E6X9	Putative lipoprotein	146212	155767	160315	0.93866	1.0292		0.506449	0.803565	0	0	0					0.250655	0.194717	-0.145725	-1.21945	0.526123	0.551714	-0.0741226	-0.651422
477	Q5E5Q9	UPF0227 protein VF_1142	225279	231320	305318	0.973884	1.31989		0.00348268	0.12871	-1.78574	-2.1792	2.1792	VF 6_VF 4;VF 6_VF 2		+	VF 6_VF 4	0.7483	0.710419	0.0619478	0.329875	0.00725195	0.00611299	0.516301	3.17922
478	Q5E011	Predicted molybdochelatase	518198	661446	873667	0.783432	1.32084		0.0179737	0.24892	-1.77239	0	1.77239	VF 6_VF 2		+	VF 6_VF 4	0.376049	0.308305	-0.26825	-0.926412	0.028014	0.0252028	0.474547	2.47228
479	Q5DZ96	Delta-1-pyrroline-5-carboxylate dehydrogenase	8633.7	32538	32759.7	0.265342	1.00682		0.00534423	0.151321	-1.99104	1.99104	1.98666	VF 6_VF 2;VF 4_VF 2	+		VF 2_VF 4	0.0100309	0.0077764	-1.82352	-3.16746	0.707835	0.749199	-0.161238	-0.383103
480	Q5E822	Predicted transcriptional regulator	123715	77163.1	100267	1.60329	1.29941		0.249961	0.648361	0	0	0		+		VF 2_VF 4	0.0365289	0.0240092	0.523444	2.41247	0.843543	0.872419	0.0697399	0.201348
481	Q5E5K6	Uncharacterized protein	180174	255049	296987	0.706426	1.16443	+	5.14647e-09	0	-8.50398	5.44883	8.50398	VF 4_VF 2;VF 6_VF 2;VF 6_VF 4	+	+	VF 2_VF 4;VF 6_VF 4	5.28989e-06	0.000102564	-0.497455	-8.75685	0.0056575	0.00479532	0.232567	3.30822
482	Q5E7S1	Pyridoxal phosphate homeostasis protein	89407.4	109073	175126	0.819702	1.60559	+	2.75821e-05	0.0158222	-4.7519	1.80371	4.7519	VF 4_VF 2;VF 6_VF 2;VF 6_VF 4	+	+	VF 2_VF 4;VF 6_VF 4	0.0242093	0.0164925	-0.542782	-2.65249	0.0167242	0.0151291	0.458849	2.74414
483	Q5E6Y0	Peptidyl-prolyl cis-trans isomerase	629392	434924	485900	1.44713	1.11721	+	0.000313124	0.0497531	3.59268	-3.59268	-2.24638	VF 2_VF 4;VF 2_VF 6	+	+	VF 2_VF 4;VF 6_VF 4	0.00130906	0.00155665	0.5139	4.41262	0.0431948	0.0388734	0.177968	2.24003
484	Q5E525	Predicted lactam utilization protein	192422	180386	276198	1.06672	1.53114	+	2.8707e-05	0.0158414	-3.4763	-4.1182	4.1182	VF 6_VF 4;VF 6_VF 2		+	VF 6_VF 4	0.55788	0.49888	0.0756219	0.606217	7.93768e-05	0.000162162	0.606382	5.6494
485	Q5E859	3-isopropylmalate dehydratase small subunit	314120	224022	226938	1.40218	1.01302		0.0997153	0.472604	0	0	0					0.109727	0.0790133	0.361294	1.75535	0.900151	0.918963	0.0203627	0.127944
486	Q5E2Z2	UPF0246 protein VF_2109	52530.4	87150.4	55288.6	0.602756	0.634405		0.0195745	0.255897	-1.65622	1.65622	0	VF 4_VF 2	+	+	VF 2_VF 4;VF 6_VF 4	0.0149606	0.0108442	-0.956338	-2.93312	0.00870073	0.00755801	-0.74302	-3.08461
487	Q5E4H4	Acyl-CoA thioesterase II	178526	130740	198922	1.3655	1.52151		0.00597211	0.159834	1.46077	-2.25845	2.25845	VF 2_VF 4;VF 6_VF 4	+	+	VF 2_VF 4;VF 6_VF 4	0.0412631	0.0271289	0.583532	2.34109	0.00762427	0.00654342	0.70127	3.15322
488	Q5E7J2	O-phosphoserine phosphohydrolase	131329	125187	50363.7	1.04906	0.402308		0.0010477	0.0830928	2.41936	2.46671	-2.46671	VF 2_VF 6;VF 4_VF 6		+	VF 6_VF 4	0.950093	0.945832	-0.0153478	-0.0641781	0.00530596	0.00459701	-1.17634	-3.34158
489	Q5E1P0	Cold shock protein	463557	380750	466341	1.21748	1.2248		0.301012	0.685201	0	0	0		+		VF 2_VF 4	0.050695	0.0326934	0.536472	2.21999	0.440089	0.461628	0.277527	0.796422
490	Q5E8K3	Post-translational flagellin modification protein A	113885	166410	75314.9	0.684368	0.452587		0.000676861	0.0672219	1.40677	3.26443	-3.26443	VF 2_VF 6;VF 4_VF 6	+	+	VF 2_VF 4;VF 6_VF 4	0.0599151	0.0381595	-0.464554	-2.12107	0.00116363	0.00122957	-1.08982	-4.1396
491	Q5E1S8	Periplasmic component of efflux system	166219	125620	182072	1.32319	1.44939		0.242287	0.641083	0	0	0					0.125936	0.0919926	0.307515	1.6697	0.120316	0.112982	0.35049	1.66253
492	Q5DZN5	Dihydropteridine reductase, NAD(P)H-dependent, oxygen-insensitive	142411	153441	182361	0.92811	1.18848		0.513759	0.807731	0	0	0					0.177395	0.130196	-0.196325	-1.45108	0.88769	0.90936	0.033457	0.144024
493	Q5E4E4	GTP cyclohydrolase 1	69232	99860.3	110183	0.693289	1.10337	+	0.000219966	0.0449474	-3.57029	2.81443	3.57029	VF 4_VF 2;VF 6_VF 2	+		VF 2_VF 4	0.00519703	0.00383275	-0.671285	-3.55817	0.6277	0.671731	0.0587403	0.496692
494	Q5E3M2	CheW/CheY hybrid protein CheV1	80440.6	166316	61663.9	0.483661	0.370764	+	1.28128e-07	0.00133333	-4.77779	7.03472	-7.03472	VF 4_VF 6;VF 4_VF 2	+	+	VF 2_VF 4;VF 6_VF 4	6.3316e-05	0.00023301	-1.04487	-6.56751	1.49995e-06	0	-1.38707	-8.2955
495	Q5E5G0	Phospho-2-dehydro-3-deoxyheptonate aldolase	29776.5	41264.6	60282.6	0.721599	1.46088	+	3.10773e-05	0.0166061	-4.68254	-1.75576	4.68254	VF 4_VF 2;VF 6_VF 2;VF 6_VF 4	+	+	VF 2_VF 4;VF 6_VF 4	0.0313593	0.0214169	-0.582908	-2.50163	0.00273183	0.00254422	0.565964	3.688
496	Q5DZS5	Uncharacterized protein	53891	70779.9	56820.9	0.761389	0.802783		0.465329	0.787601	0	0	0					0.288832	0.227107	-0.328142	-1.12015	0.331694	0.342652	-0.294531	-1.00834
497	Q5E3A5	Protein GrpE	1.43242e+06	356295	678587	4.02032	1.90456		0.0020515	0.108524	2.82909	-2.82909	1.36914	VF 6_VF 4;VF 2_VF 4	+	+	VF 2_VF 4;VF 6_VF 4	0.00272761	0.00226721	1.83478	3.95061	0.0268781	0.0242165	1.04886	2.49426
498	Q5E0G4	Dihydroorotase	97204.4	91466.2	91744.9	1.06274	1.00305		0.771682	0.920025	0	0	0					0.44116	0.373817	0.0746107	0.802063	0.985467	0.987626	-0.00227398	-0.0185683
499	Q5E590	tRNA-cytidine(32) 2-sulfurtransferase	70910	57550.7	67888.5	1.23213	1.17963		0.300706	0.685611	0	0	0					0.115187	0.0832105	0.415561	1.72529	0.316193	0.328835	0.295009	1.04247
500	Q5E4G7	Glutaredoxin 2 (Grx2)	54120.9	39046.1	65519.5	1.38608	1.678		0.0227434	0.266741	0	-1.75191	1.75191	VF 6_VF 4	+	+	VF 2_VF 4;VF 6_VF 4	0.0547375	0.0351046	0.353345	2.17466	0.00609295	0.00517442	0.526998	3.26969
501	Q5E8E1	Cell division protein ZapB	731510	405016	617862	1.80613	1.52552		0.0055273	0.153356	2.21282	-2.21282	1.65686	VF 6_VF 4;VF 2_VF 4	+	+	VF 2_VF 4;VF 6_VF 4	0.00711248	0.00528053	0.983685	3.37075	0.0209162	0.0190686	0.746655	2.62675
502	Q5E7T0	Probable Fe(2+)-trafficking protein	84539.8	47660.5	68169.4	1.77379	1.43031		0.164346	0.560053	0	0	0		+		VF 2_VF 4	0.0132231	0.0099242	0.668216	3.00531	0.313729	0.326225	0.365941	1.04801
503	Q5E749	Phosphoribosylformylglycinamidine synthase	101887	55066.2	44845.4	1.85027	0.81439		0.290938	0.677892	0	0	0					0.652422	0.600906	0.273985	0.464234	0.358316	0.374222	-0.44106	-0.952301
504	Q5E463	Adenine phosphoribosyltransferase	335338	351985	425863	0.952706	1.20989		0.00213609	0.109536	-2.26783	-2.08034	2.26783	VF 6_VF 2;VF 6_VF 4		+	VF 6_VF 4	0.826234	0.798749	-0.01968	-0.225365	0.00817209	0.00709497	0.3375	3.11717
505	Q5E3H8	Arsenate reductase	1.09011e+06	760406	1.05453e+06	1.43359	1.38679	+	0.000159308	0.0397042	3.51715	-3.51715	3.22553	VF 6_VF 4;VF 2_VF 4	+	+	VF 2_VF 4;VF 6_VF 4	0.00231883	0.00205172	0.561314	4.05127	0.00138435	0.00136803	0.480145	4.04692
506	Q5E2L0	Predicted signal transduction protein (SH3 domain)	530418	529411	549083	1.0019	1.03716		0.357782	0.720183	0	0	0					0.600791	0.546266	0.0574296	0.540337	0.245287	0.251758	0.159655	1.21686
507	Q5E1M6	tRNA uridine 5-carboxymethylaminomethyl modification enzyme MnmG	29349.8	74247	47255.1	0.3953	0.636458		0.0123818	0.216262	-1.99968	1.99968	0	VF 4_VF 2	+		VF 2_VF 4	0.014841	0.0108068	-1.24583	-2.93781	0.227694	0.232306	-0.476199	-1.2661
508	Q5E2X3	5'-methylthioadenosine/S-adenosylhomocysteine nucleosidase	14014.7	31232.6	27598.7	0.448719	0.883651		0.425061	0.763841	0	0	0					0.393042	0.324997	-0.670796	-0.892604	0.859352	0.88337	0.108751	0.180749
509	Q5DYB2	Outer membrane porin F	102911	172818	112410	0.595486	0.650455		0.0540141	0.376268	0	0	0		+	+	VF 2_VF 4;VF 6_VF 4	0.0107045	0.00804878	-0.572525	-3.12923	0.0521904	0.0470802	-0.485886	-2.13689
510	Q5E443	Acyl-CoA synthetase (Long-chain-fatty-acid--CoA ligase)	26617.9	44935.6	4723.6	0.592356	0.105119		0.00141447	0.0945764	2.00531	2.59925	-2.59925	VF 2_VF 6;VF 4_VF 6		+	VF 6_VF 4	0.60239	0.546648	-0.353142	-0.537932	0.00284764	0.00263087	-2.22624	-3.66624
511	Q5DY54	Relaxase	142933	119285	53422.2	1.19825	0.447854	+	8.86118e-07	0.00333835	5.76322	4.44494	-5.76322	VF 4_VF 6;VF 2_VF 6		+	VF 6_VF 4	0.132865	0.097348	0.275128	1.63609	0.000131431	0.000246914	-1.04737	-5.35249
512	Q5DZ87	Agmatinase	338722	14626.3	23425.8	23.1584	1.60162	+	8.39269e-09	0	7.59861	-7.59861	-7.2886	VF 2_VF 4;VF 2_VF 6	+		VF 2_VF 4	3.75302e-07	0	4.52955	11.6841	0.248655	0.255772	0.583474	1.20776
513	Q5E7X1	UPF0307 protein VF_0380	59310	61410.6	61220.1	0.965795	0.996899		0.676756	0.881305	0	0	0					0.778058	0.744722	-0.0501803	-0.289574	0.59113	0.62883	0.0827467	0.550772
514	Q5DYA6	Uncharacterized protein	63413.3	73489.9	111268	0.862884	1.51406	+	2.75939e-05	0.0157522	-4.57784	-2.56456	4.57784	VF 6_VF 2;VF 6_VF 4		+	VF 6_VF 4	0.111535	0.0802335	-0.317876	-1.74525	0.00125937	0.00129278	0.57382	4.09736
515	Q5E6Z7	Transcription antitermination protein NusB	467844	397563	517084	1.17678	1.30063		0.020271	0.259095	0	-1.80379	1.80379	VF 6_VF 4	+	+	VF 2_VF 4;VF 6_VF 4	0.0599621	0.0381061	0.26584	2.12061	0.0160403	0.0142595	0.395747	2.76598
516	Q5E772	4-hydroxy-3-methylbut-2-en-1-yl diphosphate synthase (flavodoxin)	22532.3	59055.5	33768.7	0.381544	0.571813		0.0033481	0.126673	-2.62499	2.62499	0	VF 4_VF 2	+	+	VF 2_VF 4;VF 6_VF 4	0.0121536	0.00923442	-1.6584	-3.05471	2.87287e-05	3.25203e-05	-0.867362	-6.27125
517	Q5E2C2	Oligoribonuclease	88850.1	82450.7	97605.4	1.07761	1.1838		0.0684244	0.407102	0	0	0			+	VF 6_VF 4	0.247881	0.193015	0.217236	1.22712	0.043502	0.0391024	0.358353	2.23619
518	Q5E6W1	Glutamate 5-kinase	4931.97	3967.88	3040.08	1.24297	0.766174		0.382762	0.73874	0	0	0					0.609602	0.554229	0.273261	0.527124	0.385153	0.405674	-0.574073	-0.898707
519	Q5E6U7	Conserved protein	388850	193157	360161	2.01313	1.8646	+	3.4835e-06	0.00721387	5.09135	-5.09135	4.76017	VF 6_VF 4;VF 2_VF 4	+	+	VF 2_VF 4;VF 6_VF 4	3.73901e-05	0.000296296	0.931641	6.99479	9.16314e-05	0.000157895	0.801368	5.56413
520	Q5E4E3	Molybdopterin molybdenumtransferase	60808.5	65228	99881.4	0.932245	1.53126	+	5.10989e-07	0.00294215	-5.63625	-5.20668	5.63625	VF 6_VF 2;VF 6_VF 4		+	VF 6_VF 4	0.664585	0.614644	-0.0560212	-0.446736	1.7038e-05	0	0.733203	6.60438
521	Q5E7U7	Ketoacid-binding protein	494196	470623	634251	1.05009	1.34768		0.143344	0.535413	0	0	0					0.447506	0.380128	0.17076	0.790628	0.0975963	0.0909077	0.377524	1.78503
522	Q5E620	Anthranilate phosphoribosyltransferase	118365	104328	172537	1.13454	1.65379		0.000531573	0.0593073	-2.44975	-2.91577	2.91577	VF 6_VF 4;VF 6_VF 2		+	VF 6_VF 4	0.699555	0.653003	0.0739616	0.397215	0.00196364	0.00180142	0.648125	3.86166
523	Q5E7A3	NADPH-dependent 7-cyano-7-deazaguanine reductase	139649	117079	135041	1.19277	1.15341		0.600653	0.852423	0	0	0					0.319668	0.254738	0.126266	1.04718	0.368865	0.385289	0.130219	0.930912
524	Q5E5I5	Translation initiation factor IF-3	1.72858e+06	1.66969e+06	2.16903e+06	1.03527	1.29906	+	3.11672e-05	0.0165345	-3.51344	-4.03516	4.03516	VF 6_VF 4;VF 6_VF 2		+	VF 6_VF 4	0.580677	0.5232	0.0421251	0.570888	0.000116381	0.000253165	0.409335	5.42344
525	Q5E895	50S ribosomal protein L15	457921	883910	278585	0.518063	0.315173	+	1.76982e-09	0	4.37372	8.971	-8.971	VF 2_VF 6;VF 4_VF 6;VF 4_VF 2	+	+	VF 2_VF 4;VF 6_VF 4	4.7074e-05	0.00026087	-0.910703	-6.80572	8.29275e-09	0	-1.74882	-12.9556
526	Q5E2D8	23S rRNA (guanosine-2'-O-)-methyltransferase RlmB	146766	130682	197430	1.12308	1.51077	+	0.000212516	0.0445449	-2.47656	-3.47633	3.47633	VF 6_VF 4;VF 6_VF 2		+	VF 6_VF 4	0.369605	0.302264	0.125056	0.939516	0.00027244	0.000363636	0.579041	4.93533
527	Q5E698	Cytochrome d terminal oxidase, subunit I	99080.7	152298	53179.3	0.650569	0.349178		0.0176506	0.247651	0	1.7909	-1.7909	VF 4_VF 6		+	VF 6_VF 4	0.343316	0.275752	-0.518817	-0.994754	0.00327235	0.00315584	-1.38164	-3.59349
528	Q5E5J8	Ubiquinone biosynthesis O-methyltransferase	85843.7	89121.5	83757.6	0.96322	0.939813		0.409872	0.758351	0	0	0					0.204642	0.153316	0.39705	1.35693	0.677604	0.721887	-0.213159	-0.425257
529	Q5E0S7	Trimethylamine-N-oxide reductase	84708.7	69225.1	56996.8	1.22367	0.823354		0.0222377	0.264664	1.69872	0	-1.69872	VF 2_VF 6	+		VF 2_VF 4	0.0459043	0.0300173	0.356863	2.27848	0.636328	0.682047	-0.0832402	-0.484159
530	Q5E586	Spermidine/putrescine import ATP-binding protein PotA	55585.5	42199.1	22769	1.31722	0.539562		0.00565975	0.155025	2.29522	0	-2.29522	VF 2_VF 6				0.195447	0.144985	0.561104	1.38744	0.0662998	0.0596774	-0.902776	-2.00453
531	Q5E7K1	Peptide chain release factor 3	96948.5	227358	121727	0.426414	0.535396		0.0022036	0.110174	-2.34287	2.34287	-2.32847	VF 4_VF 2;VF 4_VF 6	+	+	VF 2_VF 4;VF 6_VF 4	0.00397546	0.00312782	-1.03967	-3.71997	0.00528147	0.00458683	-0.94518	-3.34398
532	Q5E2D5	Flavohemoprotein	46782.6	73690.8	99753.7	0.63485	1.35368	+	1.02886e-05	0.00914851	-5.15364	-2.14711	5.15364	VF 4_VF 2;VF 6_VF 2;VF 6_VF 4	+	+	VF 2_VF 4;VF 6_VF 4	0.0105416	0.00788889	-0.601862	-3.13825	0.00446169	0.00392615	0.638555	3.43176
533	Q5DYU4	Uncharacterized protein	12391.8	86298.7	247619	0.143592	2.86932	+	0.000248567	0.0470619	-3.58852	2.62346	3.58852	VF 4_VF 2;VF 6_VF 2	+		VF 2_VF 4	2.65106e-10	0	-2.82516	-24.7482	0.592824	0.629247	0.414548	0.54823
534	Q5E2T6	RNA polymerase-binding transcription factor DksA	1.4044e+06	801094	901022	1.75311	1.12474	+	1.33195e-05	0.0101256	4.66777	-4.66777	-4.02953	VF 2_VF 4;VF 2_VF 6	+		VF 2_VF 4	8.53777e-07	0	0.8336	10.6977	0.277674	0.285587	0.160359	1.13301
535	Q5E8P6	DNA-directed RNA polymerase subunit omega	2.02542e+06	1.66588e+06	2.05835e+06	1.21583	1.23559		0.00126548	0.0906937	2.4152	-2.6776	2.6776	VF 6_VF 4;VF 2_VF 4	+	+	VF 2_VF 4;VF 6_VF 4	0.00838023	0.00621795	0.27768	3.27352	0.00310223	0.00294389	0.272055	3.62141
536	Q5E6E7	DNA-binding transcriptional dual regulator, leucine-binding	288951	337667	238952	0.855728	0.707655		0.0193628	0.255051	0	1.8117	-1.8117	VF 4_VF 6		+	VF 6_VF 4	0.137489	0.100538	-0.281187	-1.61452	0.0140807	0.0124548	-0.577094	-2.83406
537	Q5E5P8	Conserved protein	72168.8	37931.1	48982.2	1.90263	1.29135	+	0.000214925	0.0447789	3.7568	-3.7568	-2.36916	VF 2_VF 4;VF 2_VF 6	+		VF 2_VF 4	4.63564e-05	0.000269663	0.934352	6.81822	0.110359	0.102891	0.323077	1.71345
538	Q5E6N9	Flavodoxin	155047	149683	174272	1.03584	1.16428		0.15364	0.550432	0	0	0					0.442354	0.374235	0.18476	0.799903	0.0945638	0.0882175	0.358815	1.80325
539	Q5E2A1	Predicted rhodanese-related sulfurtransferase	388303	282170	319466	1.37613	1.13218		0.465698	0.786674	0	0	0					0.309782	0.246534	0.25529	1.06996	0.880198	0.902806	0.0334022	0.153711
540	Q5E5S1	23S rRNA methyltransferase	76343.9	71536.5	75397.7	1.0672	1.05398		0.800383	0.932895	0	0	0					0.511955	0.447729	0.113075	0.679974	0.838342	0.870702	-0.0627	-0.208144
541	Q5E535	Sulfur carrier protein FdhD	10557.8	11374.8	21935.9	0.928175	1.92846		0.123761	0.510082	0	0	0					0.683086	0.636202	-0.14531	-0.420397	0.179539	0.176245	0.696678	1.41861
542	Q5E0C0	Peptidyl-prolyl cis-trans isomerase	42761.7	35584.2	39607	1.2017	1.11305		0.616635	0.859583	0	0	0					0.297619	0.234421	0.177253	1.09877	0.95118	0.959806	0.0127113	0.062417
543	Q5E593	Transcriptional regulatory protein Fnr, global regulator of anaerobic growth	322370	217859	233869	1.47972	1.07349		0.175601	0.568262	0	0	0					0.0928922	0.0656822	0.63733	1.85752	0.199511	0.199275	0.479126	1.35174
544	Q5E8K9	UDP-N-acetylglucosamine 2-epimerase	47595.9	43653.4	34805	1.09031	0.797303		0.937493	0.983531	0	0	0					0.913919	0.903482	-0.0772494	-0.110863	0.74553	0.790211	-0.276747	-0.331527
545	Q5E0G9	Cytochrome c	259833	270143	346582	0.961836	1.28296		0.0874633	0.44829	0	0	0			+	VF 6_VF 4	0.426953	0.359444	0.136602	0.828067	0.0360115	0.0328468	0.386226	2.33816
546	Q5E6W9	FAD:protein FMN transferase	38059	81904.9	72288.5	0.464673	0.882591		0.00475246	0.144034	-2.2832	2.2832	1.69654	VF 6_VF 2;VF 4_VF 2	+		VF 2_VF 4	0.00433195	0.00336765	-0.956742	-3.66793	0.390242	0.410027	-0.234944	-0.888836
547	Q5E6E2	Thioredoxin 2	343921	181274	365403	1.89724	2.01575	+	6.0507e-09	0	6.87114	-8.08264	8.08264	VF 2_VF 4;VF 6_VF 4	+	+	VF 2_VF 4;VF 6_VF 4	1.3464e-05	0.000145455	0.904164	7.87828	2.99692e-07	0	0.990662	9.56775
548	Q5E2S5	Hypoxanthine phosphoribosyltransferase	138218	151385	147057	0.913023	0.971414		0.583003	0.84651	0	0	0					0.32176	0.255401	-0.132773	-1.04242	0.407059	0.426591	-0.103942	-0.856826
549	Q5E1Q6	16S rRNA m5C967 methyltransferase	57038.2	54851	93951.3	1.03988	1.71285		0.118267	0.502239	0	0	0			+	VF 6_VF 4	0.991243	0.990691	-0.00578451	-0.011253	0.0304398	0.0274734	0.678905	2.42809
550	Q5E637	Histidinol-phosphate aminotransferase	29023.2	29225	7993.04	0.993096	0.2735	+	1.81255e-06	0.00628571	4.8421	4.99773	-4.99773	VF 2_VF 6;VF 4_VF 6		+	VF 6_VF 4	0.848696	0.821151	-0.0554212	-0.19579	2.3872e-05	0	-2.0102	-6.38823
551	Q5E0K7	PTS system, fructose-like-1 IIA component	54928.5	16424.5	23153.2	3.3443	1.40967		0.00343864	0.12824	2.25178	-2.25178	-2.06145	VF 2_VF 4;VF 2_VF 6	+		VF 2_VF 4	0.00041375	0.000819277	1.77387	5.17888	0.647576	0.691706	0.245627	0.467939
552	Q5E736	N-acetylglucosamine-6-phosphate deacetylase	37675.9	59100.9	22403.1	0.637485	0.379066		0.00316208	0.124387	0	2.6244	-2.6244	VF 4_VF 6	+	+	VF 2_VF 4;VF 6_VF 4	0.0479065	0.0310664	-0.577684	-2.25335	0.00326198	0.00313725	-1.18274	-3.59515
553	Q5E3B2	Recombination-associated protein RdgC	36728.7	57377.8	58295.8	0.640119	1.016		0.00380334	0.132782	-2.49443	1.48586	2.49443	VF 4_VF 2;VF 6_VF 2	+		VF 2_VF 4	0.0377183	0.024833	-0.650197	-2.39372	0.398518	0.419416	0.176623	0.872969
554	Q5E3L7	FlgO domain-containing protein	14684.4	42011.6	12289.6	0.349532	0.292528		0.0133372	0.22258	-1.64902	1.64902	-1.61829	VF 4_VF 2;VF 4_VF 6	+	+	VF 2_VF 4;VF 6_VF 4	0.0112161	0.00854217	-1.61501	-3.10181	0.00681633	0.00574212	-1.45731	-3.2114
555	Q5E814	Methionine synthase	99178.9	125243	85188.2	0.791892	0.680183		0.687505	0.886801	0	0	0					0.559106	0.499111	-0.661378	-0.604297	0.800193	0.836853	0.294855	0.258336
556	Q5E6V6	Serine-type D-Ala-D-Ala carboxypeptidase	74037.3	177432	74647.6	0.41727	0.42071	+	5.32202e-08	0.00155	-6.13774	7.07184	-7.07184	VF 4_VF 6;VF 4_VF 2	+	+	VF 2_VF 4;VF 6_VF 4	2.16578e-05	0.000242424	-1.3469	-7.45767	3.67408e-07	0	-1.42454	-9.39926
557	Q5DYW5	Conserved protein	48890.6	55537.6	49505.8	0.880316	0.891393		0.49038	0.798378	0	0	0					0.590847	0.534236	-0.20237	-0.555371	0.592537	0.629801	0.190874	0.54866
558	Q5E2K0	GatB/YqeY domain protein	807490	801915	1.00241e+06	1.00695	1.25002		0.000516919	0.0594448	-2.53243	-2.86992	2.86992	VF 6_VF 4;VF 6_VF 2		+	VF 6_VF 4	0.778163	0.743959	0.0327174	0.289432	0.00118794	0.00126641	0.391545	4.12854
559	Q5E5P5	Chlorohydrolase/deaminase family protein	28734.9	53889.2	11781.2	0.533221	0.218619	+	0.000153579	0.0394346	2.05296	3.83796	-3.83796	VF 2_VF 6;VF 4_VF 6		+	VF 6_VF 4	0.110304	0.0793939	-0.742792	-1.75211	0.000122526	0.00025	-2.07016	-5.39337
560	Q5E075	Uncharacterized protein	310460	260651	273908	1.19109	1.05086		0.315308	0.692578	0	0	0		+		VF 2_VF 4	0.0541706	0.0347673	0.270155	2.18082	0.99058	0.990923	0.0026189	0.0120361
561	Q5E5C1	Carboxy-terminal protease for penicillin-binding protein 3	101613	94112	77065.6	1.0797	0.818871		0.4515	0.780079	0	0	0					0.532238	0.470174	0.105971	0.646941	0.453515	0.477038	-0.241003	-0.772708
562	Q5E3F0	3-hydroxyacyl-[acyl-carrier-protein] dehydratase FabZ	241071	306475	208063	0.786593	0.67889		0.000449668	0.0581882	0	3.52132	-3.52132	VF 4_VF 6	+	+	VF 2_VF 4;VF 6_VF 4	0.00355451	0.00281081	-0.342135	-3.78809	0.000790695	0.00083682	-0.606894	-4.34746
563	Q5E8S6	Probable GTP-binding protein EngB	133040	137259	138026	0.969265	1.00559		0.81126	0.935666	0	0	0					0.614227	0.559467	0.182533	0.520227	0.700663	0.744261	0.11622	0.393035
564	Q5E830	Sulfate adenylyltransferase subunit 1	54535.3	33132.3	34384.2	1.64599	1.03779		0.785034	0.926703	0	0	0					0.601691	0.546548	0.461709	0.538983	0.822955	0.856917	0.128015	0.228313
565	Q5E5R7	Purine nucleoside phosphoramidase	95518.1	73247.6	112057	1.30404	1.52983		0.0165247	0.241645	0	-1.88969	1.88969	VF 6_VF 4		+	VF 6_VF 4	0.181703	0.134085	0.245822	1.4354	0.00507769	0.00443373	0.486283	3.36445
566	Q5E7A6	AMP nucleosidase	53602.1	63993.1	62528.8	0.837622	0.977117		0.0135311	0.223505	-1.78503	1.43509	1.78503	VF 4_VF 2;VF 6_VF 2	+		VF 2_VF 4	0.0469705	0.0306782	-0.516708	-2.26497	0.864886	0.887581	0.0226141	0.173558
567	Q5E3C0	Uncharacterized protein	86245.1	72069.2	75847.1	1.1967	1.05242		0.225789	0.626709	0	0	0					0.0975028	0.0695058	0.249908	1.82795	0.953265	0.958623	0.00955555	0.0597487
568	Q5E1M9	Probable chromosome-partitioning protein ParB	68688.1	108114	73095	0.635333	0.676094		0.00449862	0.141015	-2.12356	2.12356	-1.98356	VF 4_VF 2;VF 4_VF 6	+	+	VF 2_VF 4;VF 6_VF 4	0.0227921	0.0158159	-0.592288	-2.68763	0.00396228	0.00356386	-0.51732	-3.49361
569	Q5E0F9	L-threonine 3-dehydrogenase	15365.4	16508.8	3819.27	0.930742	0.231347		0.118448	0.501545	0	0	0					0.942581	0.939315	0.0495098	0.0738564	0.105049	0.0978824	-1.17794	-1.74229
570	Q5E361	DUF4325 domain-containing protein	266384	208421	278963	1.2781	1.33846		0.0127947	0.220146	0	-1.97354	1.97354	VF 6_VF 4		+	VF 6_VF 4	0.289093	0.226995	0.205783	1.11951	0.00347736	0.00333119	0.470321	3.56174
571	Q5E7V9	Arabinose 5-phosphate isomerase	22111.9	35889.4	31459.3	0.616114	0.876565	+	1.51313e-05	0.0114476	-4.8799	4.8799	3.38378	VF 6_VF 2;VF 4_VF 2	+	+	VF 2_VF 4;VF 6_VF 4	2.41829e-05	0.000222222	-0.684024	-7.36248	0.0364872	0.0332045	-0.220121	-2.33111
572	Q5E6P1	Ferric uptake regulation protein	354999	385221	585070	0.921545	1.51879	+	1.05426e-09	0	-8.52162	-7.27908	8.52162	VF 6_VF 2;VF 6_VF 4		+	VF 6_VF 4	0.134494	0.0985302	-0.1221	-1.62841	3.86353e-07	0	0.605084	9.35802
573	Q5DYK8	(Alpha)-aspartyl dipeptidase	90052.8	55412.1	88590.4	1.62515	1.59876		0.0112132	0.207037	1.40343	-1.92068	1.92068	VF 2_VF 4;VF 6_VF 4	+	+	VF 2_VF 4;VF 6_VF 4	0.0409733	0.0268508	0.620898	2.34522	0.0121994	0.0107937	0.687955	2.90883
574	Q5E5Z6	Fermentative D-lactate dehydrogenase, NAD-dependent	26586.5	53336	76987.4	0.498471	1.44344		0.187294	0.582322	0	0	0					0.507656	0.442667	-0.439384	-0.687075	0.0947838	0.0883333	0.464752	1.80191
575	Q5E4R1	DNA-binding transcriptional dual regulator, O-acetyl-L-serine-binding	50846.2	57705.8	21923.1	0.881128	0.379911		0.00333501	0.12658	1.67554	2.2841	-2.2841	VF 2_VF 6;VF 4_VF 6		+	VF 6_VF 4	0.451041	0.382528	-0.235987	-0.784303	0.00552437	0.00474336	-1.31009	-3.3206
576	Q5E775	Dual-specificity RNA methyltransferase RlmN	21435.4	19801.2	21917.5	1.08253	1.10688		0.283126	0.671839	0	0	0					0.641136	0.588528	0.0547411	0.480608	0.146954	0.141305	0.174604	1.54243
577	Q5E2G4	Phosphoglycolate phosphatase	91038.7	48653.2	68973.2	1.87118	1.41765		0.109356	0.486818	0	0	0		+		VF 2_VF 4	0.0356181	0.023507	0.686596	2.42724	0.109086	0.101932	0.518274	1.72025
578	Q5E3I8	Arsenate reductase YffB	156773	95022.1	139990	1.64986	1.47324	+	0.000169283	0.0411903	3.52099	-3.52099	3.16446	VF 6_VF 4;VF 2_VF 4	+	+	VF 2_VF 4;VF 6_VF 4	0.00135031	0.0016699	0.716476	4.39272	0.00102626	0.00107087	0.603793	4.20691
579	Q5E3H2	Phosphoribosylglycinamide formyltransferase	21095.7	84525.9	136299	0.249577	1.61252		0.00150204	0.09694	-2.97457	0	2.97457	VF 6_VF 2		+	VF 6_VF 4	0.130289	0.0956611	-1.13482	-1.64839	0.0216972	0.019747	1.00294	2.60745
580	Q5E4C0	Global DNA-binding transcriptional dual regulator H-NS	649705	491768	658184	1.32116	1.3384		0.387244	0.740245	0	0	0					0.357628	0.289641	0.261604	0.964314	0.237092	0.243	0.339658	1.23944
581	Q5E6W3	Xanthine-guanine phosphoribosyltransferase	561606	386508	519448	1.45302	1.34395		0.0114868	0.208944	1.84841	-1.84841	1.49951	VF 6_VF 4;VF 2_VF 4	+	+	VF 2_VF 4;VF 6_VF 4	0.033835	0.0228842	0.830341	2.45726	0.0341548	0.0307421	0.665959	2.36656
582	Q5E7F9	Peptidase family M16	39446.9	34287.2	17723.5	1.15049	0.516912		0.17121	0.564509	0	0	0					0.917247	0.906524	-0.049379	-0.106558	0.102495	0.0956183	-0.769498	-1.75662
583	Q5E6C9	Glutaredoxin	872870	966451	1.12188e+06	0.90317	1.16082	+	6.14421e-05	0.0249841	-4.30754	-2.04296	4.30754	VF 6_VF 2;VF 6_VF 4		+	VF 6_VF 4	0.0782404	0.0534911	-0.17322	-1.96151	0.00697183	0.00590857	0.241319	3.19968
584	Q5E8A3	50S ribosomal protein L24	1.62404e+06	1.37343e+06	1.67215e+06	1.18247	1.2175		0.141069	0.534051	0	0	0					0.146967	0.107487	0.237027	1.57225	0.108552	0.101766	0.264171	1.72313
585	Q5E7E9	50S ribosomal protein L19	805567	1.43495e+06	584604	0.561388	0.407402	+	3.29409e-09	0	-5.08868	8.72443	-8.72443	VF 2_VF 6;VF 4_VF 6;VF 4_VF 2	+	+	VF 2_VF 4;VF 6_VF 4	0.000200351	0.000539007	-0.803737	-5.69254	1.64005e-08	0	-1.29617	-12.2445
586	Q5E6Q5	ATP-dependent Clp protease proteolytic subunit	251350	312339	220763	0.804736	0.706805	+	0.00027827	0.0476604	-1.46645	3.73754	-3.73754	VF 4_VF 6;VF 4_VF 2	+	+	VF 2_VF 4;VF 6_VF 4	0.0196932	0.0140483	-0.313003	-2.77278	0.000187959	0.000316384	-0.538471	-5.14607
587	Q5E7F2	30S ribosomal protein S16	3.30843e+06	3.21807e+06	3.6268e+06	1.02808	1.12701		0.0220682	0.26421	0	-1.41877	1.41877	VF 6_VF 4		+	VF 6_VF 4	0.817901	0.789188	0.0139462	0.236391	0.0213699	0.019511	0.163027	2.61545
588	Q5E7J9	Nucleoside permease	19199.9	35140.6	15777.8	0.546373	0.448991	+	0.000143201	0.0381857	-2.2841	3.98296	-3.98296	VF 4_VF 6;VF 4_VF 2	+	+	VF 2_VF 4;VF 6_VF 4	0.00273785	0.00225806	-0.904639	-3.94829	6.7768e-05	0.000138889	-1.23683	-5.74402
589	Q5DZZ1	NAD(P) transhydrogenase subunit beta	255112	400552	371883	0.636902	0.928426		0.174932	0.568362	0	0	0					0.222407	0.169927	-0.832953	-1.30109	0.983087	0.986103	0.00672478	0.0216104
590	Q5E6Q2	HU, DNA-binding transcriptional regulator, beta subunit	4.51684e+06	2.72894e+06	3.49657e+06	1.65516	1.28129		0.104755	0.48178	0	0	0		+		VF 2_VF 4	0.0263056	0.0177767	0.556767	2.6041	0.404909	0.425192	0.215915	0.860868
591	Q5E873	50S ribosomal protein L21	266842	403623	172797	0.661116	0.428116	+	5.06832e-06	0.00765591	2.3741	5.45847	-5.45847	VF 2_VF 6;VF 4_VF 6;VF 4_VF 2	+	+	VF 2_VF 4;VF 6_VF 4	0.0062809	0.00465993	-0.599392	-3.44478	1.70401e-05	0	-1.25394	-6.6043
592	Q5E2Y6	Autonomous glycyl radical cofactor	163172	160748	181197	1.01507	1.12721		0.161181	0.55675	0	0	0					0.20823	0.15672	0.246238	1.34533	0.0567867	0.0513	0.392605	2.09046
593	Q5E465	Nucleoid-associated protein VF_1686	162753	143799	202676	1.13181	1.40944		0.000477822	0.0590029	-1.44584	-3.4274	3.4274	VF 6_VF 4;VF 6_VF 2	+	+	VF 2_VF 4;VF 6_VF 4	0.0740416	0.049996	0.208729	1.99468	0.000340576	0.000463768	0.476934	4.81017
594	Q5E5I3	50S ribosomal protein L20	2391332	3.16566e+06	1.56237e+06	0.755398	0.493537	+	7.96345e-09	0	4.76411	8.21792	-8.21792	VF 2_VF 6;VF 4_VF 6;VF 4_VF 2	+	+	VF 2_VF 4;VF 6_VF 4	1.17168e-05	7.69231e-05	-0.396855	-8.00452	3.81384e-07	0	-0.932977	-9.36863
595	Q5E3L0	Cell division protein ZipA	52657.5	48930.5	59365	1.07617	1.21325		0.92175	0.977395	0	0	0					0.670061	0.620027	0.162832	0.438906	0.775888	0.81838	0.122456	0.290672
596	Q5E7P9	Peptide chain release factor 2	92828.1	101411	75391.8	0.915367	0.74343		0.0111673	0.207306	0	1.94224	-1.94224	VF 4_VF 6		+	VF 6_VF 4	0.250108	0.194499	-0.181527	-1.22096	0.0115482	0.010117	-0.570464	-2.93739
597	Q5E4N5	DUF2760 domain-containing protein	66394.2	78328.7	73300.8	0.847637	0.93581		0.0317244	0.305717	-1.43782	1.43782	0	VF 4_VF 2	+		VF 2_VF 4	0.0221499	0.0153402	-0.358298	-2.70428	0.519893	0.545499	-0.0745602	-0.661423
598	Q5E3F9	Regulatory protein P-II for glutamine synthetase	72637.7	75105.4	83947.9	0.967143	1.11774		0.946753	0.987082	0	0	0					0.995539	0.993458	0.00118399	0.00573199	0.799127	0.83984	0.0725534	0.259747
599	Q5DZA8	Conserved protein	162700	268613	434496	0.605704	1.61755	+	2.90436e-09	0	-8.76426	4.33029	8.76426	VF 4_VF 2;VF 6_VF 2;VF 6_VF 4	+	+	VF 2_VF 4;VF 6_VF 4	0.000243743	0.000563758	-0.767992	-5.55105	0.000311676	0.000435644	0.664098	4.85975
600	Q5E3K7	Phosphohistidinoprotein-hexose phosphotransferase component of PTS system (Hpr)	2.4559e+06	1.89665e+06	2203097	1.29486	1.16157		0.000355809	0.0525576	3.44819	-3.44819	2.46549	VF 6_VF 4;VF 2_VF 4	+	+	VF 2_VF 4;VF 6_VF 4	2.15995e-05	0.000246154	0.356782	7.46001	0.00431682	0.00383901	0.256154	3.44895
601	Q5E7F1	Ribosome maturation factor RimM	19357.8	54310	14796.3	0.356431	0.272442		0.00753286	0.176526	0	2.25328	-2.25328	VF 4_VF 6	+	+	VF 2_VF 4;VF 6_VF 4	0.0585515	0.037177	-1.19102	-2.13474	0.0020516	0.00193728	-1.79635	-3.83855
602	Q5DZX2	UPF0502 protein VF_A0604	66855.7	60701.4	40934.9	1.10139	0.674365		0.0234688	0.269935	1.66882	0	-1.66882	VF 2_VF 6				0.380803	0.312912	0.277101	0.916846	0.128038	0.120901	-0.452549	-1.62551
603	Q5E786	tRNA (cytidine/uridine-2'-O-)-methyltransferase TrmJ	103832	234091	177049	0.443556	0.756326		0.142836	0.535268	0	0	0					0.0978216	0.0696647	-0.731515	-1.82595	0.479103	0.502204	-0.241965	-0.728707
604	Q5E5H3	HutZ protein	38270.8	33912.7	121325	1.12851	3.57757	+	8.40209e-06	0.00947692	-3.79054	-4.71744	4.71744	VF 6_VF 4;VF 6_VF 2		+	VF 6_VF 4	0.459199	0.390611	0.30417	0.769831	1.21428e-05	0	1.8436	6.82565
605	Q5E8V9	Uncharacterized protein	193090	106274	129194	1.81691	1.21567	+	1.07246e-05	0.00911765	5.09583	-5.09583	-3.24303	VF 6_VF 4;VF 2_VF 4;VF 2_VF 6	+	+	VF 2_VF 4;VF 6_VF 4	0.000154379	0.000496124	0.88575	5.88386	0.0268896	0.024169	0.325788	2.49403
606	Q5E5C9	Elongation factor P-like protein	367240	141588	111114	2.59373	0.784774	+	4.65299e-08	0.00158974	7.28096	-5.86483	-7.28096	VF 2_VF 6;VF 2_VF 4	+		VF 2_VF 4	2.20212e-05	0.000238806	1.44323	7.44325	0.318172	0.329189	-0.204755	-1.03805
607	Q5E2C8	RNA-binding protein Hfq	149523	124422	168915	1.20175	1.3576		0.0110556	0.20618	0	-2.06575	2.06575	VF 6_VF 4	+	+	VF 2_VF 4;VF 6_VF 4	0.0398286	0.0264595	0.362233	2.36183	0.0101828	0.00892391	0.511684	3.00286
608	Q5E1F2	Peptidase_M14 domain-containing protein	115388	140388	172585	0.821923	1.22934		0.133239	0.524103	0	0	0					0.349554	0.281601	-0.208714	-0.981375	0.280194	0.288558	0.289694	1.12681
609	Q5E3U5	50S ribosomal protein L3 glutamine methyltransferase	112332	113838	115800	0.986771	1.01724		0.815798	0.936554	0	0	0					0.567896	0.508094	-0.118962	-0.590599	0.986462	0.987502	-0.00307316	-0.017298
610	Q5E294	Glucosamine-6-phosphate deaminase	59727.8	109387	25520.5	0.546023	0.233305		0.067923	0.406052	0	0	0		+	+	VF 2_VF 4;VF 6_VF 4	0.0339724	0.0228047	-1.12682	-2.45489	0.0381117	0.0346935	-1.63446	-2.30768
611	Q5E1R4	N5-carboxyaminoimidazole ribonucleotide mutase	65951.7	63867.6	60209.5	1.03263	0.942724		0.33899	0.709986	0	0	0					0.717028	0.674281	-0.0768824	-0.372868	0.233881	0.239614	-0.22407	-1.24845
612	Q5DZV6	Pas_Saposin domain-containing protein	115623	81431.2	165168	1.41989	2.02832		0.000519706	0.0594802	0	-3.42753	3.42753	VF 6_VF 4	+	+	VF 2_VF 4;VF 6_VF 4	0.0737542	0.0498805	0.516666	1.99701	0.000782176	0.000840336	1.05579	4.35333
613	Q5E2Z9	UPF0149 protein VF_2102	44200	66382.2	110005	0.665842	1.65715		0.000425004	0.0576213	-3.42766	-1.67278	3.42766	VF 6_VF 2;VF 6_VF 4		+	VF 6_VF 4	0.139835	0.102119	-0.439739	-1.60382	0.016154	0.0144162	0.701464	2.76229
614	Q5E779	2Fe-2S ferredoxin	103530	98765.6	94409.1	1.04824	0.955891		0.887294	0.965725	0	0	0					0.726206	0.684644	0.062541	0.360177	0.927973	0.943804	-0.0151405	-0.0921635
615	Q5E3W3	Uncharacterized protein	158673	122592	153752	1.29431	1.25417		0.00263781	0.116009	2.53755	-2.53755	1.88997	VF 6_VF 4;VF 2_VF 4	+	+	VF 2_VF 4;VF 6_VF 4	0.00647582	0.00480537	0.525249	3.42655	0.0105505	0.00917838	0.394891	2.98441
616	Q5E3P3	Flagellar secretion chaperone FliS	42344.8	27516	30050.8	1.53892	1.09212		0.251103	0.648833	0	0	0					0.169768	0.124118	0.53678	1.47964	0.550967	0.583401	0.193311	0.612195
617	Q5E7W4	RNA polymerase sigma-54 factor	84183.9	78728	79758.7	1.0693	1.01309		0.337032	0.709549	0	0	0					0.279164	0.218696	0.163318	1.14426	0.204612	0.205067	0.270578	1.33554
618	Q5E7L4	Ribosome-binding factor A	72920.9	152467	79487.9	0.478274	0.521346		0.00628119	0.164017	-1.82671	2.01562	-2.01562	VF 4_VF 2;VF 4_VF 6	+	+	VF 2_VF 4;VF 6_VF 4	0.0221242	0.0154197	-0.913712	-2.70496	0.0049477	0.00433939	-0.888116	-3.37794
619	Q5E2M3	DNA topoisomerase 4 subunit B	56895	123660	120689	0.460094	0.975978		0.215328	0.615379	0	0	0					0.0870423	0.0607188	-0.964949	-1.89707	0.900749	0.918515	-0.0730339	-0.127174
620	Q5E6G1	Glutaredoxin 1, redox coenzyme for ribonucleotide reductase (RNR1a)	649170	560136	829005	1.15895	1.48001	+	2.87525e-07	0.0012	-4.58779	-6.36863	6.36863	VF 6_VF 4;VF 6_VF 2	+	+	VF 2_VF 4;VF 6_VF 4	0.0477424	0.03103	0.161055	2.25537	2.9935e-06	0	0.612439	7.7888
621	Q5E0R5	Regulatory protein for phage-shock-protein operon	94697.6	130628	119648	0.72494	0.915941		0.588139	0.846546	0	0	0					0.856837	0.83139	0.0841594	0.185118	0.358443	0.373837	0.399442	0.952041
622	Q5E2R7	Quinolinate phosphoribosyltransferase [decarboxylating]	46870.3	81662	99935.2	0.573954	1.22377	+	1.39558e-09	0	-8.9862	6.5929	8.9862	VF 4_VF 2;VF 6_VF 2;VF 6_VF 4	+	+	VF 2_VF 4;VF 6_VF 4	2.94021e-05	0.000311688	-0.792482	-7.19594	0.0106478	0.00928302	0.240938	2.97963
623	Q5E6G0	Predicted DNA-binding transcriptional regulator	14910.5	39424.7	13007.6	0.378203	0.329936		0.00492266	0.145421	0	2.42164	-2.42164	VF 4_VF 6	+	+	VF 2_VF 4;VF 6_VF 4	0.0174697	0.0127202	-1.39925	-2.84262	0.00154001	0.00143066	-1.93814	-3.99028
624	Q5E728	Urease subunit alpha	9711.07	12524.1	10577.7	0.775388	0.844585		0.958743	0.990241	0	0	0					0.846793	0.821387	-0.100828	-0.198288	0.941384	0.950184	0.0308998	0.0749646
625	Q5E8A5	50S ribosomal protein L14	1.47554e+06	1.56018e+06	1.54372e+06	0.945749	0.989452		0.348279	0.714173	0	0	0		+		VF 2_VF 4	0.0337367	0.0228504	-0.073424	-2.45896	0.799839	0.838588	-0.0141279	-0.258804
626	Q5E6A6	Membrane protein, putative	64306.8	190954	90566.9	0.336765	0.474286		0.0107402	0.203646	-1.84428	1.84428	-1.56928	VF 4_VF 2;VF 4_VF 6	+	+	VF 2_VF 4;VF 6_VF 4	0.00514994	0.00384615	-1.30805	-3.56364	0.00757382	0.00650562	-1.08008	-3.15667
627	Q5E3M3	Protein-glutamate O-methyltransferase	75223.2	72326.7	45797.9	1.04005	0.633209		0.00277789	0.118064	2.17797	1.97396	-2.17797	VF 4_VF 6;VF 2_VF 6		+	VF 6_VF 4	0.793611	0.762282	0.0334945	0.268716	0.00834436	0.00716898	-0.507934	-3.10634
628	Q5E8U4	Thioredoxin	1.85722e+06	1.06912e+06	1.32765e+06	1.73715	1.24182		0.00328682	0.126398	2.46402	-2.46402	-1.77448	VF 2_VF 4;VF 2_VF 6	+		VF 2_VF 4	0.00339737	0.00263566	0.760744	3.8157	0.293107	0.303357	0.199977	1.09567
629	Q5E790	Uncharacterized protein	94234	86033.3	96170.8	1.09532	1.11783		0.369039	0.728011	0	0	0					0.637438	0.58535	0.16264	0.486004	0.182217	0.178953	0.341826	1.4093
630	Q5E8A7	50S ribosomal protein L29	2920118	2190994	2.66274e+06	1.33278	1.21531		0.226932	0.626684	0	0	0					0.171306	0.125234	0.317233	1.47379	0.10335	0.0960989	0.270932	1.75179
631	Q5E317	Pyridoxine 5'-phosphate synthase	160327	153280	205048	1.04597	1.33773		0.000618712	0.0638017	-2.57414	-2.7066	2.7066	VF 6_VF 4;VF 6_VF 2		+	VF 6_VF 4	0.905437	0.891931	0.0143757	0.121843	0.0014352	0.00139259	0.420722	4.02773
632	Q5E3E8	Chaperone protein skp	1.00705e+06	903853	1.29408e+06	1.11417	1.43173	+	2.68205e-06	0.00698824	-3.5175	-5.51651	5.51651	VF 6_VF 4;VF 6_VF 2		+	VF 6_VF 4	0.105757	0.0755285	0.158781	1.77808	1.95328e-05	0	0.503184	6.51631
633	Q5DZY1	Cold shock protein	202982	155152	200784	1.30828	1.29411		0.233769	0.633437	0	0	0					0.085062	0.0589255	0.473952	1.91102	0.242893	0.249392	0.369151	1.2234
634	Q5E687	Cell division coordinator CpoB	159738	83860.6	74433.3	1.9048	0.887583		0.000775107	0.0715925	3.127	-2.16426	-3.127	VF 2_VF 6;VF 2_VF 4	+		VF 2_VF 4	0.000268665	0.000605263	0.952112	5.48153	0.5678	0.602423	-0.168795	-0.586169
635	Q5E257	Bifunctional purine biosynthesis protein PurH	13019.6	33446.2	17423.5	0.38927	0.52094		0.103361	0.479081	0	0	0		+		VF 2_VF 4	0.0372329	0.0246437	-1.37553	-2.4013	0.108993	0.102041	-1.02547	-1.72075
636	Q5E8N9	Orotate phosphoribosyltransferase	16405.3	44108.3	36912	0.371933	0.836849		0.000373022	0.0538916	-3.41015	3.41015	2.49063	VF 6_VF 2;VF 4_VF 2	+		VF 2_VF 4	0.00051815	0.001	-1.671	-5.02469	0.142999	0.13758	-0.452811	-1.55901
637	Q5E0Z1	Glycerol uptake facilitator protein GlpF	120886	100991	34368.7	1.19699	0.340314	+	2.42099e-07	0.00122222	6.30026	4.95849	-6.30026	VF 4_VF 6;VF 2_VF 6	+	+	VF 2_VF 4;VF 6_VF 4	0.0409163	0.0268929	0.370565	2.34604	7.35102e-05	0.000164384	-1.45748	-5.69526
638	Q5E212	Soluble pyridine nucleotide transhydrogenase	13116.5	29265	14135.9	0.448199	0.483033		0.0833879	0.441454	0	0	0			+	VF 6_VF 4	0.140597	0.10278	-1.24431	-1.60038	0.0134333	0.0119791	-1.56539	-2.85861
639	Q5DZ86	Biosynthetic arginine decarboxylase	54170.3	537242	54998	0.10083	0.102371		0.138793	0.532157	0	0	0					0.269062	0.209962	-1.58241	-1.17018	0.0960766	0.0894672	-2.26894	-1.7941
640	Q5E254	HU, DNA-binding transcriptional regulator, alpha subunit	3.52985e+06	2.92609e+06	3.07799e+06	1.20634	1.05191		0.341297	0.710241	0	0	0					0.163367	0.119566	0.453759	1.50449	0.483335	0.506329	0.219421	0.721571
641	Q5E3P7	Two-component response regulator FlrC	18298	22269.3	52838.2	0.821672	2.37269		0.0156287	0.235842	-1.92483	0	1.92483	VF 6_VF 2				0.212118	0.160067	-0.957427	-1.33296	0.0592872	0.0534127	0.807762	2.06665
642	Q5E8U5	ATP-dependent RNA helicase RhlB	19253.3	41724.7	17241.9	0.461437	0.41323		0.00163727	0.101133	-1.64359	2.89029	-2.89029	VF 4_VF 6;VF 4_VF 2	+	+	VF 2_VF 4;VF 6_VF 4	0.00544766	0.00401384	-0.962081	-3.52991	0.00154773	0.00144	-1.27459	-3.98763
643	Q5E3H3	Phosphoribosylformylglycinamidine cyclo-ligase	66575.5	29481.5	27267.4	2.25822	0.9249		0.00431987	0.138323	2.45129	-1.40301	-2.45129	VF 2_VF 6;VF 2_VF 4	+		VF 2_VF 4	0.000916757	0.00125654	0.934629	4.64374	0.457272	0.481595	-0.281172	-0.766153
644	Q5E782	Iron-binding protein IscA	8394.67	14623.7	6954.79	0.574047	0.475585		0.155002	0.54997	0	0	0					0.105432	0.0752914	-0.831878	-1.77997	0.0929334	0.0866901	-1.10835	-1.81327
645	Q5E7Z8	Single-stranded DNA-binding protein	356419	357134	506846	0.997999	1.41921		0.0015497	0.0988486	-2.22164	-2.36808	2.36808	VF 6_VF 4;VF 6_VF 2		+	VF 6_VF 4	0.872013	0.851097	0.0217721	0.165286	0.00495897	0.00433837	0.52305	3.37676
646	Q5DYG9	Mechanosensitive ion channel	17536.7	28689.9	13596.7	0.611249	0.473919		0.0596846	0.390017	0	0	0		+	+	VF 2_VF 4;VF 6_VF 4	0.0337786	0.0228436	-0.834166	-2.45823	0.0324979	0.0292665	-1.09399	-2.39317
647	Q5E6P5	DNA-binding transcriptional dual regulator, repressor of N-acetylglucosamine	36603.9	58631.2	43196.1	0.624307	0.736743		0.0631184	0.397419	0	0	0		+		VF 2_VF 4	0.0681559	0.0446185	-0.622811	-2.0443	0.07299	0.0660239	-0.525244	-1.95067
648	Q5E8E7	10 kDa chaperonin	2.1906e+06	1.35811e+06	2.69244e+06	1.61298	1.98249	+	5.73051e-11	0	7.38571	-10.4343	10.4343	VF 2_VF 4;VF 6_VF 4;VF 6_VF 2	+	+	VF 2_VF 4;VF 6_VF 4	4.06291e-06	0.000117647	0.719981	9.01836	1.01112e-09	0	1.01877	15.383
649	Q5E072	Uncharacterized protein	118245	186988	134590	0.632366	0.71978		0.0819422	0.439739	0	0	0		+	+	VF 2_VF 4;VF 6_VF 4	0.0304854	0.0205714	-0.957941	-2.51812	0.0391565	0.0355467	-1.1461	-2.2931
650	Q5E2K1	30S ribosomal protein S21	7.11367e+06	6.54502e+06	6131477	1.08688	0.936815		0.0332764	0.311158	1.57388	0	-1.57388	VF 2_VF 6				0.120271	0.0869199	0.100033	1.69843	0.233078	0.239022	-0.0965809	-1.25072
651	Q5E3Z3	Integration host factor subunit beta	498392	388914	583342	1.2815	1.49993	+	0.000208821	0.0444933	-1.32435	-3.84363	3.84363	VF 6_VF 4;VF 6_VF 2	+	+	VF 2_VF 4;VF 6_VF 4	0.0373808	0.0246972	0.262692	2.39898	0.000140751	0.000268293	0.51343	5.31269
652	Q5E277	Two-component response regulator	53959.8	66262	82323.5	0.81434	1.24239		0.573249	0.841795	0	0	0					0.268182	0.209562	-0.302298	-1.17247	0.882908	0.904954	0.0553398	0.150206
653	Q5E2E4	Acetylornithine deacetylase	56614.6	21986.3	23590.2	2.575	1.07295		0.000736647	0.0696604	3.01048	-2.46002	-3.01048	VF 2_VF 6;VF 2_VF 4	+		VF 2_VF 4	6.51761e-05	0.000269231	1.37033	6.54454	0.855885	0.881704	-0.0704572	-0.185258
654	Q5E409	3-oxoacyl-[acyl-carrier-protein] synthase 3	48039.4	157065	109019	0.305857	0.6941		0.0357786	0.320056	-1.46078	1.46078	0	VF 4_VF 2	+	+	VF 2_VF 4;VF 6_VF 4	0.0054996	0.004	-1.3238	-3.52422	0.04878	0.0437367	-0.943424	-2.17387
655	Q5E6K5	Acyl carrier protein	255700	331404	517203	0.771564	1.56064		0.00229115	0.110941	-2.66274	-1.33899	2.66274	VF 6_VF 2;VF 6_VF 4	+	+	VF 2_VF 4;VF 6_VF 4	0.0653791	0.0425131	-0.29669	-2.06913	0.0422008	0.0380702	0.53856	2.25264
656	Q5E0A6	6-phosphogluconate dehydrogenase, decarboxylating	18994.5	27230.1	18267.3	0.697556	0.67085		0.0885296	0.450217	0	0	0		+	+	VF 2_VF 4;VF 6_VF 4	0.0495309	0.0320593	-0.841916	-2.2337	0.0337137	0.0303039	-0.740123	-2.37352
657	Q5DZ77	Glutathione transferase-like protein possibly involved in glutathionylspermidine metabolism	69437.7	63055.3	105195	1.10122	1.6683		0.000607286	0.0634586	-2.63313	-2.66423	2.66423	VF 6_VF 4;VF 6_VF 2		+	VF 6_VF 4	0.969368	0.964188	0.00528622	0.0393736	0.00133874	0.00136842	0.651692	4.06477
658	Q5E542	Formate dehydrogenase N, beta subunit	125958	100253	76385.3	1.2564	0.761928		0.00158914	0.0995347	2.91135	0	-2.91135	VF 2_VF 6	+	+	VF 2_VF 4;VF 6_VF 4	0.0247781	0.01686	0.387194	2.63896	0.0508108	0.045945	-0.461246	-2.15157
659	Q5E7D7	Pseudouridine synthase	39153	74370.8	35683.6	0.526457	0.479806		0.0286503	0.293	0	1.64845	-1.64845	VF 4_VF 6	+	+	VF 2_VF 4;VF 6_VF 4	0.0629556	0.0404634	-0.802138	-2.09164	0.0135747	0.0120313	-1.2082	-2.85315
660	Q5E3I7	Succinyl-diaminopimelate desuccinylase	68436.3	72299.7	62240.2	0.946564	0.860863		0.133895	0.524634	0	0	0					0.486513	0.420274	-0.110829	-0.722545	0.105223	0.0978864	-0.483972	-1.74132
661	Q5E2G0	3-dehydroquinate synthase	11796.7	21224.5	10560.1	0.555806	0.497542		0.537856	0.821323	0	0	0					0.419225	0.352571	-0.671495	-0.842456	0.22578	0.230262	-0.776326	-1.27164
662	Q5E3R8	Chemotaxis regulator CheY, transmits signal to flagellar motor component	260119	245551	201070	1.05933	0.81885		0.0771478	0.429218	0	0	0					0.229352	0.175336	0.322277	1.28026	0.424168	0.444183	-0.208958	-0.825154
663	Q5E8S3	Der GTPase-activating protein YihI	162843	148264	162456	1.09833	1.09572		0.158717	0.553982	0	0	0					0.166363	0.121412	0.174223	1.49275	0.102789	0.0957333	0.169333	1.75496
664	Q5E3C5	Copper homeostasis protein CutC	32161.4	10741	12707.1	2.99427	1.18305		0.0443111	0.346109	0	0	0		+		VF 2_VF 4	0.0139255	0.0101371	1.33398	2.97503	0.867451	0.88927	0.0973598	0.170229
665	Q5E0X3	Peptidase T	199652	51652.8	38709.1	3.86527	0.749409	+	3.96923e-05	0.0186723	4.51209	-2.85638	-4.51209	VF 2_VF 6;VF 2_VF 4	+		VF 2_VF 4	0.00621571	0.00455405	1.63049	3.451	0.215566	0.218068	-0.488571	-1.30184
666	Q5E1W5	Iron-sulfur cluster assembly protein CyaY	46132.1	35982.5	50281.2	1.28207	1.39738		0.0213069	0.261348	0	-1.77649	1.77649	VF 6_VF 4		+	VF 6_VF 4	0.126842	0.0927837	0.45653	1.66521	0.0132223	0.0118734	0.662402	2.86687
667	Q5E2S7	Carbonic anhydrase	151123	119933	123573	1.26007	1.03035		0.0022664	0.11092	2.355	-2.355	-2.29339	VF 2_VF 4;VF 2_VF 6	+		VF 2_VF 4	0.00073796	0.00117391	0.378369	4.78696	0.707339	0.75059	0.0390329	0.383789
668	Q5E8E0	Regulator of ribonuclease activity A	211683	255980	320333	0.826954	1.2514	+	4.01128e-06	0.00705085	-5.52598	-2.66481	5.52598	VF 4_VF 2;VF 6_VF 2;VF 6_VF 4	+	+	VF 2_VF 4;VF 6_VF 4	0.0247166	0.0168521	-0.250482	-2.64041	0.000326035	0.000470588	0.316739	4.83455
669	Q5E7R5	Ribosomal RNA small subunit methyltransferase E	23621.4	57128	34406.6	0.413482	0.602273		0.00159718	0.0996049	-2.74672	2.74672	-2.07159	VF 4_VF 2;VF 4_VF 6	+	+	VF 2_VF 4;VF 6_VF 4	0.0081596	0.00607074	-1.39235	-3.2893	0.0053966	0.00464095	-1.05101	-3.33277
670	Q5E843	Uncharacterized protein	171200	121971	197606	1.40361	1.6201	+	2.42337e-06	0.00692683	3.989	-5.69035	5.69035	VF 2_VF 4;VF 6_VF 4	+	+	VF 2_VF 4;VF 6_VF 4	4.20117e-05	0.000289157	0.551051	6.89867	6.72002e-06	0	0.685873	7.22275
671	Q5E007	SPOR domain-containing protein	51043.3	23826.2	57562.5	2.14232	2.41594		0.203553	0.601787	0	0	0					0.151586	0.11092	0.90827	1.55252	0.150186	0.1441	0.966624	1.52916
672	Q5E8A8	50S ribosomal protein L16	1.80116e+06	1.05926e+06	1.06145e+06	1.7004	1.00207	+	2.36979e-06	0.0070559	5.66199	-4.12591	-5.66199	VF 2_VF 6;VF 2_VF 4	+		VF 2_VF 4	1.95094e-05	0.00025	0.686258	7.54866	0.263336	0.272258	-0.140962	-1.16915
673	Q5E7N7	30S ribosomal protein S20	537361	319199	358952	1.68346	1.12454		0.0018388	0.104538	2.71265	-2.71265	-1.97072	VF 2_VF 4;VF 2_VF 6	+		VF 2_VF 4	0.00192236	0.00192793	0.834244	4.16856	0.317145	0.32894	0.219123	1.04034
674	Q5E314	Ribonuclease 3	54986.3	86316.3	49809.1	0.637033	0.577053		0.0550147	0.378087	0	1.30846	-1.30846	VF 4_VF 6		+	VF 6_VF 4	0.115849	0.0835655	-0.546964	-1.72173	0.0237217	0.0213206	-0.691057	-2.56039
675	Q5E5T0	Predicted transporter	56612.4	16327.1	22543.2	3.46739	1.38073		0.000526286	0.05907	2.91957	-2.91957	-2.88431	VF 2_VF 4;VF 2_VF 6	+		VF 2_VF 4	4.75655e-06	0.000111111	1.71825	8.86143	0.706529	0.750647	0.163254	0.384908
676	Q5E872	50S ribosomal protein L27	1.36405e+06	1.15573e+06	1.21968e+06	1.18025	1.05533		0.218304	0.616561	0	0	0		+		VF 2_VF 4	0.0318634	0.0217596	0.183923	2.49232	0.559705	0.593492	0.0628883	0.598632
677	Q5E7U2	Regulator of ribonuclease activity B	179236	152518	167265	1.17518	1.09669		0.127718	0.516754	0	0	0		+		VF 2_VF 4	0.0351202	0.0233287	0.229924	2.43547	0.132202	0.125759	0.175722	1.60636
678	Q5E6U9	LPS-assembly lipoprotein LptE	97447.9	73362.9	70340.5	1.3283	0.958803		0.0362171	0.320818	1.41061	-1.41061	0	VF 2_VF 4	+		VF 2_VF 4	0.0161917	0.0115432	0.562489	2.88694	0.494307	0.518245	0.133115	0.703243
679	Q5E1T1	Cytochrome c5	480452	396014	466181	1.21322	1.17718		0.0206173	0.26	1.49918	-1.49918	1.43091	VF 6_VF 4;VF 2_VF 4	+	+	VF 2_VF 4;VF 6_VF 4	0.0216827	0.0151518	0.248429	2.7167	0.031344	0.0283218	0.22049	2.41248
680	Q5E6I8	Uncharacterized protein	166509	128928	269896	1.29148	2.09338	+	1.36225e-06	0.00556164	-3.55486	-5.86815	5.86815	VF 6_VF 4;VF 6_VF 2	+	+	VF 2_VF 4;VF 6_VF 4	0.0444392	0.0290044	0.382021	2.29755	5.04568e-06	0	1.09309	7.42016
681	Q5E2W7	Iron-sulfur cluster insertion protein ErpA	339023	282579	518459	1.19974	1.83474	+	7.60942e-06	0.00924352	-3.31401	-5.01438	5.01438	VF 6_VF 4;VF 6_VF 2		+	VF 6_VF 4	0.115329	0.083242	0.248091	1.72452	1.55246e-05	0	0.867466	6.66472
682	Q5E704	Lipoprotein, putative	82369.7	130183	123725	0.63272	0.950393	+	0.000297382	0.04955	-3.15351	3.15351	3.10546	VF 6_VF 2;VF 4_VF 2	+		VF 2_VF 4	2.25342e-05	0.000231884	-0.655507	-7.42332	0.681179	0.725707	-0.0638006	-0.420231
683	Q5E1Q1	Conserved protein	327562	243974	238163	1.34261	0.976183		0.0016965	0.101966	2.45105	-2.42603	-2.45105	VF 2_VF 4;VF 2_VF 6	+		VF 2_VF 4	0.00566465	0.00404082	0.605248	3.5065	0.773466	0.818646	0.048883	0.293911
684	Q5E7Y5	MSHA pilin protein MshA	1.30277e+06	1.30389e+06	1.19585e+06	0.99914	0.91714		0.50358	0.802689	0	0	0					0.847465	0.82133	0.0142285	0.197405	0.434675	0.456459	-0.0637344	-0.806116
685	Q5E740	Uncharacterized protein	71587.6	34676.3	58081.8	2.06445	1.67497	+	0.000173787	0.0420137	3.67434	-3.67434	2.893	VF 6_VF 4;VF 2_VF 4	+	+	VF 2_VF 4;VF 6_VF 4	0.00192668	0.00191928	1.23333	4.16715	0.00206819	0.00194444	0.942588	3.8343
686	Q5E5R5	Uncharacterized protein	117131	131259	167099	0.892368	1.27305		0.0448334	0.348081	0	0	0			+	VF 6_VF 4	0.949549	0.946195	0.0158386	0.0648791	0.0385874	0.0350468	0.47733	2.301
687	Q5E5L4	Uncharacterized protein	255658	195112	183230	1.31031	0.939101		0.0957973	0.466973	0	0	0		+		VF 2_VF 4	0.0493591	0.0319745	0.551659	2.23575	0.52049	0.545598	0.158095	0.66046
688	Q5DZ74	Fused predicted DNA-binding transcriptional regulator/predicted amino transferase	17035.2	37673.2	43473.8	0.452184	1.15397		0.00425448	0.137741	-2.49905	0	2.49905	VF 6_VF 2	+		VF 2_VF 4	0.025669	0.0174428	-0.930289	-2.61838	0.240232	0.24661	0.407137	1.23072
689	Q5DY70	Uncharacterized protein	430990	238824	78987.6	1.80464	0.330736	+	5.77545e-08	0.0015122	7.17875	4.83945	-7.17875	VF 4_VF 6;VF 2_VF 6;VF 2_VF 4	+	+	VF 2_VF 4;VF 6_VF 4	5.05006e-06	0.000105263	0.855719	8.80238	0.000102981	0.000206452	-1.82031	-5.49521
690	Q5E7F8	Glutamate--cysteine ligase	72705.8	79764.9	23397.1	0.911501	0.293326		0.00280267	0.118219	1.67169	2.39206	-2.39206	VF 2_VF 6;VF 4_VF 6		+	VF 6_VF 4	0.19297	0.143508	-0.417628	-1.39587	0.00493677	0.00435258	-2.02513	-3.37909
691	Q5E4Q5	Glutaredoxin	123957	115234	158605	1.0757	1.37638	+	1.65679e-05	0.0113116	-3.47925	-4.473	4.473	VF 6_VF 4;VF 6_VF 2		+	VF 6_VF 4	0.259518	0.202	0.0942564	1.19538	0.000160203	0.000309524	0.517502	5.23785
692	Q5E536	Uncharacterized protein	68339.8	43562.4	54239.7	1.56878	1.2451		0.0269534	0.286503	1.57258	-1.57258	0	VF 2_VF 4	+		VF 2_VF 4	0.01542	0.0111549	0.535835	2.91546	0.439999	0.462129	0.147209	0.796583
693	Q5E8E2	Fructose-1,6-bisphosphatase	55671.9	83260	30177.6	0.668651	0.36245	+	9.04509e-06	0.00938071	-2.24126	5.25181	-5.25181	VF 2_VF 6;VF 4_VF 6;VF 4_VF 2	+	+	VF 2_VF 4;VF 6_VF 4	0.00441479	0.00349091	-0.852751	-3.65647	6.04273e-06	0	-1.49548	-7.29554
694	Q5DZJ8	Acetyltransferase	66394.7	23648.9	62853.1	2.80752	2.65776		0.0283304	0.292348	0	-1.44301	1.44301	VF 6_VF 4	+	+	VF 2_VF 4;VF 6_VF 4	0.0599133	0.0382377	0.903126	2.12109	0.0254304	0.0228274	0.906997	2.5236
695	Q5E253	CBS-domain containing protein	33079.7	20946	33021.4	1.57929	1.5765		0.456632	0.782696	0	0	0					0.192833	0.143601	0.6422	1.39634	0.33426	0.34524	0.593901	1.0028
696	Q5E4G8	Exodeoxyribonuclease III	29224.8	41041.4	23929.3	0.71208	0.583051	+	0.000172236	0.041931	1.62877	3.88809	-3.88809	VF 2_VF 6;VF 4_VF 6	+	+	VF 2_VF 4;VF 6_VF 4	0.00506229	0.00384561	-0.543802	-3.57396	0.000333568	0.000466019	-1.20412	-4.82178
697	Q5E4A3	Nucleoid-associated protein VF_1648	11735.1	24482.7	17335.9	0.479322	0.708087	+	8.23268e-05	0.0284427	-4.2639	4.2639	2.17749	VF 6_VF 2;VF 4_VF 2;VF 4_VF 6	+	+	VF 2_VF 4;VF 6_VF 4	7.22369e-05	0.000261682	-1.17628	-6.46338	0.0114242	0.010016	-0.519129	-2.94301
698	Q5E3L2	Chitoporin ChiP	573148	82592.8	78103.1	6.93945	0.94564	+	1.55581e-09	0	8.52556	-7.69974	-8.52556	VF 2_VF 6;VF 2_VF 4	+		VF 2_VF 4	3.90819e-09	0	2.82505	18.8089	0.775916	0.817337	-0.0858302	-0.290634
699	Q5E1K8	Small ribosomal subunit biogenesis GTPase RsgA	28475.5	21351.1	25286.2	1.33368	1.1843		0.487313	0.798332	0	0	0					0.431154	0.363311	0.643621	0.820319	0.254723	0.262938	0.756524	1.19159
700	Q5E5M5	L-serine dehydratase	47112.9	33998.9	52853.9	1.38572	1.55458		0.969884	0.992341	0	0	0					0.801632	0.768637	-0.194124	-0.258009	0.913525	0.929877	-0.0751198	-0.110725
701	Q5E2E0	30S ribosomal protein S18	1.10606e+06	1.02047e+06	1.11719e+06	1.08388	1.09478		0.0996702	0.473148	0	0	0					0.088386	0.0619025	0.0943762	1.88777	0.0762678	0.069381	0.122886	1.92591
702	Q5E0T1	Nucleoprotein/polynucleotide-associated enzyme	170930	100733	118456	1.69687	1.17595		0.0078145	0.178962	2.22537	-2.22537	0	VF 2_VF 4	+		VF 2_VF 4	0.00377816	0.00309579	0.679369	3.75091	0.17633	0.173026	0.283989	1.42993
703	Q5E2F3	DD-transpeptidase	27855.9	67091.6	20010.6	0.415192	0.298258		0.014679	0.229739	-1.88043	1.88043	0	VF 4_VF 2	+	+	VF 2_VF 4;VF 6_VF 4	0.0178789	0.0130799	-2.25359	-2.82912	0.00513917	0.00445646	-1.52583	-3.35819
704	Q5E773	Integral membrane protein	26368.1	33379.9	47701.6	0.789938	1.42905		0.0333527	0.310753	-1.58285	0	1.58285	VF 6_VF 2				0.159698	0.116998	-0.563806	-1.51911	0.176348	0.17273	0.446395	1.42986
705	Q5E613	Pseudouridine synthase	32250	55837.9	26396.2	0.577565	0.472729		0.0095719	0.194131	0	2.13574	-2.13574	VF 4_VF 6	+	+	VF 2_VF 4;VF 6_VF 4	0.0296473	0.0201561	-0.892578	-2.53438	0.00377932	0.00345741	-1.28554	-3.51827
706	Q5E685	Uncharacterized protein	75967.7	83285.7	108110	0.912134	1.29806		0.0502854	0.363617	-1.34216	0	1.34216	VF 6_VF 2				0.462868	0.393906	-0.203552	-0.763377	0.148712	0.143002	0.310382	1.53518
707	Q5E2B7	Fumarate reductase flavoprotein subunit	60574	62524.6	71252.6	0.968802	1.13959		0.48737	0.797311	0	0	0					0.385505	0.317798	0.62462	0.907468	0.321969	0.333141	0.654913	1.02961
708	Q5E8M4	50S ribosomal protein L28	427685	776060	344625	0.551098	0.44407	+	2.82071e-08	0.00161039	-5.00057	7.74371	-7.74371	VF 2_VF 6;VF 4_VF 6;VF 4_VF 2	+	+	VF 2_VF 4;VF 6_VF 4	2.88774e-05	0.00032	-0.822691	-7.21117	6.50594e-07	0	-1.16785	-8.93863
709	Q5E532	Methyl-accepting chemotaxis protein	80891.6	38133.5	37157.3	2.12127	0.974401		0.0418841	0.338344	1.47862	-1.47862	0	VF 2_VF 4	+		VF 2_VF 4	0.0107994	0.00809726	1.27786	3.12405	0.250024	0.257097	0.592592	1.20408
710	Q5E412	Acyl carrier protein	979457	685493	660004	1.42884	0.962816	+	5.83619e-05	0.0237291	4.03058	-3.48128	-4.03058	VF 2_VF 6;VF 2_VF 4	+		VF 2_VF 4	0.00159559	0.00175115	0.488816	4.28626	0.899803	0.919708	-0.0116372	-0.128393
711	Q5E6Q7	Ferrochelatase	75437.7	80255.6	87298.8	0.939968	1.08776		0.417316	0.761194	0	0	0					0.412739	0.345968	0.168175	0.854674	0.263714	0.27196	0.257593	1.16818
712	Q5E799	Uncharacterized protein	72199.9	76921	77207.6	0.938624	1.00373		0.653081	0.878319	0	0	0					0.492469	0.427107	-0.22129	-0.712459	0.385287	0.405264	-0.371797	-0.898444
713	Q5E6E5	Outer-membrane lipoprotein carrier protein	126148	71018.8	92414	1.77626	1.30126		0.036678	0.321586	1.35468	-1.35468	0	VF 2_VF 4	+	+	VF 2_VF 4;VF 6_VF 4	0.0569005	0.0364224	0.883044	2.15171	0.0358225	0.032605	0.718779	2.34099
714	Q5E8M7	Nucleoid occlusion factor SlmA	37799.1	18865.6	35665.9	2.0036	1.89053		0.0128222	0.219847	1.50848	-1.76956	1.76956	VF 2_VF 4;VF 6_VF 4	+	+	VF 2_VF 4;VF 6_VF 4	0.0416064	0.0272993	1.39975	2.33623	0.0121162	0.0107162	1.40992	2.91239
715	Q5E6R0	Transcriptional activator ToxR	68386.9	81430	99945.9	0.839825	1.22738		0.0202036	0.259027	-1.60233	0	1.60233	VF 6_VF 2				0.493784	0.428455	-0.111736	-0.710243	0.0660538	0.059499	0.383505	2.00661
716	Q5E7S2	Pyrroline-5-carboxylate reductase	23663.7	21557.9	20316.8	1.09768	0.94243		0.996115	0.999144	0	0	0					0.950822	0.945645	0.0295401	0.0632395	0.938273	0.949822	0.038731	0.0789524
717	Q5E1S6	Ubiquinone biosynthesis accessory factor UbiK	118932	54146.6	110239	2.19647	2.03594		0.0331498	0.311037	1.58834	-1.58834	0	VF 2_VF 4	+		VF 2_VF 4	0.00291387	0.00242857	1.07785	3.90988	0.19905	0.199073	0.538909	1.35322
718	Q5E8Y6	Glycine--tRNA ligase alpha subunit	161450	330088	175617	0.489113	0.532032		0.0667508	0.405238	0	0	0					0.0885763	0.0618677	-0.853292	-1.88646	0.110102	0.102724	-0.544239	-1.71482
719	Q5E6J0	Heat shock protein HslJ	745539	262308	333064	2.84223	1.26974	+	1.05539e-12	0	11.7746	-11.7746	-10.4977	VF 6_VF 4;VF 2_VF 4;VF 2_VF 6	+	+	VF 2_VF 4;VF 6_VF 4	6.1066e-10	0	1.50117	22.7361	0.000896398	0.00095082	0.353177	4.27969
720	Q5E2I9	Acetolactate synthase	88040.4	124750	45473.6	0.705733	0.364517	+	1.01586e-06	0.00420588	3.73944	5.96933	-5.96933	VF 2_VF 6;VF 4_VF 6	+	+	VF 2_VF 4;VF 6_VF 4	0.0287866	0.0194621	-0.461263	-2.55156	2.65916e-06	0	-1.37826	-7.87409
721	Q5E6X4	Na(+)-translocating NADH-quinone reductase subunit C	97914	222968	79400.8	0.439139	0.356108	+	2.64658e-06	0.00702959	-4.04655	5.62617	-5.62617	VF 4_VF 6;VF 4_VF 2	+	+	VF 2_VF 4;VF 6_VF 4	0.00138598	0.00168421	-1.33855	-4.37602	1.30003e-05	0	-1.62927	-6.78072
722	Q5E715	Methionine import ATP-binding protein MetN	14934.7	16823.7	7334.29	0.887717	0.435949		0.0591168	0.388589	0	0	0					0.993616	0.991785	-0.00400019	-0.00820288	0.0621413	0.0557972	-1.25953	-2.04059
723	Q5E329	2-C-methyl-D-erythritol 2,4-cyclodiphosphate synthase	20505.8	21079.4	20791.6	0.972788	0.986344		0.673556	0.882464	0	0	0					0.555356	0.496916	-0.435502	-0.610178	0.825101	0.858478	0.135443	0.225494
724	Q5E7W6	Sugar-specific enzyme IIA component of PTS	79949.9	74298.6	92365.3	1.07606	1.24316		0.517104	0.809099	0	0	0					0.441609	0.373843	0.233603	0.801251	0.304966	0.316683	0.32643	1.06797
725	Q5E6D5	General negative regulator of transcription subunit 1	140517	122114	114786	1.15071	0.939992		0.240961	0.640565	0	0	0					0.169163	0.123646	0.499738	1.48196	0.476093	0.499149	0.213061	0.733807
726	Q5E235	50S ribosomal protein L10	360101	500894	280062	0.718917	0.559125		0.000504125	0.0592571	-1.65527	3.46295	-3.46295	VF 4_VF 6;VF 4_VF 2	+	+	VF 2_VF 4;VF 6_VF 4	0.00885132	0.00674286	-0.622044	-3.24121	0.000412844	0.000523364	-0.937098	-4.70317
727	Q5E3Y7	Translation initiation factor IF-1	126954	215470	97493.2	0.589195	0.452468	+	0.000175532	0.0417279	-2.05305	3.91922	-3.91922	VF 4_VF 6;VF 4_VF 2	+	+	VF 2_VF 4;VF 6_VF 4	0.00400697	0.00313433	-0.765211	-3.71518	0.000160931	0.000307692	-1.10767	-5.23523
728	Q5E2C4	t(6)A37 threonylcarbamoyladenosine biosynthesis protein TsaE	99119.8	46854.7	82944.7	2.11547	1.77025		0.00947435	0.192905	2.00622	-2.00622	1.43272	VF 6_VF 4;VF 2_VF 4	+	+	VF 2_VF 4;VF 6_VF 4	0.0174821	0.0127514	1.23165	2.84221	0.0183701	0.0167164	0.912064	2.69495
729	Q5DYU3	Uncharacterized protein	8468.07	16110.2	26217.7	0.525635	1.6274		0.232208	0.632603	0	0	0					0.25224	0.196195	-0.792374	-1.21509	0.582803	0.621024	0.33693	0.563321
730	Q5E8S9	sn-glycerol-3-phosphate transporter	13939	34104.2	9597.09	0.408716	0.281405		0.00114023	0.0866735	-2.12097	2.92336	-2.92336	VF 4_VF 6;VF 4_VF 2	+	+	VF 2_VF 4;VF 6_VF 4	0.00664549	0.00494983	-1.88946	-3.41114	0.000158479	0.000311377	-2.14687	-5.24409
731	Q5E8C8	Peptidyl-prolyl cis-trans isomerase	274376	116712	180424	2.35087	1.54589		0.158537	0.554643	0	0	0		+		VF 2_VF 4	0.00187531	0.00186425	1.3526	4.18415	0.773722	0.817864	0.228866	0.293568
732	Q5E7C4	Uncharacterized protein	57752.8	78045.1	69505.4	0.739993	0.890581		0.0239729	0.271471	-1.59311	1.59311	0	VF 4_VF 2	+		VF 2_VF 4	0.0339418	0.0228585	-0.430357	-2.45541	0.435483	0.456916	-0.105051	-0.804665
733	Q5E785	HTH-type transcriptional regulator IscR	36015.4	53978.9	79525.6	0.667213	1.47327		0.00141362	0.0947638	-2.6073	-1.9939	2.6073	VF 6_VF 2;VF 6_VF 4		+	VF 6_VF 4	0.663422	0.614538	-0.190414	-0.448402	0.0140291	0.0124249	0.974212	2.83597
734	Q5E4L1	Probable UDP-N-acetylglucosamine--peptide N-acetylglucosaminyltransferase SPINDLY	46006.3	32068.7	47567.3	1.43462	1.48329		0.0345662	0.315616	0	-1.54301	1.54301	VF 6_VF 4	+	+	VF 2_VF 4;VF 6_VF 4	0.0471091	0.0307097	0.408413	2.26323	0.0183118	0.01676	0.557847	2.69661
735	Q5E8B3	50S ribosomal protein L23	835294	1.25681e+06	452710	0.664612	0.360205		0.00444321	0.140454	0	2.38117	-2.38117	VF 4_VF 6		+	VF 6_VF 4	0.286696	0.225546	-0.449674	-1.12542	0.00259248	0.00247099	-1.24466	-3.71547
736	Q5E5P9	Protease HtpX	547955	576670	672882	0.950205	1.16684		0.911093	0.97466	0	0	0					0.138932	0.101539	-0.107745	-1.60792	0.788491	0.828155	-0.0756378	-0.273866
737	Q5E1N8	ATP synthase epsilon chain	64400.8	125579	46746.9	0.512831	0.372251		0.00726913	0.174077	0	2.13544	-2.13544	VF 4_VF 6		+	VF 6_VF 4	0.167994	0.122771	-0.618879	-1.48645	0.010852	0.00947312	-1.89124	-2.96975
738	Q5E5F4	Lipoprotein	204921	159684	112551	1.2833	0.704838		0.000475689	0.0591163	3.48779	0	-3.48779	VF 2_VF 6	+		VF 2_VF 4	0.0132595	0.00988986	0.57089	3.0037	0.0582083	0.0526116	-0.499379	-2.07681
739	Q5E489	Hypothetical DNA binding protein	552422	311478	467670	1.77355	1.50145	+	2.43811e-06	0.00688485	5.40837	-5.40837	4.66063	VF 6_VF 4;VF 2_VF 4	+	+	VF 2_VF 4;VF 6_VF 4	7.91948e-05	0.000254545	0.798784	6.39138	4.31874e-05	6.10687e-05	0.638431	6.01784
740	Q5E635	Imidazole glycerol phosphate synthase subunit HisH	75346.6	31882.1	37792.3	2.36329	1.18538	+	1.04763e-05	0.00910345	4.51049	-4.45575	-4.51049	VF 2_VF 4;VF 2_VF 6	+		VF 2_VF 4	3.16715e-07	0	1.22328	11.8973	0.668788	0.714412	0.0949984	0.437699
741	Q5E203	Thiosulfate sulfurtransferase GlpE	27731.9	37607	91182.4	0.737413	2.42461	+	7.90139e-06	0.00919588	-4.95716	-3.40033	4.95716	VF 6_VF 2;VF 6_VF 4		+	VF 6_VF 4	0.193004	0.1433	-0.399167	-1.39575	7.41104e-05	0.000163265	1.10931	5.69039
742	Q5E6X7	Regulator of penicillin binding proteins and beta lactamase transcription (Morphogene)	190290	237810	302639	0.800176	1.27261	+	3.05406e-05	0.0161391	-4.62358	-2.18197	4.62358	VF 6_VF 2;VF 6_VF 4	+	+	VF 2_VF 4;VF 6_VF 4	0.0381249	0.0251116	-0.281599	-2.38744	0.00718383	0.00606232	0.377015	3.18412
743	Q5E6V1	Ribosomal silencing factor RsfS	56686.4	66961.7	103934	0.84655	1.55214	+	0.000173785	0.0421581	-3.50512	-2.6394	3.50512	VF 6_VF 2;VF 6_VF 4		+	VF 6_VF 4	0.449093	0.38147	-0.146883	-0.787783	0.00186689	0.00168571	0.642528	3.88835
744	Q5E292	Protein tyrosine phosphatase	71464.4	54675.7	55815.4	1.30706	1.02084		0.10122	0.47511	0	0	0		+		VF 2_VF 4	0.0524381	0.0338565	0.555371	2.20003	0.341932	0.354219	0.247306	0.986418
745	Q5E794	PTS system, cellobiose-utilization IIA component	80188.1	73475.7	93139.7	1.09135	1.26763		0.110847	0.488737	0	0	0					0.157868	0.115668	0.851412	1.52652	0.0869909	0.080298	1.03492	1.85117
746	Q5E726	Urease subunit gamma	212163	12349.3	16190	17.1802	1.311	+	4.51543e-07	0.00150427	5.84025	-5.71864	-5.84025	VF 2_VF 4;VF 2_VF 6	+		VF 2_VF 4	6.31354e-06	9.30233e-05	4.13025	8.58494	0.641005	0.686123	0.282769	0.477398
747	Q5E0J1	Spermidine N1-acetyltransferase	17114.9	5421.12	4442.22	3.15709	0.81943	+	1.34472e-05	0.0103077	4.86553	-3.61817	-4.86553	VF 2_VF 6;VF 2_VF 4	+		VF 2_VF 4	0.000434052	0.000857143	1.63527	5.14585	0.419904	0.440492	-0.26914	-0.832966
748	Q5E3M0	Anti-sigma-28 factor	307751	251863	244872	1.22189	0.97224		0.613746	0.859511	0	0	0					0.3399	0.272906	0.170598	1.00216	0.724879	0.769526	0.0594523	0.359657
749	Q5E702	Transcriptional repressor NrdR	26872.3	38305.3	51788	0.70153	1.35198		0.0208051	0.260465	-1.72003	0	1.72003	VF 6_VF 2				0.078536	0.0536299	-1.12089	-1.95923	0.467919	0.492179	0.241528	0.747757
750	Q5E3T1	Cytochrome c-type biogenesis protein CcmE	28026.3	44269.9	40730.9	0.633077	0.920058		0.0686682	0.407284	0	0	0		+		VF 2_VF 4	0.00897333	0.00693671	-0.666263	-3.23312	0.143953	0.138503	-0.368048	-1.55497
751	Q5E6V7	UPF0250 protein VF_0744	78978.6	110503	61897.9	0.714722	0.560149	+	0.000110216	0.0335639	-1.62021	4.14679	-4.14679	VF 4_VF 6;VF 4_VF 2	+	+	VF 2_VF 4;VF 6_VF 4	0.027612	0.0187813	-0.540858	-2.57585	0.00011307	0.000230769	-0.951361	-5.44033
752	Q5E894	Protein translocase subunit SecY	77747.4	175305	44621.5	0.443499	0.254537	+	4.02895e-06	0.00701124	-2.43104	5.60707	-5.60707	VF 2_VF 6;VF 4_VF 6;VF 4_VF 2	+	+	VF 2_VF 4;VF 6_VF 4	0.0012373	0.00155224	-1.17584	-4.44888	1.59385e-05	0	-2.07542	-6.64762
753	Q5DZV7	Uncharacterized protein	228686	170979	233891	1.33751	1.36795		0.31435	0.692907	0	0	0					0.103555	0.0737634	0.330717	1.79102	0.26386	0.27169	0.264608	1.1678
754	Q5E5J3	N(4)-acetylcytidine amidohydrolase	108721	45954.1	46547	2.36586	1.0129		0.000739982	0.0696452	2.82195	-2.70857	-2.82195	VF 2_VF 4;VF 2_VF 6	+		VF 2_VF 4	0.00116057	0.00155102	1.22985	4.49019	0.811938	0.847795	0.074333	0.242815
755	Q5E022	Pyrimidine/purine nucleoside phosphorylase	159202	87603.9	75584	1.8173	0.862792	+	0.000150524	0.0385674	3.91595	-2.47187	-3.91595	VF 2_VF 6;VF 2_VF 4	+		VF 2_VF 4	0.00241938	0.00211864	0.802943	4.02488	0.240446	0.246444	-0.224024	-1.23013
756	Q5E616	Conserved protein	101118	64943.2	65910.3	1.55702	1.01489	+	0.000123879	0.0355441	3.52416	-3.43619	-3.52416	VF 2_VF 4;VF 2_VF 6	+		VF 2_VF 4	9.61963e-07	0	0.714666	10.5607	0.755826	0.799685	0.0496053	0.317608
757	Q5E886	UDP-N-acetylmuramate--L-alanyl-gamma-D-glutamyl-meso-2,6-diaminoheptandioate ligase	93815.4	115455	51931.6	0.812568	0.449798	+	5.7265e-05	0.02328	2.76322	4.10228	-4.10228	VF 2_VF 6;VF 4_VF 6		+	VF 6_VF 4	0.131635	0.0967353	-0.293535	-1.64194	0.000215218	0.000345946	-1.1402	-5.06879
758	Q5DYC2	Conserved protein	41508.3	35870.1	41765.2	1.15718	1.16435		0.999259	0.99957	0	0	0					0.976294	0.97199	0.0128342	0.0304676	0.980849	0.985935	0.00662417	0.0244706
759	Q5E5A7	Macrodomain Ter protein	59399.6	82256.4	79860.1	0.722127	0.970868		0.0363478	0.320554	-1.54196	0	1.54196	VF 6_VF 2				0.178703	0.131075	-0.344557	-1.44628	0.331631	0.343117	0.182825	1.00847
760	Q5E6Y5	tRNA sulfurtransferase	15423.8	42105	23977.4	0.366317	0.569468		0.704629	0.892199	0	0	0					0.454379	0.38504	-0.818234	-0.778361	0.799482	0.839226	-0.24274	-0.259277
761	Q5E7E7	T-protein	38807.1	22536.8	35976.7	1.72194	1.59635		0.493095	0.797701	0	0	0					0.603396	0.547235	-0.390674	-0.53642	0.498506	0.522432	0.248384	0.696294
762	Q5DYG8	FMN_red domain-containing protein	126262	135948	127135	0.928754	0.935172		0.829378	0.940376	0	0	0					0.56111	0.500882	-0.0517537	-0.601164	0.646207	0.690974	-0.0385124	-0.469906
763	Q5E2G8	Arginine succinyltransferase	60078.5	103625	110736	0.579771	1.06862		0.150384	0.545576	0	0	0					0.0815289	0.0558664	-0.601254	-1.93667	0.951768	0.958157	0.0235348	0.0616646
764	Q5E3J2	DNA-binding response regulator in two-component regulatory system with NarQ	66912.6	70475.1	64781.3	0.94945	0.919209		0.663427	0.880463	0	0	0					0.991796	0.990218	-0.00369469	-0.0105426	0.505366	0.529081	-0.459577	-0.685015
765	Q5E739	UPF0253 protein VF_0662	93339.7	54857.7	72945.7	1.70149	1.32973		0.0342464	0.314357	1.44438	-1.44438	0	VF 2_VF 4	+	+	VF 2_VF 4;VF 6_VF 4	0.021321	0.0148211	0.592623	2.7265	0.046663	0.0418758	0.446098	2.19806
766	Q5E8M3	50S ribosomal protein L33	2.16323e+06	1.9958e+06	2106463	1.08389	1.05545		0.422676	0.762672	0	0	0					0.186489	0.138275	0.266775	1.41836	0.470524	0.493527	-0.563521	-0.743295
767	Q5E5L0	Predicted thiol oxidoreductase	22324	11971.7	35673.5	1.86473	2.97982		0.0774395	0.429178	0	0	0			+	VF 6_VF 4	0.406367	0.338988	0.629016	0.866806	0.0412889	0.0373304	1.45106	2.26447
768	Q5E3H1	Predicted amidotransfease	69027.8	38575.8	48825.8	1.78941	1.26571	+	3.60212e-05	0.0177288	4.62094	-4.62094	-2.49657	VF 6_VF 4;VF 2_VF 4;VF 2_VF 6	+	+	VF 2_VF 4;VF 6_VF 4	0.000232126	0.000575342	0.832973	5.58611	0.0252455	0.0227014	0.356398	2.52747
769	Q5E328	2-C-methyl-D-erythritol 4-phosphate cytidylyltransferase	17105.8	8216.58	32496.3	2.08186	3.95497		0.0365995	0.321665	0	-1.53956	1.53956	VF 6_VF 4		+	VF 6_VF 4	0.301315	0.238003	0.884031	1.08992	0.0303822	0.0274537	1.60289	2.4291
770	Q5E0S8	Cytochrome c-type protein	22578.3	39658.6	18606.6	0.569318	0.469171		0.045342	0.348948	0	1.34939	-1.34939	VF 4_VF 6	+	+	VF 2_VF 4;VF 6_VF 4	0.0362969	0.0238522	-1.05767	-2.4162	0.0225425	0.0201247	-1.21855	-2.5873
771	Q5E3F1	Acyl-[acyl-carrier-protein]--UDP-N-acetylglucosamine O-acyltransferase	32079.2	91712.7	16714	0.349779	0.182243	+	9.71545e-05	0.0320906	-2.52668	4.12877	-4.12877	VF 4_VF 6;VF 4_VF 2	+	+	VF 2_VF 4;VF 6_VF 4	0.00154513	0.00176526	-1.60164	-4.30668	3.89312e-05	6.15385e-05	-2.106	-6.08182
772	Q5E0F0	UPF0434 protein VF_A0426	254031	121615	188627	2.08881	1.55102		0.00306143	0.123214	2.6616	-2.6616	0	VF 2_VF 4	+		VF 2_VF 4	0.00736731	0.00554754	0.952909	3.34984	0.0563759	0.0510146	0.514916	2.09447
773	Q5E714	D,D-heptose 1,7-bisphosphate phosphatase	90448.3	59668.6	59573.8	1.51584	0.998411		0.0777656	0.429559	0	0	0					0.116243	0.0837234	0.458962	1.71962	0.785347	0.82787	-0.0713524	-0.27805
774	Q5DZX0	UPF0265 protein VF_A0606	431333	261074	426948	1.65215	1.63535		0.0105024	0.202094	1.71062	-1.74164	1.74164	VF 6_VF 4;VF 2_VF 4	+	+	VF 2_VF 4;VF 6_VF 4	0.00281627	0.00237751	0.695167	3.93087	0.02013	0.0183842	0.641743	2.6469
775	Q5E2L3	Predicted adenylate cyclase	3635.25	4804.58	8065.45	0.756621	1.6787		0.289149	0.676864	0	0	0					0.423882	0.356164	-0.628143	-0.833764	0.470523	0.49424	0.488935	0.743296
776	Q5E2I4	Cystathionine gamma-synthase, PLP-dependent	15383.7	64800.9	24109.5	0.2374	0.372055		0.0729652	0.418977	0	0	0		+		VF 2_VF 4	0.0555602	0.035525	-1.42854	-2.16583	0.0951977	0.0886576	-0.837128	-1.7994
777	Q5E564	Acetyltransferase	108646	28451.6	42087.9	3.81863	1.47928		0.0359535	0.320347	1.52026	-1.52026	0	VF 2_VF 4	+		VF 2_VF 4	0.0109086	0.00810876	2.03144	3.11813	0.337881	0.349653	0.771043	0.995033
778	Q5E205	Flagellar protein FliL	40720.2	72678.7	31094.8	0.560276	0.427839		0.0115275	0.208819	0	2.00379	-2.00379	VF 4_VF 6	+	+	VF 2_VF 4;VF 6_VF 4	0.00995804	0.00772586	-1.08758	-3.17175	0.00468708	0.00413456	-1.37985	-3.4061
779	Q5E6S1	CopG protein	66524.9	55801.2	57373.4	1.19218	1.02817		0.749876	0.912928	0	0	0					0.76977	0.735354	0.0676815	0.300744	0.691109	0.734715	-0.0972833	-0.406331
780	Q5E3L8	Uncharacterized protein	130274	95446.1	72638.5	1.36489	0.761042		0.00176242	0.103264	2.91464	0	-2.91464	VF 2_VF 6	+		VF 2_VF 4	0.0139138	0.0101662	0.518762	2.97552	0.156567	0.15121	-0.337676	-1.50367
781	Q5E3C9	Isocitrase	23906.6	30103.9	63554.1	0.794136	2.11116		0.00300292	0.122136	-2.37116	-1.63763	2.37116	VF 6_VF 2;VF 6_VF 4		+	VF 6_VF 4	0.534191	0.471927	-0.217881	-0.6438	0.0133537	0.011937	0.811742	2.86171
782	Q5DY92	Uncharacterized protein	96139.3	74958.7	110850	1.28256	1.47881		0.097402	0.469313	0	0	0					0.110647	0.079517	0.557687	1.75019	0.0778105	0.0710495	0.588025	1.91459
783	Q5E4Y9	Type IIA topoisomerase, B subunit	121841	113291	81855.5	1.07547	0.722525	+	0.000131514	0.035942	3.65983	2.66723	-3.65983	VF 4_VF 6;VF 2_VF 6	+	+	VF 2_VF 4;VF 6_VF 4	0.0550003	0.0351482	0.122072	2.17182	0.00392859	0.00352351	-0.467938	-3.49807
784	Q5DZN3	Uncharacterized protein	101335	116790	275830	0.867668	2.36177		0.000468675	0.0589038	-2.78077	-2.71238	2.78077	VF 6_VF 2;VF 6_VF 4		+	VF 6_VF 4	0.955009	0.949364	-0.0214014	-0.0578485	0.00376404	0.00345397	1.21485	3.52038
785	Q5E759	Endoribonuclease L-PSP, putative	73630.2	10653.6	19291.3	6.91132	1.81078		0.00102912	0.0830052	2.94076	-2.94076	-2.21126	VF 2_VF 4;VF 2_VF 6	+		VF 2_VF 4	0.000187682	0.000550725	2.49327	5.74014	0.325431	0.335738	0.621912	1.02198
786	Q5E3Y4	Cold shock-like protein CspD	430576	371405	582282	1.15932	1.56778	+	8.08985e-11	0	-7.40568	-9.99603	9.99603	VF 2_VF 4;VF 6_VF 4;VF 6_VF 2	+	+	VF 2_VF 4;VF 6_VF 4	0.00140642	0.00167619	0.201763	4.36666	5.69657e-09	0	0.646203	13.3622
787	Q5E2I3	Met regulon regulatory protein MetJ	167186	160749	251194	1.04004	1.56265	+	0.000190977	0.0421684	-2.88585	-3.27193	3.27193	VF 6_VF 4;VF 6_VF 2		+	VF 6_VF 4	0.759757	0.723554	0.0512857	0.314293	0.00128301	0.00131321	0.587502	4.08743
788	Q5DYD1	Uncharacterized protein	94328.2	69831.6	125232	1.3508	1.79335	+	3.4877e-05	0.0174188	-1.80979	-4.62212	4.62212	VF 2_VF 4;VF 6_VF 4;VF 6_VF 2	+	+	VF 2_VF 4;VF 6_VF 4	0.0437265	0.0286066	0.45274	2.30705	2.45953e-05	0	0.919685	6.3693
789	Q5E7E2	Trp operon repressor homolog	76383.7	20674.8	50470.9	3.69453	2.44118		0.0118038	0.211129	1.96989	-1.96989	0	VF 2_VF 4	+	+	VF 2_VF 4;VF 6_VF 4	0.0196567	0.014086	1.85448	2.77386	0.0478754	0.0429851	1.26866	2.18409
790	Q5E369	Uncharacterized protein	49595.9	107983	77908.2	0.459294	0.721487		0.0586006	0.388306	0	0	0		+	+	VF 2_VF 4;VF 6_VF 4	0.00227305	0.00204367	-1.4203	-4.06369	0.0537302	0.0485966	-1.32104	-2.12092
791	Q5E7L2	30S ribosomal protein S15	132933	116937	102624	1.13679	0.877603		0.315976	0.692278	0	0	0					0.368747	0.301654	0.241944	0.941273	0.646173	0.691891	-0.115907	-0.469955
792	Q5DZM4	Glycine cleavage system H protein	65802.3	51754.9	91968.4	1.27142	1.777		0.000391251	0.0550806	-2.31924	-3.19706	3.19706	VF 6_VF 4;VF 6_VF 2		+	VF 6_VF 4	0.429547	0.361842	0.174147	0.823276	0.00081505	0.000876033	0.864797	4.33105
793	Q5E3T3	Periplasmic thioredoxin of cytochrome c-type biogenesis	100565	87577.6	84856.7	1.1483	0.968931		0.34855	0.713674	0	0	0					0.717211	0.673622	0.0569372	0.372615	0.307064	0.318556	-0.220651	-1.06315
794	Q5E7R8	Putative pre-16S rRNA nuclease	264628	210515	93046.2	1.25705	0.441994		0.258583	0.653905	0	0	0					0.214532	0.162385	1.11828	1.32537	0.931558	0.945751	0.0666579	0.0875635
795	Q5E1Y9	3'(2'),5'-bisphosphate nucleotidase CysQ	43805.6	31554.5	37909.9	1.38825	1.20141		0.0621091	0.395651	0	0	0		+		VF 2_VF 4	0.0737274	0.0499641	0.59162	1.99723	0.0604117	0.0544867	0.450415	2.05625
796	Q5E8A1	30S ribosomal protein S14	1.10776e+06	998106	967335	1.10986	0.969171		0.00117361	0.0876548	3.04906	0	-3.04906	VF 2_VF 6	+	+	VF 2_VF 4;VF 6_VF 4	0.0207236	0.0145503	0.107672	2.74306	0.0437834	0.0392972	-0.125623	-2.23269
797	Q5DZM9	Peptidyl-prolyl cis-trans isomerase C (Rotamase C)	32523.6	31442.9	42345.6	1.03437	1.34675		0.0554404	0.379414	0	0	0			+	VF 6_VF 4	0.534635	0.471916	0.131359	0.643088	0.047318	0.0424786	0.435672	2.19047
798	Q5E6F4	Uncharacterized protein	123155	42113.5	66967.7	2.92435	1.59017		0.226635	0.627184	0	0	0		+		VF 2_VF 4	0.0432653	0.0282467	1.17365	2.31328	0.774692	0.818018	0.203369	0.292271
799	Q5E1R6	Shikimate dehydrogenase (NADP(+))	23522.3	30011.8	35294.6	0.783767	1.17602		0.0722171	0.417514	0	0	0					0.273344	0.214032	-0.823016	-1.1591	0.218068	0.220964	0.474495	1.29434
800	Q5E5B2	ATP-binding protein Uup	16418.9	28108.5	15246	0.584128	0.5424		0.00529514	0.150874	-1.34743	2.36051	-2.36051	VF 4_VF 6;VF 4_VF 2	+	+	VF 2_VF 4;VF 6_VF 4	0.0138271	0.0101724	-0.965973	-2.97918	0.00163581	0.00153069	-1.25492	-3.95827
801	Q5DYW9	Predicted transporter	38319.1	92291.1	27788.1	0.415198	0.301092		0.00248066	0.112815	0	2.75155	-2.75155	VF 4_VF 6	+	+	VF 2_VF 4;VF 6_VF 4	0.00798524	0.00588387	-1.1758	-3.30209	0.00125369	0.00129771	-1.768	-4.09977
802	Q5E4C4	DNA-binding response regulator in two-component regulatory system with GacS	28415	36431.2	28901.2	0.779964	0.793309		0.953112	0.98911	0	0	0					0.798127	0.764908	0.129355	0.262684	0.857244	0.882073	0.0818686	0.18349
803	Q5E2D7	Ribonuclease R	14185.1	26275.6	11349.1	0.539857	0.431927		0.20214	0.601624	0	0	0					0.286763	0.225291	-0.63102	-1.12526	0.115803	0.108208	-1.10385	-1.68513
804	Q5E5M0	Lipoprotein, putative	561670	160491	165580	3.49969	1.03171		0.759949	0.915926	0	0	0					0.451562	0.382669	0.669753	0.783374	0.586161	0.624622	0.491485	0.558248
805	Q5E8L2	ADP-heptose:LPS heptosyltransferase II	39635.4	48227.2	65898.8	0.821848	1.36642		0.706801	0.892398	0	0	0					0.626028	0.573769	-0.416638	-0.502748	0.80948	0.847076	0.150624	0.246057
806	Q5E445	Cell division topological specificity factor	221970	135162	172604	1.64225	1.27701		0.0154505	0.235518	1.75513	-1.75513	1.34869	VF 6_VF 4;VF 2_VF 4	+	+	VF 2_VF 4;VF 6_VF 4	0.00131352	0.00154902	0.69824	4.41044	0.0372007	0.0337489	0.542848	2.3207
807	Q5E5U3	Chaperone protein DnaJ-like protein	52660.1	18262.6	23761.3	2.88349	1.30109		0.00401409	0.135747	2.23824	-1.94048	-2.23824	VF 2_VF 6;VF 2_VF 4	+		VF 2_VF 4	0.00455942	0.00353791	1.69304	3.637	0.996058	0.995737	-0.00280078	-0.00503701
808	Q5E8V2	Sec-independent protein translocase protein TatA	511210	500946	621412	1.02049	1.24048		0.377803	0.735112	0	0	0					0.48444	0.418357	-0.135603	-0.726075	0.495214	0.51872	0.184546	0.701739
809	Q5E478	Predicted aminotransferase	19881.2	24103.2	10681.2	0.824836	0.443145		0.700354	0.891308	0	0	0					0.798015	0.766737	0.236111	0.262832	0.67619	0.721112	-0.309316	-0.427249
810	Q5E865	Ribosomal RNA small subunit methyltransferase A	29319.2	32003.8	26590.2	0.916115	0.830845		0.206621	0.605289	0	0	0					0.750137	0.71117	-0.063495	-0.327372	0.158471	0.153229	-0.349992	-1.49623
811	Q5E5S9	Prolyl endopeptidase	14579.9	12049.3	10631.7	1.21002	0.882351		0.818461	0.93647	0	0	0					0.558478	0.498976	0.426773	0.60528	0.733124	0.777871	0.235762	0.348391
812	Q5E4Q0	Sulfurtransferase	39074.6	21687.2	33887	1.80174	1.56254		0.0747314	0.422632	0	0	0		+		VF 2_VF 4	0.0356574	0.0234617	0.914356	2.42659	0.126141	0.119002	0.616897	1.63442
813	Q5E0Y5	Choloylglycine hydrolase	71957.1	42348.5	7805.34	1.69917	0.184312	+	4.29049e-05	0.0195685	4.46259	2.14756	-4.46259	VF 4_VF 6;VF 2_VF 6	+	+	VF 2_VF 4;VF 6_VF 4	0.0239118	0.0164253	1.42382	2.65969	0.0109093	0.00955496	-1.99745	-2.96701
814	Q5E6J1	3-oxoacyl-(Acyl carrier protein) synthase	5699.69	49185.4	46454.7	0.115882	0.944482		0.00375449	0.132485	-2.46976	1.58129	2.46976	VF 4_VF 2;VF 6_VF 2	+		VF 2_VF 4	0.0524438	0.0337937	-2.27785	-2.19997	0.447224	0.469629	0.492238	0.783764
815	Q5E6B0	Cyclic pyranopterin monophosphate synthase	19979.3	17367.1	13426.4	1.15041	0.773093		0.837041	0.943439	0	0	0					0.581402	0.523366	0.419597	0.569777	0.844302	0.872232	0.12336	0.200357
816	Q5E8V1	Sec-independent protein translocase protein TatB	119833	80310.2	76986.3	1.49213	0.958611		0.000502286	0.0595977	3.37557	-2.13211	-3.37557	VF 2_VF 6;VF 2_VF 4	+		VF 2_VF 4	0.000382195	0.000790123	0.579224	5.2338	0.402215	0.422117	-0.149595	-0.865954
817	Q5DYI2	DNA-binding transcriptional regulator	386330	296434	389839	1.30326	1.3151		0.585547	0.845916	0	0	0					0.629135	0.575481	0.189769	0.498174	0.296432	0.30721	0.360445	1.08782
818	Q5E2P6	UDP-N-acetylmuramoyl-tripeptide--D-alanyl-D-alanine ligase	60780	60743.8	86421.6	1.0006	1.42272		0.303171	0.686003	0	0	0					0.286671	0.225889	-0.301602	-1.12548	0.562377	0.596245	0.177923	0.594508
819	Q5E1N1	ATP synthase subunit a	37625.4	68531.9	26260.6	0.54902	0.383188		0.0186712	0.252037	0	1.84775	-1.84775	VF 4_VF 6	+	+	VF 2_VF 4;VF 6_VF 4	0.0406325	0.0267293	-1.27706	-2.35012	0.0088753	0.00773554	-2.26285	-3.07429
820	Q5E3D1	S-adenosylmethionine:tRNA ribosyltransferase-isomerase	36209.3	70645.5	61556.3	0.51255	0.871342		0.166983	0.561016	0	0	0		+		VF 2_VF 4	0.0219371	0.0152727	-0.84024	-2.70991	0.261922	0.271296	-0.49126	-1.17279
821	Q5E7U9	1-acyl-sn-glycerol-3-phosphate acyltransferase	25061.4	41966.7	16164.9	0.597173	0.385184		0.0587989	0.388212	0	0	0		+	+	VF 2_VF 4;VF 6_VF 4	0.0670883	0.0438954	-1.10699	-2.05373	0.0171775	0.0154774	-1.10062	-2.73013
822	Q5DYL3	Transcriptional regulator, MarR family	36646.6	40067.3	32826.1	0.914625	0.819273		0.653144	0.877209	0	0	0					0.980246	0.976822	0.0136429	0.0253865	0.473443	0.496414	-0.369952	-0.738312
823	Q5E7P1	Thymidylate synthase	20674.4	43248.5	44182.4	0.478039	1.02159		0.000522721	0.0592135	-3.13461	2.6178	3.13461	VF 4_VF 2;VF 6_VF 2	+		VF 2_VF 4	0.00232266	0.00204292	-1.02674	-4.05025	0.850887	0.878116	0.0386387	0.191768
824	Q5E0L3	Sodium/proton-dependent alanine carrier protein	74386.4	158292	114898	0.469931	0.72586	+	0.000258794	0.0478457	-3.6178	3.6178	2.49177	VF 6_VF 2;VF 4_VF 2	+		VF 2_VF 4	0.00118884	0.00156784	-0.971733	-4.47464	0.146595	0.141162	-0.294357	-1.54392
825	Q5E8C9	Uncharacterized protein	173330	98066.5	161481	1.76748	1.64665	+	2.62611e-05	0.0150179	3.72329	-4.40761	4.40761	VF 2_VF 4;VF 6_VF 4	+	+	VF 2_VF 4;VF 6_VF 4	0.000395453	0.000824242	0.715243	5.21015	0.000120798	0.000251572	0.748376	5.40166
826	Q5E7M4	Predicted RNA-binding protein	66615.7	130409	54153.5	0.51082	0.415258		0.000486625	0.0591908	-1.70079	3.47516	-3.47516	VF 4_VF 6;VF 4_VF 2	+	+	VF 2_VF 4;VF 6_VF 4	5.42158e-05	0.000247423	-1.08192	-6.6915	0.000973774	0.00101205	-1.60701	-4.23512
827	Q5E6Z1	Antibiotic biosynthesis monooxygenase domain protein	57796.3	26121.8	46150	2.21257	1.76672		0.0149659	0.231819	1.79101	-1.79101	1.32049	VF 6_VF 4;VF 2_VF 4	+	+	VF 2_VF 4;VF 6_VF 4	0.0239325	0.0163939	1.50526	2.65919	0.0413852	0.0373275	1.1411	2.26321
828	Q5E668	Lipoprotein, putative	94420.2	123155	365360	0.766678	2.96667	+	2.3474e-13	0	-12.0701	-10.6631	12.0701	VF 4_VF 2;VF 6_VF 2;VF 6_VF 4	+	+	VF 2_VF 4;VF 6_VF 4	0.00228243	0.00203478	-0.348818	-4.06113	5.1773e-09	0	1.52921	13.4675
829	Q5E407	50S ribosomal protein L32	1.16205e+06	906050	1.10525e+06	1.28254	1.21985		0.00501083	0.14638	2.35445	-2.35445	1.46184	VF 6_VF 4;VF 2_VF 4	+	+	VF 2_VF 4;VF 6_VF 4	0.00425372	0.00339033	0.336895	3.67895	0.0152193	0.013422	0.227313	2.79345
830	Q5E3F8	Cytochrome c-554(548)	112159	149013	184339	0.752682	1.23707		0.000521416	0.0593465	-3.3834	-1.45001	3.3834	VF 6_VF 2;VF 6_VF 4	+	+	VF 2_VF 4;VF 6_VF 4	0.00395163	0.00309434	-0.346267	-3.72362	0.0327374	0.0294273	0.456845	2.38924
831	Q5E6R1	Regulatory protein ToxS	15766.7	23328.8	20843.9	0.675846	0.893482		0.540573	0.822905	0	0	0					0.372155	0.30445	-0.538355	-0.93431	0.34775	0.360764	-0.577655	-0.974174
832	Q5E315	GTPase Era	10879.3	14084.1	7405.68	0.772453	0.525817		0.154406	0.55072	0	0	0					0.291259	0.228608	-0.436461	-1.11419	0.0612871	0.0551755	-0.878649	-2.04827
833	Q5E5Q8	Respiratory NADH dehydrogenase 2/cupric reductase	261275	406111	63057.7	0.643358	0.155272		0.00150775	0.0968878	1.43825	2.84708	-2.84708	VF 2_VF 6;VF 4_VF 6		+	VF 6_VF 4	0.125074	0.0912282	-0.70516	-1.674	0.00199922	0.00192958	-1.97017	-3.85219
834	Q5E8Y7	Valine-pyruvate aminotransferase	31062	63406	18397.9	0.489891	0.290161		0.145071	0.536747	0	0	0					0.077608	0.0531937	-1.39942	-1.96639	0.0621087	0.0558537	-1.44445	-2.04088
835	Q5E727	Urease subunit beta	62326.9	5483.66	3573.93	11.3659	0.651743	+	0.00018293	0.0416542	3.6616	-2.85673	-3.6616	VF 2_VF 6;VF 2_VF 4	+		VF 2_VF 4	0.000188115	0.000546763	2.93596	5.73846	0.699896	0.744246	-0.28551	-0.394099
836	Q5E527	Predicted enzyme subunit	67519.3	25538.7	15120.2	2.64381	0.59205		0.322401	0.696441	0	0	0					0.101602	0.0721606	1.39867	1.80272	0.83939	0.869714	0.208895	0.206773
837	Q5DZ08	NAD(P)H-dependent FMN reductase LuxG	4312.89	3275.72	4012.05	1.31662	1.22478		0.882484	0.96399	0	0	0					0.953935	0.949001	0.0306055	0.0592312	0.669434	0.714252	0.243712	0.436786

## Sheet: V.harveyi
Table S1: Protein intensity values and statistical analysis of proteomic data. Data for the three bacterial species are presented in the following sheets.
			Protein intensity values			Fold change low vs. optimal salinity	Fold change high vs. optimal salinity	One-way ANOVA							Student's T-test
N	Uniprot ID	Protein name	Median VH 15	Median VH 3	Median VH 4	Fold change (VH 15_x/y_VH 3)	Fold change (VH 4_x/y_VH 3)	ANOVA Significant	ANOVA p value	ANOVA q-value	VH 15	VH 3	VH 4	Significant pairs	Student's T-test Significant VH 15_VH 3	Student's T-test Significant VH 4_VH 3	Student's T-test significant	Student's T-test p-value VH 15_VH 3	Student's T-test q-value VH 15_VH 3	Student's T-test Difference VH 15_VH 3	Student's T-test Test statistic VH 15_VH 3	Student's T-test p-value VH 4_VH 3	Student's T-test q-value VH 4_VH 3	Student's T-test Difference VH 4_VH 3	Student's T-test Test statistic VH 4_VH 3
1	A0A0D0IXP1	Glutamate dehydrogenase	481043	1.25326e+06	218927	0.383834	0.174686	+	4.6449e-16	0	-9.99434	11.8463	-11.8463	VH 15_VH 4;VH 3_VH 4;VH 3_VH 15	+	+	VH 15_VH 3;VH 4_VH 3	9.65779e-10	0	-1.33978	-12.6399	2.13552e-12	0	-2.42793	-18.9834
2	A0A2S0SA73	Aconitate hydratase B	465212	698258	953451	0.666247	1.36547	+	1.16768e-10	0	-10.2074	5.15752	10.2074	VH 3_VH 15;VH 4_VH 15;VH 4_VH 3	+	+	VH 15_VH 3;VH 4_VH 3	7.48219e-05	5.99251e-05	-0.535119	-5.27946	4.03451e-08	0	0.485331	9.72651
3	D0XDE5	Chaperone protein DnaK	379780	184421	263644	2.05931	1.42958	+	9.52068e-12	0	11.1729	-11.1729	6.70437	VH 4_VH 3;VH 15_VH 3;VH 15_VH 4	+	+	VH 15_VH 3;VH 4_VH 3	2.92475e-09	0	1.17396	11.7115	1.27137e-06	0	0.683122	7.49836
4	Q56699	Alkanal monooxygenase	11870516	3.69904e+06	4.84058e+06	3.20908	1.3086	+	8.03468e-14	0	11.8146	-11.8146	-10.4539	VH 4_VH 3;VH 15_VH 3;VH 15_VH 4	+	+	VH 15_VH 3;VH 4_VH 3	1.1115e-10	0	1.63794	14.6292	0.00490204	0.00141176	0.386575	3.26139
5	A0A0D0HMT8	Peptidase	1271884	1.59902e+06	2475761	0.795415	1.5483	+	1.16037e-14	0	-11.8437	-10.1814	11.8437	VH 3_VH 15;VH 4_VH 15;VH 4_VH 3	+	+	VH 15_VH 3;VH 4_VH 3	1.35746e-05	0	-0.3249	-6.16541	1.87961e-08	0	0.631001	10.2755
6	A0A0D0J326	30S ribosomal protein S1	1.18804e+06	4093382	697492	0.290236	0.170395	+	1.67952e-17	0	-11.8113	11.8464	-11.8464	VH 15_VH 4;VH 3_VH 4;VH 3_VH 15	+	+	VH 15_VH 3;VH 4_VH 3	1.20237e-10	0	-1.6074	-14.5524	4.27947e-14	0	-2.41216	-24.4339
7	K5TJY8	Pyruvate dehydrogenase E1 component	361160	863696	579490	0.418156	0.670942	+	4.57466e-07	0	-6.56643	6.56643	-3.19345	VH 4_VH 15;VH 3_VH 15;VH 3_VH 4	+	+	VH 15_VH 3;VH 4_VH 3	1.69637e-06	0	-1.14027	-7.32852	0.000384129	0.000177215	-0.656925	-4.47337
8	A0A454D2V8	Phosphoenolpyruvate carboxykinase (ATP)	81344.8	138037	139509	0.589296	1.01066		0.558051	0.35463	0	0	0					0.508327	0.419409	-0.369799	-0.676594	0.797847	0.773725	0.143034	0.26044
9	D0X7E8	Carbamoyl-phosphate synthase large chain	231056	527044	518721	0.4384	0.984207	+	8.34306e-12	0	-10.1612	9.96017	10.1612	VH 3_VH 15;VH 4_VH 15	+		VH 15_VH 3	2.13717e-08	0	-1.17001	-10.1816	0.711302	0.673527	0.0272598	0.37676
10	D0XE88	ATP synthase subunit beta	3.36757e+06	2685212	4.19312e+06	1.25412	1.56156	+	9.91791e-08	0	-3.57257	-7.24263	7.24263	VH 15_VH 3;VH 4_VH 3;VH 4_VH 15	+	+	VH 15_VH 3;VH 4_VH 3	0.00373472	0.00103093	0.248338	3.39044	1.0918e-06	0	0.576514	7.58896
11	A0A2S0SEP6	Phosphoenolpyruvate synthase	74762.1	182029	102681	0.410715	0.564092	+	0.00333598	0.00126971	-2.60475	2.60475	0	VH 3_VH 15	+	+	VH 15_VH 3;VH 4_VH 3	0.00554881	0.00157426	-1.67124	-3.20247	0.026678	0.00990265	-0.648743	-2.44044
12	A0A454D0S8	Bifunctional protein PutA	249815	819817	80197.9	0.30472	0.0978241	+	3.88483e-11	0	-6.40157	10.617	-10.617	VH 15_VH 4;VH 3_VH 4;VH 3_VH 15	+	+	VH 15_VH 3;VH 4_VH 3	7.74316e-07	0	-1.80126	-7.79579	2.12039e-10	0	-3.00903	-14.0088
13	D0X7X6	Transketolase	236145	690020	474009	0.342229	0.68695	+	5.92805e-11	0	-10.4216	10.4216	6.43438	VH 4_VH 15;VH 3_VH 15;VH 3_VH 4	+	+	VH 15_VH 3;VH 4_VH 3	9.91317e-09	0	-1.46779	-10.7529	1.3121e-06	0	-0.564897	-7.47969
14	A0A454B9L9	Isocitrate dehydrogenase [NADP]	34579.8	34220	51980.2	1.01051	1.519	+	0.00387275	0.00140206	-2.06342	-2.01955	2.06342	VH 4_VH 15;VH 4_VH 3		+	VH 4_VH 3	0.966101	0.960741	-0.00773621	-0.0431687	0.00756167	0.00232419	0.586459	3.05485
15	D0XDU8	Isoleucine--tRNA ligase	341177	705320	489953	0.48372	0.694654	+	3.89319e-08	0	-7.67741	7.67741	3.31409	VH 4_VH 15;VH 3_VH 15;VH 3_VH 4	+	+	VH 15_VH 3;VH 4_VH 3	1.47515e-07	0	-1.04542	-8.84371	9.28107e-05	2.88809e-05	-0.510652	-5.17121
16	A0A454B700	Glycine--tRNA ligase beta subunit	130592	106308	147361	1.22843	1.38617	+	1.10179e-07	0	3.6499	-7.18657	7.18657	VH 15_VH 3;VH 4_VH 3;VH 4_VH 15	+	+	VH 15_VH 3;VH 4_VH 3	8.12939e-05	5.94796e-05	0.290552	5.23769	8.31353e-08	0	0.499216	9.2269
17	A0A0D0IYX6	Elongation factor G	1.40016e+06	3.57313e+06	1.4552e+06	0.391858	0.407261	+	1.29006e-08	0	-6.82152	7.20196	-7.20196	VH 3_VH 4;VH 3_VH 15	+	+	VH 15_VH 3;VH 4_VH 3	9.32444e-07	0	-1.2352	-7.68352	3.31046e-07	0	-1.29807	-8.32214
18	A0A0X8LTY4	S9 family peptidase	282093	631536	853099	0.446677	1.35083	+	7.8717e-19	0	-11.8464	11.8462	11.8464	VH 3_VH 15;VH 4_VH 15;VH 4_VH 3	+	+	VH 15_VH 3;VH 4_VH 3	7.35267e-12	0	-1.18418	-17.5102	7.43932e-07	0	0.384509	7.82011
19	A0A454CZ96	Polyribonucleotide nucleotidyltransferase	262583	747617	262261	0.351227	0.350796	+	3.94921e-10	0	-8.42824	8.48834	-8.48834	VH 3_VH 4;VH 3_VH 15	+	+	VH 15_VH 3;VH 4_VH 3	2.35606e-07	0	-1.47313	-8.53902	1.64589e-08	0	-1.4838	-10.3732
20	D0XCA6	Translation initiation factor IF-2	248711	762287	173188	0.326269	0.227196	+	8.56488e-15	0	-11.4967	11.8413	-11.8413	VH 15_VH 4;VH 3_VH 4;VH 3_VH 15	+	+	VH 15_VH 3;VH 4_VH 3	1.71018e-10	0	-1.66595	-14.2127	9.24168e-12	0	-2.06792	-17.2495
21	K5SR09	Succinate dehydrogenase flavoprotein subunit	574708	1890851	348598	0.303942	0.184361	+	1.15212e-15	0	-11.4147	11.8461	-11.8461	VH 15_VH 4;VH 3_VH 4;VH 3_VH 15	+	+	VH 15_VH 3;VH 4_VH 3	1.44077e-09	0	-1.61699	-12.2981	1.30015e-13	0	-2.29903	-22.7515
22	K5U3Q0	Protein translocase subunit SecA	236309	139471	202244	1.69432	1.45008	+	2.2252e-06	0	5.66851	-5.66851	3.72361	VH 4_VH 3;VH 15_VH 3	+	+	VH 15_VH 3;VH 4_VH 3	2.96777e-06	0	0.627367	7.00538	0.000273984	0.000118033	0.45565	4.63719
23	B0F6R4	Alkanal monooxygenase	4505251	1.13557e+06	1.72964e+06	3.96737	1.52314	+	4.59845e-10	0	9.4814	-9.4814	-6.11703	VH 4_VH 3;VH 15_VH 3;VH 15_VH 4	+	+	VH 15_VH 3;VH 4_VH 3	5.54462e-09	0	2.15979	11.2012	0.00601325	0.0017733	0.743092	3.1642
24	K5SWM4	Leucine--tRNA ligase	450213	386640	516886	1.16443	1.33687	+	4.3662e-07	0	-3.95901	-6.46112	6.46112	VH 4_VH 3;VH 4_VH 15	+	+	VH 15_VH 3;VH 4_VH 3	0.0198666	0.0064588	0.145055	2.58679	9.6706e-07	0	0.451514	7.66161
25	A0A3A1Q5G6	Succinate--CoA ligase [ADP-forming] subunit beta	3.88093e+06	3.53046e+06	4.82335e+06	1.09927	1.36621	+	1.5993e-05	0.000356083	-2.58802	-4.94942	4.94942	VH 4_VH 3;VH 4_VH 15	+	+	VH 15_VH 3;VH 4_VH 3	0.0109291	0.00330353	0.158826	2.87797	7.09147e-05	1.47601e-05	0.434492	5.30652
26	D0XFY0	Valine--tRNA ligase	235351	321465	446263	0.73212	1.38822	+	3.79634e-08	0	-7.67043	-3.76459	7.67043	VH 3_VH 15;VH 4_VH 15;VH 4_VH 3	+	+	VH 15_VH 3;VH 4_VH 3	0.00596129	0.00169608	-0.366512	-3.16834	1.47029e-09	0	0.465324	12.281
27	A0A454CN93	ATP-dependent zinc metalloprotease FtsH	386378	277242	378317	1.39364	1.36457	+	1.37691e-06	0	5.12793	-5.12963	5.12963	VH 15_VH 3;VH 4_VH 3	+	+	VH 15_VH 3;VH 4_VH 3	2.33532e-05	1.71674e-05	0.464385	5.8779	4.18749e-05	1.5444e-05	0.464507	5.5748
28	K5TWC8	Enolase	4784061	2.22516e+06	3.94423e+06	2.14998	1.77256	+	1.33708e-08	0	7.75893	-7.75893	5.83547	VH 4_VH 3;VH 15_VH 3	+	+	VH 15_VH 3;VH 4_VH 3	1.1913e-07	0	1.05638	8.9852	1.34431e-05	1.76211e-05	0.817993	6.17062
29	D0XDQ8	60 kDa chaperonin	3.04391e+06	2549130	3.54644e+06	1.1941	1.39123	+	1.79053e-06	0	3.17018	-5.91845	5.91845	VH 15_VH 3;VH 4_VH 3;VH 4_VH 15	+	+	VH 15_VH 3;VH 4_VH 3	0.000258459	0.000142857	0.265347	4.66559	1.33824e-05	1.76991e-05	0.423157	6.17305
30	A0A454DC84	Lon protease	44939.3	96956.6	50336.9	0.463499	0.519169		0.257993	0.114234	0	0	0					0.477562	0.38751	-0.426903	-0.72728	0.166505	0.0921361	-1.12857	-1.44954
31	D0XG78	6-phosphogluconate dehydrogenase, decarboxylating	1949834	1.74731e+06	2.01675e+06	1.11591	1.1542	+	0.00996714	0.00292969	0	-2.05927	2.05927	VH 4_VH 3	+	+	VH 15_VH 3;VH 4_VH 3	0.0602897	0.0241629	0.155192	2.02144	0.00581716	0.00170707	0.223947	3.17999
32	D0XEX4	Fumarate hydratase class I	162779	105444	319751	1.54375	3.03242	+	3.82421e-11	0	-7.20331	-10.5089	10.5089	VH 15_VH 3;VH 4_VH 3;VH 4_VH 15	+	+	VH 15_VH 3;VH 4_VH 3	0.0012165	0.000375	0.53019	3.92184	1.25629e-09	0	1.62718	12.4143
33	K5VMB8	Dihydrolipoyllysine-residue succinyltransferase component of 2-oxoglutarate dehydrogenase complex	8.03065e+06	5783997	9997526	1.38843	1.72848	+	2.37773e-07	0	3.23551	-6.86573	6.86573	VH 15_VH 3;VH 4_VH 3;VH 4_VH 15	+	+	VH 15_VH 3;VH 4_VH 3	0.00149654	0.00043454	0.415273	3.82354	6.46822e-07	0	0.743544	7.90544
34	A0A2S0SEF3	PrkA family serine protein kinase	295265	213024	929655	1.38606	4.36409	+	4.67409e-15	0	-11.6368	-11.8435	11.8435	VH 15_VH 3;VH 4_VH 3;VH 4_VH 15	+	+	VH 15_VH 3;VH 4_VH 3	0.010137	0.0030922	0.387975	2.91423	5.51888e-11	0	2.05648	15.3285
35	D0XDW4	Energy-dependent translational throttle protein EttA	607801	521994	803469	1.16438	1.53923	+	4.58631e-09	0	-6.22733	-8.22221	8.22221	VH 4_VH 3;VH 4_VH 15	+	+	VH 15_VH 3;VH 4_VH 3	0.072129	0.0300278	0.125509	1.9255	7.59221e-08	0	0.55284	9.28859
36	K5SS95	Phosphate acetyltransferase	306009	765571	400291	0.399713	0.522866	+	1.66013e-10	0	-9.81402	9.81402	-6.97232	VH 4_VH 15;VH 3_VH 15;VH 3_VH 4	+	+	VH 15_VH 3;VH 4_VH 3	1.01069e-08	0	-1.17577	-10.7382	6.76289e-08	0	-0.833205	-9.36763
37	K5TNK6	NAD-dependent malic enzyme	344043	815070	610012	0.422103	0.748417	+	2.36923e-10	0	-9.81462	9.81462	6.06566	VH 4_VH 15;VH 3_VH 15;VH 3_VH 4	+	+	VH 15_VH 3;VH 4_VH 3	8.3699e-10	0	-1.21603	-12.7641	0.000234604	0.000107383	-0.453892	-4.71283
38	K5TZM8	Trigger factor	1.79728e+06	1.02744e+06	1.65947e+06	1.74928	1.61516	+	5.95881e-09	0	7.75558	-7.75558	6.82057	VH 4_VH 3;VH 15_VH 3	+	+	VH 15_VH 3;VH 4_VH 3	6.23576e-07	0	0.784597	7.92786	5.42776e-07	0	0.695961	8.01323
39	D0X9G3	Formate C-acetyltransferase	187801	527715	105641	0.355876	0.200186	+	4.48683e-13	0	-8.04039	11.7739	-11.7739	VH 15_VH 4;VH 3_VH 4;VH 3_VH 15	+	+	VH 15_VH 3;VH 4_VH 3	4.5353e-07	0	-1.35201	-8.1246	1.07376e-13	0	-2.25441	-23.0331
40	K5UQS5	Probable cytosol aminopeptidase	628784	1.93286e+06	1.13504e+06	0.325312	0.587234	+	2.39433e-12	0	-11.5717	11.5717	-6.91348	VH 4_VH 15;VH 3_VH 15;VH 3_VH 4	+	+	VH 15_VH 3;VH 4_VH 3	1.22539e-11	0	-1.4743	-16.9326	2.69197e-07	0	-0.824797	-8.45359
41	D0XFI3	Aspartate--tRNA ligase	430747	778732	497849	0.553139	0.639307	+	0.000678597	0.000393593	-3.19756	3.19756	-1.92958	VH 3_VH 15;VH 3_VH 4	+	+	VH 15_VH 3;VH 4_VH 3	0.000984181	0.000345821	-0.828181	-4.02258	0.00370273	0.00114436	-0.600623	-3.39452
42	D0XD89	Trehalose-6-phosphate hydrolase	33549.1	51274.5	69048.3	0.654304	1.34664	+	0.0010158	0.000523282	-3.08781	1.61647	3.08781	VH 3_VH 15;VH 4_VH 15	+	+	VH 15_VH 3;VH 4_VH 3	0.0326547	0.0114872	-1.10168	-2.33874	0.0891365	0.0423231	0.546928	1.80988
43	D0XC96	Outer membrane protein	6484200	2.96289e+06	3.76028e+06	2.18847	1.26913	+	2.00382e-09	0	8.1858	-8.1858	-7.29956	VH 15_VH 3;VH 15_VH 4	+		VH 15_VH 3	7.01175e-09	0	1.08612	11.0183	0.347105	0.250294	0.113656	0.968713
44	D0XHT9	DNA gyrase subunit A	192902	441918	100293	0.43651	0.22695	+	1.45329e-11	0	-7.69145	10.8747	-10.8747	VH 15_VH 4;VH 3_VH 4;VH 3_VH 15	+	+	VH 15_VH 3;VH 4_VH 3	1.60769e-08	0	-1.49275	-10.3906	4.49952e-10	0	-2.17366	-13.3147
45	K5SQZ5	Arginine--tRNA ligase	323512	970104	670555	0.333482	0.69122	+	3.17008e-08	0	-7.73031	7.73031	4.04417	VH 4_VH 15;VH 3_VH 15;VH 3_VH 4	+	+	VH 15_VH 3;VH 4_VH 3	4.78824e-07	0	-1.5693	-8.09085	1.91054e-05	1.67364e-05	-0.652087	-5.98361
46	D0XAX1	LTD domain-containing protein	87439.1	223737	483309	0.390812	2.16017	+	9.20504e-15	0	-11.8448	9.0344	11.8448	VH 3_VH 15;VH 4_VH 15;VH 4_VH 3	+	+	VH 15_VH 3;VH 4_VH 3	2.13547e-07	0	-1.39738	-8.60239	8.10627e-09	0	1.07879	10.9065
47	D0XHD4	2-amino-3-ketobutyrate coenzyme A ligase	163007	295053	309820	0.552466	1.05005	+	1.0877e-08	0	-7.43387	6.68208	7.43387	VH 3_VH 15;VH 4_VH 15	+		VH 15_VH 3	5.27164e-07	0	-0.768835	-8.03126	0.354289	0.256535	0.0790193	0.953972
48	K5US04	Cell division protein FtsZ	1.53885e+06	713015	1260346	2.15823	1.76763	+	3.65594e-14	0	11.8331	-11.8331	10.589	VH 4_VH 3;VH 15_VH 3;VH 15_VH 4	+	+	VH 15_VH 3;VH 4_VH 3	2.22622e-10	0	1.02093	13.9629	1.5616e-09	0	0.759968	12.2302
49	K5TVW8	Phosphoglycerate kinase	2.53098e+06	1.33181e+06	1887048	1.9004	1.4169	+	4.78437e-08	0	7.5846	-7.5846	-3.37434	VH 4_VH 3;VH 15_VH 3;VH 15_VH 4	+	+	VH 15_VH 3;VH 4_VH 3	3.57337e-08	0	0.931223	9.81226	0.000869039	0.000310448	0.443318	4.08184
50	D0X590	Peptide ABC transporter, periplasmic peptide-binding protein	125284	97352.2	209621	1.28691	2.15322	+	0.000198771	0.0003	1.41346	-3.90221	3.90221	VH 15_VH 3;VH 4_VH 3	+	+	VH 15_VH 3;VH 4_VH 3	0.0456033	0.0171667	0.817832	2.16777	0.00074028	0.000316109	1.55556	4.15835
51	K5SQC8	Dihydrolipoyl dehydrogenase	681007	1.7157e+06	934967	0.396926	0.544947	+	8.9208e-11	0	-10.1869	10.1869	-6.70725	VH 4_VH 15;VH 3_VH 15;VH 3_VH 4	+	+	VH 15_VH 3;VH 4_VH 3	5.78081e-09	0	-1.33066	-11.1685	2.87771e-08	0	-0.872435	-9.9666
52	D0X8C0	Proline--tRNA ligase	311831	256378	304683	1.2163	1.18842	+	0.00367296	0.0013499	2.53758	-2.53758	0	VH 15_VH 3	+	+	VH 15_VH 3;VH 4_VH 3	0.000334348	0.000139683	0.32334	4.54052	0.0346338	0.0132522	0.209366	2.3089
53	K5TUI1	Transaldolase	1.60631e+06	1.34659e+06	1475070	1.19287	1.09541	+	0.0127718	0.00354111	1.68284	-1.68284	1.49853	VH 4_VH 3;VH 15_VH 3	+	+	VH 15_VH 3;VH 4_VH 3	0.0142992	0.00444037	0.269995	2.74778	0.00913291	0.00304433	0.252283	2.96438
54	A0A0X8LVC1	Peptidylprolyl isomerase	289641	213024	279343	1.35966	1.31132	+	0.00295367	0.00115593	2.62858	-2.62858	0	VH 15_VH 3	+	+	VH 15_VH 3;VH 4_VH 3	4.71359e-05	1.58103e-05	0.552527	5.51412	0.0448294	0.0179744	0.361778	2.17663
55	A0A0D0HM21	Citrate synthase	715535	1.19901e+06	1399336	0.596772	1.16708	+	1.87364e-11	0	-10.5863	8.29823	10.5863	VH 3_VH 15;VH 4_VH 15;VH 4_VH 3	+	+	VH 15_VH 3;VH 4_VH 3	3.1869e-07	0	-0.690636	-8.34621	0.000767704	0.000315152	0.21115	4.14098
56	D0X7X3	Fructose-bisphosphate aldolase	1.41383e+06	1679171	1.73211e+06	0.84198	1.03152	+	0.000259288	0.000292683	-3.50993	2.45659	3.50993	VH 3_VH 15;VH 4_VH 15	+		VH 15_VH 3	0.00517719	0.00146269	-0.207065	-3.23544	0.115644	0.0582767	0.0550893	1.66364
57	D0XDN3	Acetyl-coenzyme A synthetase	283531	712114	187447	0.398154	0.263226	+	5.43574e-19	0	-11.846	11.8464	-11.8464	VH 15_VH 4;VH 3_VH 4;VH 3_VH 15	+	+	VH 15_VH 3;VH 4_VH 3	6.78478e-14	0	-1.3346	-23.7223	2.82997e-14	0	-1.87953	-25.0896
58	D0XES7	Catalase	413175	56932.4	27822.9	7.25729	0.4887	+	5.10261e-12	0	11.1468	-8.60622	-11.1468	VH 3_VH 4;VH 15_VH 4;VH 15_VH 3	+	+	VH 15_VH 3;VH 4_VH 3	8.62707e-12	0	3.02637	17.3276	0.0115494	0.00384615	-1.05464	-2.85132
59	D0X8P4	Phosphoglucomutase	505161	368812	700924	1.3697	1.90049	+	7.21463e-07	0	-3.29513	-6.33905	6.33905	VH 15_VH 3;VH 4_VH 3;VH 4_VH 15	+	+	VH 15_VH 3;VH 4_VH 3	0.0243676	0.00808772	0.34247	2.48564	3.47415e-06	0	0.871343	6.91581
60	D0X618	Aspartate aminotransferasee	567387	437585	936726	1.29663	2.14067	+	4.32563e-07	0	-4.11038	-6.42608	6.42608	VH 4_VH 3;VH 4_VH 15	+	+	VH 15_VH 3;VH 4_VH 3	0.0619739	0.025	0.299347	2.00681	1.56897e-06	0	1.0004	7.37428
61	A0A3A1Q0S7	Malic enzyme, NAD binding domain protein	681567	887022	1.44403e+06	0.768377	1.62795	+	6.12554e-12	0	-11.3237	-6.74525	11.3237	VH 3_VH 15;VH 4_VH 15;VH 4_VH 3	+	+	VH 15_VH 3;VH 4_VH 3	0.000108623	7.11744e-05	-0.512771	-5.09262	1.01942e-06	0	0.686555	7.62998
62	K5TZP1	DUF1887 domain-containing protein	856167	392606	505105	2.18073	1.28654	+	2.76738e-11	0	10.5837	-10.5837	-7.59718	VH 4_VH 3;VH 15_VH 3;VH 15_VH 4	+	+	VH 15_VH 3;VH 4_VH 3	4.31325e-09	0	1.17893	11.3994	8.88622e-05	1.44928e-05	0.350552	5.193
63	D0X8J7	Phosphoenolpyruvate-protein phosphotransferase	34458.2	30497.8	40939.3	1.12986	1.34237		0.315174	0.149759	0	0	0					0.159951	0.0842101	0.392868	1.47375	0.214856	0.12943	0.393256	1.29156
64	K5W061	Serine hydroxymethyltransferase	962688	584023	714739	1.64837	1.22382	+	8.0325e-08	0	7.19365	-7.19365	-4.53413	VH 4_VH 3;VH 15_VH 3;VH 15_VH 4	+	+	VH 15_VH 3;VH 4_VH 3	8.73362e-07	0	0.571673	7.72295	0.0171359	0.00588128	0.182459	2.65944
65	A0A0D0J3N2	Transcription termination factor Rho	717284	657191	865583	1.09144	1.3171	+	1.45423e-06	0	-3.52967	-5.94816	5.94816	VH 4_VH 3;VH 4_VH 15	+	+	VH 15_VH 3;VH 4_VH 3	0.0495923	0.0188264	0.127223	2.12418	1.05194e-05	1.85185e-05	0.387893	6.30263
66	D0XEB0	DNA gyrase subunit B	231560	438547	427721	0.528015	0.975314	+	4.43652e-08	0	-6.70584	6.70584	6.30639	VH 4_VH 15;VH 3_VH 15	+		VH 15_VH 3	3.89866e-06	0	-0.942859	-6.85065	0.53127	0.448985	-0.0496479	-0.639938
67	A0A3A1Q1H3	Elongation factor G	11602.3	93868.3	22658.1	0.123602	0.241382	+	2.22824e-06	0	-5.30513	5.30513	-4.4819	VH 3_VH 15;VH 3_VH 4	+	+	VH 15_VH 3;VH 4_VH 3	1.66189e-06	0	-3.03919	-7.34054	1.60998e-05	1.71674e-05	-2.66624	-6.07436
68	A0A0D0J6K9	Glutamate--tRNA ligase	238811	490790	467780	0.486584	0.953117	+	1.26637e-08	0	-7.20494	7.20494	6.83459	VH 4_VH 15;VH 3_VH 15	+		VH 15_VH 3	2.15563e-06	0	-0.895122	-7.1891	0.478575	0.389969	-0.0422081	-0.725581
69	A0A454CZT0	Glucose-6-phosphate isomerase	360253	708313	761538	0.508607	1.07514	+	1.21652e-10	0	-9.048	8.84401	9.048	VH 3_VH 15;VH 4_VH 15	+		VH 15_VH 3	1.77138e-08	0	-0.939748	-10.319	0.771702	0.741263	0.0228163	0.295113
70	A0A454DAP7	Na(+)-translocating NADH-quinone reductase subunit A	197633	738526	227520	0.267605	0.308074	+	1.23093e-09	0	-8.35147	8.35147	-7.5534	VH 3_VH 15;VH 3_VH 4	+	+	VH 15_VH 3;VH 4_VH 3	2.71129e-08	0	-1.70438	-10.0094	4.5912e-07	0	-1.54469	-8.11698
71	A0A0D0IMB3	C4-dicarboxylate ABC transporter substrate-binding protein	115491	164747	225843	0.701022	1.37085	+	3.44565e-09	0	-8.65065	-5.15039	8.65065	VH 3_VH 15;VH 4_VH 15;VH 4_VH 3	+	+	VH 15_VH 3;VH 4_VH 3	0.00233323	0.000618667	-0.394554	-3.6132	3.04378e-05	1.58103e-05	0.664762	5.73959
72	D0X5W4	DNA-directed RNA polymerase subunit alpha	1.91434e+06	2.46666e+06	2.47683e+06	0.776084	1.00412	+	7.91713e-05	0.000315789	-3.67804	3.36934	3.67804	VH 3_VH 15;VH 4_VH 15	+		VH 15_VH 3	0.000886526	0.000313953	-0.31387	-4.07235	0.775325	0.744966	0.0196893	0.290287
73	A0A0D0J413	Threonine--tRNA ligase	191941	309278	303947	0.620609	0.982761	+	0.000402746	0.000285036	-2.98618	2.98618	2.81354	VH 4_VH 15;VH 3_VH 15	+		VH 15_VH 3	0.00185909	0.000532609	-0.492116	-3.72075	0.800086	0.7754	-0.0189095	-0.257486
74	D0X8D5	Elongation factor Ts	1343007	4.99545e+06	970551	0.268846	0.194287	+	3.29434e-16	0	-11.7528	11.8463	-11.8463	VH 15_VH 4;VH 3_VH 4;VH 3_VH 15	+	+	VH 15_VH 3;VH 4_VH 3	1.10717e-10	0	-1.71218	-14.633	3.76249e-14	0	-2.32859	-24.6363
75	D0XB57	5''-nucleotidase	404079	606134	1.44286e+06	0.66665	2.38043	+	1.23283e-17	0	-11.8464	-11.8214	11.8464	VH 3_VH 15;VH 4_VH 15;VH 4_VH 3	+	+	VH 15_VH 3;VH 4_VH 3	2.89158e-06	0	-0.639882	-7.02023	1.87043e-13	0	1.29205	22.2251
76	K5UFV4	Ribose-phosphate pyrophosphokinase	1.41923e+06	1.83619e+06	2.39879e+06	0.772922	1.30639	+	1.3777e-11	0	-11.0749	5.6043	11.0749	VH 3_VH 15;VH 4_VH 15;VH 4_VH 3	+	+	VH 15_VH 3;VH 4_VH 3	1.02546e-05	0	-0.399321	-6.31643	1.95963e-06	0	0.390382	7.24439
77	A0A454CPB8	Acetyltransferase component of pyruvate dehydrogenase complex	606305	432782	573113	1.40095	1.32425	+	0.0631144	0.0198286	0	0	0		+	+	VH 15_VH 3;VH 4_VH 3	0.0437786	0.0163674	0.389672	2.18889	0.0630103	0.0277322	0.357899	1.99798
78	B2XS33	Acyl-protein synthetase	367071	139366	147704	2.63386	1.05982	+	0.000154208	0.000305344	3.71448	-2.65815	-3.71448	VH 15_VH 4;VH 15_VH 3	+		VH 15_VH 3	5.54333e-12	0	1.38858	17.8373	0.435485	0.339671	-0.350659	-0.7999
79	D0X9D1	Pyruvate kinase	675497	654341	730895	1.03233	1.11699		0.690862	0.503304	0	0	0					0.552916	0.468568	0.0876836	0.606154	0.426386	0.331551	0.110605	0.816173
80	D0XBF6	3-oxoacyl-[acyl-carrier-protein] synthase 1	58263.9	51522.5	60510.4	1.13084	1.17445		0.984665	0.964901	0	0	0					0.915417	0.902354	-0.0365101	-0.1079	0.866546	0.852461	-0.0707504	-0.170769
81	A0A454DCK4	Chaperone protein HtpG	189164	280385	498132	0.674657	1.7766	+	9.40332e-13	0	-11.7051	-7.82758	11.7051	VH 3_VH 15;VH 4_VH 15;VH 4_VH 3	+	+	VH 15_VH 3;VH 4_VH 3	5.11667e-05	4.66926e-05	-0.541766	-5.47219	4.54021e-08	0	0.829367	9.64361
82	D0X8E2	Outer membrane protein assembly factor BamA	324444	431700	393217	0.751551	0.910858	+	0.0214782	0.00641495	-1.73146	1.73146	0	VH 3_VH 15	+		VH 15_VH 3	0.0180486	0.00582472	-0.313768	-2.63399	0.293274	0.198328	-0.101346	-1.08669
83	K5SQ42	Thymidine phosphorylase	415164	290356	719236	1.42984	2.47708	+	9.97394e-06	0.00022291	-2.9712	-5.09987	5.09987	VH 4_VH 3;VH 4_VH 15	+	+	VH 15_VH 3;VH 4_VH 3	0.0852236	0.0366328	0.399506	1.83463	1.16652e-05	1.8018e-05	1.24065	6.24682
84	A0A454DLM5	Sulfite reductase [NADPH] flavoprotein alpha-component	119015	16509.6	33207.9	7.20882	2.01143	+	5.30758e-10	0	9.47814	-9.47814	-5.69296	VH 4_VH 3;VH 15_VH 3;VH 15_VH 4	+	+	VH 15_VH 3;VH 4_VH 3	3.22247e-09	0	3.11376	11.633	0.00306197	0.000949333	1.19038	3.48453
85	K5VC82	Leucine transcriptional activator	4620428	7764743	3098457	0.595052	0.399042	+	4.69658e-11	0	5.4864	10.5896	-10.5896	VH 15_VH 4;VH 3_VH 4;VH 3_VH 15	+	+	VH 15_VH 3;VH 4_VH 3	1.6437e-06	0	-0.664394	-7.34698	1.88143e-09	0	-1.40549	-12.0743
86	A0A454DBW8	Oligopeptidase A	197341	321201	396001	0.614383	1.23287	+	4.94165e-05	0.000330579	-4.24062	2.94503	4.24062	VH 3_VH 15;VH 4_VH 15	+		VH 15_VH 3	0.00224147	0.000600536	-0.764697	-3.63219	0.105906	0.0520479	0.22093	1.7136
87	A0A454DAA0	Glyceraldehyde-3-phosphate dehydrogenase	302680	1.563e+06	368059	0.193653	0.235482	+	5.45888e-13	0	-11.3886	11.3886	-10.7715	VH 3_VH 15;VH 3_VH 4	+	+	VH 15_VH 3;VH 4_VH 3	1.2234e-09	0	-2.14037	-12.4369	5.23033e-10	0	-1.96988	-13.1794
88	A0A454D6M9	Aldehyde-alcohol dehydrogenase	89088.2	147124	112059	0.605532	0.761665	+	0.0014285	0.000662366	-2.93296	2.93296	1.5434	VH 4_VH 15;VH 3_VH 15	+	+	VH 15_VH 3;VH 4_VH 3	0.00333056	0.000900524	-1.21737	-3.44471	0.00207036	0.000681564	-0.398029	-3.66978
89	D0XBI1	Aminotransferase	441902	883123	211951	0.500386	0.240001	+	8.43692e-12	0	6.73739	11.2147	-11.2147	VH 15_VH 4;VH 3_VH 4;VH 3_VH 15	+	+	VH 15_VH 3;VH 4_VH 3	3.48159e-07	0	-0.840921	-8.2903	2.82175e-09	0	-2.00733	-11.7407
90	K5UL56	Succinate--CoA ligase [ADP-forming] subunit alpha	1683938	3.50123e+06	1.78103e+06	0.480956	0.508687	+	7.0312e-14	0	-11.7104	11.7104	-11.567	VH 3_VH 15;VH 3_VH 4	+	+	VH 15_VH 3;VH 4_VH 3	1.76785e-10	0	-0.998025	-14.1811	1.47777e-11	0	-0.957279	-16.7251
91	A0A0D0IMI2	ATP-dependent protease ATPase subunit HslU	283435	155124	224068	1.82714	1.44444	+	2.81655e-05	0.00034384	4.76657	-4.76657	1.92268	VH 4_VH 3;VH 15_VH 3;VH 15_VH 4	+	+	VH 15_VH 3;VH 4_VH 3	2.26354e-06	0	0.965472	7.16086	0.0159806	0.00538851	0.524439	2.69358
92	A0A0D0J7G4	Superoxide dismutase	197271	77538	237262	2.54419	3.05994	+	1.54915e-06	0	4.45255	-5.55719	5.55719	VH 15_VH 3;VH 4_VH 3	+	+	VH 15_VH 3;VH 4_VH 3	0.000255244	0.000143322	1.54329	4.67169	5.08207e-05	1.50943e-05	1.83566	5.47565
93	D0XCA2	Phosphoglucosamine mutase	267629	709776	288606	0.377061	0.406616	+	2.88106e-11	0	-9.67614	9.67614	-9.41325	VH 3_VH 15;VH 3_VH 4	+	+	VH 15_VH 3;VH 4_VH 3	6.08291e-08	0	-1.27689	-9.44046	2.29072e-10	0	-1.23876	-13.9361
94	D0XDJ2	Cysteine desulfurase IscS	282335	921588	177967	0.306357	0.193109	+	5.22765e-16	0	-11.6752	11.8462	-11.8462	VH 15_VH 4;VH 3_VH 4;VH 3_VH 15	+	+	VH 15_VH 3;VH 4_VH 3	1.25265e-11	0	-1.69908	-16.9081	1.25251e-12	0	-2.34635	-19.6536
95	A0A0D0IEB9	Glutamine--tRNA ligase	121636	384281	85125.2	0.31653	0.221518	+	3.24669e-11	0	-8.52865	10.1757	-10.1757	VH 3_VH 4;VH 3_VH 15	+	+	VH 15_VH 3;VH 4_VH 3	1.57424e-09	0	-1.69349	-12.2234	3.30212e-09	0	-2.0511	-11.6133
96	K5UXV1	Arginine deiminase	687696	422339	884715	1.6283	2.0948	+	3.93879e-07	0	4.05713	-6.4896	6.4896	VH 15_VH 3;VH 4_VH 3	+	+	VH 15_VH 3;VH 4_VH 3	0.000107812	7.16846e-05	0.657401	5.09635	1.81369e-06	0	0.955262	7.28945
97	A0A454D6I2	Methionine--tRNA ligase	140918	302638	277845	0.465633	0.918076	+	1.0098e-10	0	-9.57642	9.57642	8.30062	VH 4_VH 15;VH 3_VH 15	+	+	VH 15_VH 3;VH 4_VH 3	6.30679e-08	0	-1.11716	-9.41558	0.0157401	0.00536111	-0.155878	-2.70099
98	D0X877	Na(+)-translocating NADH-quinone reductase subunit F	1.3129e+06	1149945	1.50576e+06	1.14171	1.30942	+	3.94688e-06	0	-2.4504	-5.63196	5.63196	VH 15_VH 3;VH 4_VH 3;VH 4_VH 15	+	+	VH 15_VH 3;VH 4_VH 3	0.00932971	0.00275895	0.158713	2.95414	6.54563e-06	0	0.35466	6.56173
99	K5V022	Signal recognition particle protein	386897	217285	374991	1.7806	1.7258	+	5.46821e-08	0	6.48655	-6.48655	6.37241	VH 4_VH 3;VH 15_VH 3	+	+	VH 15_VH 3;VH 4_VH 3	5.88509e-06	0	0.97114	6.62053	6.10583e-06	0	0.956156	6.60015
100	A0A0D0HS40	Membrane protein	862824	371779	903713	2.3208	2.43078	+	6.84374e-11	0	9.12585	-9.24838	9.24838	VH 15_VH 3;VH 4_VH 3	+	+	VH 15_VH 3;VH 4_VH 3	9.31459e-08	0	1.15284	9.15003	3.80984e-08	0	1.16942	9.76692
101	A0A0D0JDI6	50S ribosomal protein L5	3.2156e+06	2.54315e+06	3.14733e+06	1.26442	1.23757	+	0.000285604	0.000291262	2.74063	-3.28159	3.28159	VH 15_VH 3;VH 4_VH 3	+	+	VH 15_VH 3;VH 4_VH 3	0.000884824	0.000314869	0.298571	4.07326	0.000802348	0.000314199	0.336505	4.11991
102	Q3LS68	Glyceraldehyde-3-phosphate dehydrogenase	227109	710580	139761	0.31961	0.196685	+	1.0095e-13	0	-9.37258	11.8238	-11.8238	VH 15_VH 4;VH 3_VH 4;VH 3_VH 15	+	+	VH 15_VH 3;VH 4_VH 3	4.28998e-08	0	-1.49899	-9.68335	8.07606e-13	0	-2.25886	-20.2212
103	K5TCM9	ATP synthase gamma chain	381248	307011	450088	1.24181	1.46603	+	2.1695e-10	0	5.2105	-9.93297	9.93297	VH 15_VH 3;VH 4_VH 3;VH 4_VH 15	+	+	VH 15_VH 3;VH 4_VH 3	7.42694e-06	0	0.275144	6.49225	4.74261e-09	0	0.50433	11.3242
104	D0XDH2	Inosine-5'-monophosphate dehydrogenase	188805	629678	163838	0.299844	0.260194	+	8.53875e-08	0	-6.29294	6.29294	-6.20433	VH 3_VH 15;VH 3_VH 4	+	+	VH 15_VH 3;VH 4_VH 3	2.95415e-06	0	-1.87731	-7.008	5.59713e-08	0	-1.85445	-9.49795
105	D0X991	Fructose-1,6-bisphosphatase class 1	821595	1.78371e+06	1.78356e+06	0.460611	0.99992	+	1.01894e-14	0	-11.822	11.822	11.7909	VH 4_VH 15;VH 3_VH 15	+		VH 15_VH 3	1.96095e-10	0	-1.24453	-14.0826	0.46188	0.369829	-0.0490089	-0.753867
106	K5TYN5	Acetate kinase	430701	683020	483704	0.630584	0.708184	+	3.95675e-06	0	-5.6248	5.6248	2.52688	VH 4_VH 15;VH 3_VH 15;VH 3_VH 4	+	+	VH 15_VH 3;VH 4_VH 3	1.99418e-06	0	-0.7677	-7.23424	0.00451206	0.00129897	-0.334743	-3.30076
107	D0XDD2	Uncharacterized protein	841531	53973.5	53438.2	15.5916	0.990082	+	4.45822e-11	0	9.40916	-9.32315	-9.40916	VH 15_VH 4;VH 15_VH 3	+		VH 15_VH 3	2.27091e-10	0	4.19612	13.9443	0.931408	0.925446	-0.0420319	-0.0874383
108	A0A0D0IYR4	Iron ABC transporter substrate-binding protein	454629	300233	432917	1.51425	1.44193	+	6.62783e-06	0.000127796	5.12987	-5.12987	3.54478	VH 4_VH 3;VH 15_VH 3	+	+	VH 15_VH 3;VH 4_VH 3	3.77828e-05	1.62602e-05	0.654747	5.62772	0.000101774	2.8777e-05	0.498048	5.12511
109	A0A0D0J3I2	Aminopeptidase N	24523.7	31654.4	22821.2	0.774733	0.720947	+	0.116127	0.0388908	0	0	0			+	VH 4_VH 3	0.490493	0.400472	-0.263408	-0.705749	0.058946	0.0256337	-0.979118	-2.03339
110	A0A0D0J417	Urocanate hydratase	474844	942580	254712	0.50377	0.270229	+	6.07216e-10	0	-5.02362	9.47927	-9.47927	VH 15_VH 4;VH 3_VH 4;VH 3_VH 15	+	+	VH 15_VH 3;VH 4_VH 3	1.65952e-08	0	-0.958526	-10.3671	5.98102e-08	0	-1.71655	-9.45211
111	K5UMN2	ATP-dependent Clp protease ATP-binding subunit ClpX	457981	300562	452514	1.52375	1.50556	+	2.7712e-08	0	7.18511	-7.18511	6.09272	VH 4_VH 3;VH 15_VH 3	+	+	VH 15_VH 3;VH 4_VH 3	1.80505e-06	0	0.61174	7.29224	2.80707e-07	0	0.528327	8.42686
112	B0F6R9	Acyl transferase	139916	156755	66049.8	0.892576	0.421357	+	7.25559e-05	0.000318302	3.50033	3.62661	-3.62661	VH 15_VH 4;VH 3_VH 4		+	VH 4_VH 3	0.912771	0.900589	-0.0267192	-0.111289	7.71505e-05	1.45985e-05	-1.09582	-5.26402
113	A0A0D0IF18	ATPase	138375	266046	91351.2	0.520118	0.343366	+	0.000321396	0.00028777	0	3.68982	-3.68982	VH 3_VH 4	+	+	VH 15_VH 3;VH 4_VH 3	0.000644889	0.000238095	-0.787131	-4.2243	0.000815386	0.000312312	-1.55618	-4.11222
114	A0A454D9C9	RNA polymerase sigma factor RpoD	857352	507704	907522	1.68868	1.7875	+	3.59558e-07	0	5.35604	-5.9382	5.9382	VH 15_VH 3;VH 4_VH 3	+	+	VH 15_VH 3;VH 4_VH 3	5.64835e-05	4.6332e-05	0.763857	5.42182	1.30558e-05	1.77778e-05	0.831679	6.18629
115	K5U5C3	50S ribosomal protein L1	3.13787e+06	3.03574e+06	3566869	1.03364	1.17496	+	0.000262955	0.000291971	-3.46627	-2.52529	3.46627	VH 4_VH 15;VH 4_VH 3		+	VH 4_VH 3	0.449973	0.356591	-0.0496661	-0.774425	1.41192e-05	1.74672e-05	0.212844	6.14436
116	K5U0M4	Adenylosuccinate lyase	114435	349422	317838	0.327497	0.909611	+	8.34417e-08	0	-6.57707	6.57707	5.8835	VH 4_VH 15;VH 3_VH 15	+		VH 15_VH 3	7.51852e-06	0	-1.65831	-6.48553	0.239917	0.150256	-0.151932	-1.22061
117	A0A454DAX7	Glycerophosphodiester phosphodiesterase	703808	984938	937886	0.71457	0.952228	+	1.03598e-11	0	-10.3895	10.3895	9.45922	VH 4_VH 15;VH 3_VH 15	+		VH 15_VH 3	4.65801e-09	0	-0.4573	-11.3384	0.291974	0.19743	-0.0463452	-1.08973
118	K5TXZ9	Cysteine synthase	1.00945e+06	352598	319346	2.8629	0.905693	+	1.20749e-16	0	11.8462	-11.8451	-11.8462	VH 15_VH 4;VH 15_VH 3	+		VH 15_VH 3	1.45882e-13	0	1.48397	22.5836	0.162636	0.0895256	-0.121243	-1.46373
119	A0A454CLZ4	Glucose-6-phosphate 1-dehydrogenase	218994	235906	293146	0.928312	1.24264	+	6.49863e-05	0.000321716	-4.30296	-2.33584	4.30296	VH 4_VH 15;VH 4_VH 3	+	+	VH 15_VH 3;VH 4_VH 3	0.0226887	0.00749011	-0.121685	-2.52111	0.00408279	0.00122597	0.237615	3.3482
120	K5TVF0	Protein translocase subunit SecD	109526	425547	131964	0.257377	0.310104	+	1.064e-06	0	-5.14206	5.31791	-5.31791	VH 3_VH 4;VH 3_VH 15	+	+	VH 15_VH 3;VH 4_VH 3	5.36935e-06	0	-1.74038	-6.67143	3.23965e-06	0	-1.78772	-6.95546
121	A0A454D7U1	4-hydroxyphenylpyruvate dioxygenase	86176.4	44591	120391	1.9326	2.69991	+	4.45152e-13	0	9.63421	-11.711	11.711	VH 15_VH 3;VH 4_VH 3;VH 4_VH 15	+	+	VH 15_VH 3;VH 4_VH 3	2.48814e-08	0	1.00437	10.0713	2.49212e-11	0	1.34249	16.1582
122	K5VCW5	Ribonucleoside-diphosphate reductase	81833.3	249511	40579.3	0.327975	0.162635	+	4.51766e-08	0	-4.64587	7.46285	-7.46285	VH 15_VH 4;VH 3_VH 4;VH 3_VH 15	+	+	VH 15_VH 3;VH 4_VH 3	1.47154e-08	0	-1.76888	-10.4562	1.13417e-06	0	-2.63986	-7.56625
123	D0X8F0	Acetyl-coenzyme A carboxylase carboxyl transferase subunit alpha	894875	628541	1.04072e+06	1.42373	1.65577	+	3.91438e-11	0	7.69403	-10.3805	10.3805	VH 15_VH 3;VH 4_VH 3;VH 4_VH 15	+	+	VH 15_VH 3;VH 4_VH 3	8.33815e-07	0	0.487236	7.75094	1.8978e-09	0	0.669081	12.0671
124	A0A454DJP3	Amino acid ABC transporter substrate-binding protein	1.06477e+06	599682	1.30903e+06	1.77555	2.18287	+	1.66762e-13	0	9.53381	-11.804	11.804	VH 15_VH 3;VH 4_VH 3;VH 4_VH 15	+	+	VH 15_VH 3;VH 4_VH 3	2.17113e-09	0	0.70508	11.9555	3.53965e-10	0	1.01151	13.5328
125	D0X534	GTP-binding protein typA/bipA	53567.8	192026	22957.2	0.278962	0.119553	+	3.96779e-05	0.000333333	-3.27617	4.20165	-4.20165	VH 3_VH 4;VH 3_VH 15	+	+	VH 15_VH 3;VH 4_VH 3	0.00074443	0.000248521	-2.53379	-4.15568	4.44909e-07	0	-3.02022	-8.13656
126	K5UHL0	Biotin carboxylase	244759	901325	104665	0.271555	0.116124	+	7.79841e-17	0	-11.3356	11.8464	-11.8464	VH 15_VH 4;VH 3_VH 4;VH 3_VH 15	+	+	VH 15_VH 3;VH 4_VH 3	3.45482e-10	0	-1.80136	-13.555	2.71014e-14	0	-2.97752	-25.1592
127	A0A1E3E2N4	DNA-binding response regulator	1.70662e+06	513904	609344	3.3209	1.18572	+	4.4313e-19	0	11.8464	-11.8464	-11.8464	VH 4_VH 3;VH 15_VH 3;VH 15_VH 4	+	+	VH 15_VH 3;VH 4_VH 3	2.70447e-16	0	1.76331	33.7295	0.00965368	0.00325854	0.236625	2.93774
128	D0XHM9	Histidine ammonia-lyase	262178	393172	212520	0.666828	0.540526	+	1.80103e-06	0	-3.7851	5.7628	-5.7628	VH 3_VH 4;VH 3_VH 15	+	+	VH 15_VH 3;VH 4_VH 3	0.000460832	0.000186335	-0.668152	-4.38559	2.51616e-09	0	-0.921876	-11.8342
129	Q7B4V7	Crp/Fnr family transcriptional regulator	480532	1463016	1.06955e+06	0.328453	0.731061	+	1.8843e-10	0	-9.82402	9.82402	6.65365	VH 4_VH 15;VH 3_VH 15;VH 3_VH 4	+	+	VH 15_VH 3;VH 4_VH 3	6.87967e-09	0	-1.54421	-11.0331	0.000464911	0.000173913	-0.496303	-4.38134
130	A0A454DE08	Aminoacyl-histidine dipeptidase	23502.9	39798	46012.9	0.590555	1.15616	+	0.133103	0.0468207	0	0	0			+	VH 4_VH 3	0.908841	0.896823	0.0842454	0.116328	0.0853635	0.0400984	1.15361	1.83373
131	A0A454DGX7	Signal recognition particle receptor FtsY	318070	215641	377010	1.475	1.74832	+	6.3027e-05	0.000324324	2.99327	-4.07465	4.07465	VH 15_VH 3;VH 4_VH 3	+	+	VH 15_VH 3;VH 4_VH 3	0.00111669	0.000342857	0.620762	3.96251	0.00028243	0.000117647	0.768751	4.62242
132	A0A0D0IMK3	OtnA protein	125961	443926	191371	0.283742	0.431087	+	3.22441e-05	0.000340909	-4.48422	4.48422	-2.93876	VH 3_VH 15;VH 3_VH 4	+	+	VH 15_VH 3;VH 4_VH 3	7.2991e-05	6.08365e-05	-1.46587	-5.29195	0.00012019	2.8169e-05	-1.08945	-5.04225
133	K5VAA7	Histidine--tRNA ligase	172947	466123	152418	0.371034	0.326991	+	2.58373e-09	0	-6.70828	8.35555	-8.35555	VH 3_VH 4;VH 3_VH 15	+	+	VH 15_VH 3;VH 4_VH 3	6.88308e-08	0	-1.32282	-9.35557	5.80794e-08	0	-1.6292	-9.47238
134	A0A0D0J6G2	S-(hydroxymethyl)glutathione dehydrogenase	284177	740028	385128	0.384009	0.520423	+	7.03864e-12	0	-11.0873	11.0873	-8.251	VH 4_VH 15;VH 3_VH 15;VH 3_VH 4	+	+	VH 15_VH 3;VH 4_VH 3	2.7217e-10	0	-1.30486	-13.7751	9.19644e-09	0	-0.934555	-10.81
135	A0A0B4IND9	Periplasmic serine endoprotease DegP-like	162432	314215	206730	0.516945	0.657926	+	0.000120685	0.000308483	-3.87643	3.87643	-2.61604	VH 3_VH 15;VH 3_VH 4	+	+	VH 15_VH 3;VH 4_VH 3	2.74124e-05	1.68776e-05	-0.908057	-5.79409	0.000863624	0.000311377	-0.69615	-4.08482
136	D0XAB4	Protease, insulinase family/protease, insulinase family	165116	140468	163602	1.17547	1.16469	+	0.116925	0.0389066	0	0	0		+		VH 15_VH 3	0.069709	0.0288737	0.395627	1.9439	0.163643	0.0901742	0.279717	1.46001
137	D0XB28	Lipoyl synthase	598659	415909	568248	1.4394	1.36628	+	1.70926e-08	0	7.47488	-7.47488	6.12926	VH 4_VH 3;VH 15_VH 3	+	+	VH 15_VH 3;VH 4_VH 3	6.58121e-07	0	0.497857	7.89484	9.26731e-06	1.88679e-05	0.416466	6.37135
138	D0X5J5	Uroporphyrinogen decarboxylase	246743	213498	325977	1.15571	1.52684	+	4.39101e-09	0	-5.03559	-8.54991	8.54991	VH 15_VH 3;VH 4_VH 3;VH 4_VH 15	+	+	VH 15_VH 3;VH 4_VH 3	0.0037384	0.00102828	0.200011	3.38998	8.48538e-09	0	0.531837	10.8715
139	D0X8J4	Flagellin	50403.7	151696	280344	0.332268	1.84807	+	1.13005e-07	0	-7.09525	4.19101	7.09525	VH 3_VH 15;VH 4_VH 15;VH 4_VH 3	+	+	VH 15_VH 3;VH 4_VH 3	0.000514326	0.000193939	-1.71571	-4.33277	2.26366e-07	0	0.922512	8.56477
140	A0A454DAY7	Phosphopentomutase	292190	213823	388146	1.36651	1.81527	+	2.97121e-08	0	-4.45824	-7.70755	7.70755	VH 15_VH 3;VH 4_VH 3;VH 4_VH 15	+	+	VH 15_VH 3;VH 4_VH 3	0.00594383	0.00170025	0.328804	3.16973	2.13398e-08	0	0.888222	10.1827
141	A0A454CWK4	Delta-aminolevulinic acid dehydratase	521152	368813	556927	1.41305	1.51005	+	3.8121e-08	0	6.44929	-6.6979	6.6979	VH 15_VH 3;VH 4_VH 3	+	+	VH 15_VH 3;VH 4_VH 3	3.18523e-06	0	0.530143	6.9651	2.79917e-06	0	0.548196	7.03879
142	A0A454DJG1	Aspartate ammonia-lyase	247381	614409	374918	0.402632	0.610209	+	5.81267e-09	0	-8.45098	8.45098	-4.76848	VH 4_VH 15;VH 3_VH 15;VH 3_VH 4	+	+	VH 15_VH 3;VH 4_VH 3	1.06079e-07	0	-1.21771	-9.06267	2.35742e-07	0	-0.736924	-8.53864
143	A0A0D0J2T4	ATP-dependent 6-phosphofructokinase	629043	449669	750544	1.3989	1.6691	+	8.19636e-15	0	10.5204	-11.8443	11.8443	VH 15_VH 3;VH 4_VH 3;VH 4_VH 15	+	+	VH 15_VH 3;VH 4_VH 3	2.92405e-09	0	0.507804	11.7117	6.75251e-12	0	0.748355	17.6083
144	K5UUI0	Phenylalanine--tRNA ligase alpha subunit	534822	402952	503349	1.32726	1.24915	+	1.28472e-06	0	5.92709	-5.92709	3.84076	VH 4_VH 3;VH 15_VH 3	+	+	VH 15_VH 3;VH 4_VH 3	6.05083e-07	0	0.424305	7.94633	0.000292561	0.000130293	0.303505	4.60529
145	D0XAQ3	30S ribosomal protein S7	3762033	2.29544e+06	3.43341e+06	1.63892	1.49576	+	2.14078e-07	0	6.56986	-6.56986	4.81798	VH 4_VH 3;VH 15_VH 3	+	+	VH 15_VH 3;VH 4_VH 3	1.81361e-06	0	0.588004	7.28948	3.35527e-05	1.56863e-05	0.455237	5.68907
146	A0A0D0HLA5	S-adenosylmethionine synthase	131714	341932	275533	0.385206	0.805813	+	2.20689e-06	0	-5.67045	5.67045	3.7312	VH 4_VH 15;VH 3_VH 15	+	+	VH 15_VH 3;VH 4_VH 3	2.90547e-05	1.68067e-05	-1.0998	-5.76378	0.00241542	0.00073224	-0.300104	-3.59681
147	A0A0D0JC03	30S ribosomal protein S2	163653	132563	167498	1.23453	1.26354	+	0.000550599	0.000306977	2.84391	-2.84391	2.71829	VH 4_VH 3;VH 15_VH 3	+	+	VH 15_VH 3;VH 4_VH 3	0.00128729	0.00039548	0.341981	3.89499	0.000192914	0.000109215	0.332066	4.8086
148	D0X5X5	Fe2OG dioxygenase domain-containing protein	175657	155760	248620	1.12775	1.59618	+	1.14457e-05	0.000219512	-3.33664	-4.9058	4.9058	VH 4_VH 3;VH 4_VH 15		+	VH 4_VH 3	0.207922	0.120044	0.155664	1.31234	2.00967e-05	1.65289e-05	0.636979	5.9569
149	D0X5V8	30S ribosomal protein S5	1.05026e+06	1.31513e+06	1.36941e+06	0.798596	1.04127	+	9.85189e-07	0	-5.83842	4.44628	5.83842	VH 3_VH 15;VH 4_VH 15	+	+	VH 15_VH 3;VH 4_VH 3	9.43811e-05	5.83942e-05	-0.303272	-5.16281	0.089969	0.042849	0.0729025	1.80474
150	D0XDZ4	ATP-dependent RNA helicase DeaD	60656	131001	77451.7	0.46302	0.591231	+	1.10002e-06	0	-6.03953	6.03953	-3.73648	VH 3_VH 15;VH 3_VH 4	+	+	VH 15_VH 3;VH 4_VH 3	2.67215e-06	0	-1.20691	-7.06538	1.81374e-05	1.69492e-05	-0.833237	-6.01111
151	D0XDS9	2,3-bisphosphoglycerate-independent phosphoglycerate mutase	874946	614482	878781	1.42388	1.43012	+	4.88066e-14	0	11.6488	-11.7395	11.7395	VH 15_VH 3;VH 4_VH 3	+	+	VH 15_VH 3;VH 4_VH 3	9.19219e-12	0	0.534301	17.2556	1.57107e-10	0	0.552603	14.2939
152	D0XG74	Aldehyde dehydrogenase	156351	191391	188837	0.816916	0.986654		0.326988	0.157776	0	0	0					0.661056	0.606161	-0.100724	-0.446732	0.277193	0.183391	0.220119	1.12498
153	D0X7A5	Bifunctional protein HldE	95493	248662	161565	0.384028	0.64974	+	1.49101e-10	0	-10.0576	10.0576	5.85679	VH 4_VH 15;VH 3_VH 15;VH 3_VH 4	+	+	VH 15_VH 3;VH 4_VH 3	7.91385e-09	0	-1.33749	-10.925	5.79486e-06	0	-0.546033	-6.62909
154	D0XAB3	Glutamate--cysteine ligase	136255	74118.5	111996	1.83834	1.51105	+	1.31758e-08	0	8.02066	-8.02066	4.95952	VH 4_VH 3;VH 15_VH 3;VH 15_VH 4	+	+	VH 15_VH 3;VH 4_VH 3	5.44343e-07	0	0.761931	8.01145	3.73947e-05	1.55642e-05	0.500854	5.63304
155	A0A2S0SAC8	Chemotaxis transducer	62799.5	120157	285537	0.522646	2.37636	+	2.90378e-06	0	-5.77355	-2.42457	5.77355	VH 3_VH 15;VH 4_VH 15;VH 4_VH 3	+	+	VH 15_VH 3;VH 4_VH 3	0.0186506	0.00603587	-1.05778	-2.61788	2.78118e-05	1.59363e-05	1.22998	5.78655
156	A0A0D0J9W0	Toxic ion resistance protein	581228	432969	936323	1.34243	2.16257	+	2.51953e-12	0	-8.93102	-11.3629	11.3629	VH 15_VH 3;VH 4_VH 3;VH 4_VH 15	+	+	VH 15_VH 3;VH 4_VH 3	0.00741035	0.00207229	0.280759	3.06452	1.00565e-11	0	1.10862	17.154
157	D0X5W3	30S ribosomal protein S4	3.04545e+06	4.18364e+06	4324290	0.727941	1.03362	+	1.30574e-07	0	-6.11395	6.03909	6.11395	VH 3_VH 15;VH 4_VH 15	+		VH 15_VH 3	2.14895e-06	0	-0.411566	-7.1909	0.930625	0.925831	0.00434579	0.0884395
158	K5VNE6	Adenylate kinase	3127543	1.71111e+06	2.77833e+06	1.82779	1.6237	+	2.16484e-07	0	6.39253	-6.39253	5.17507	VH 4_VH 3;VH 15_VH 3	+	+	VH 15_VH 3;VH 4_VH 3	8.46158e-06	0	0.700166	6.42089	2.91543e-06	0	0.58726	7.01554
159	A0A454CMN4	3,4-dihydroxy-2-butanone 4-phosphate synthase	382422	237603	436455	1.6095	1.83691	+	0.0108343	0.00303101	0	-1.93602	1.93602	VH 4_VH 3	+	+	VH 15_VH 3;VH 4_VH 3	0.0388125	0.0143291	0.645407	2.2508	0.0120073	0.00400959	0.824279	2.83252
160	Q6J752	Protein HflK	160590	320418	264312	0.501189	0.824896	+	5.77942e-07	0	-6.27989	6.27989	4.08425	VH 4_VH 15;VH 3_VH 15	+	+	VH 15_VH 3;VH 4_VH 3	9.09001e-06	0	-0.99729	-6.38186	0.0014265	0.000443182	-0.287574	-3.84627
161	A0A3A1Q376	Amino acid ABC transporter substrate-binding protein	689722	157397	306656	4.38204	1.94829	+	2.51177e-15	0	11.846	-11.846	-9.35284	VH 4_VH 3;VH 15_VH 3;VH 15_VH 4	+	+	VH 15_VH 3;VH 4_VH 3	5.8712e-12	0	2.08902	17.7703	6.86614e-07	0	0.935368	7.86895
162	B0F6R7	NAD(P)H-flavin reductase	1.0699e+06	734949	664881	1.45574	0.904663	+	5.80563e-05	0.000327869	4.31552	-2.50382	-4.31552	VH 15_VH 4;VH 15_VH 3	+		VH 15_VH 3	0.00141598	0.00041573	0.446991	3.84978	0.122515	0.0627269	-0.201339	-1.63053
163	A0A0D0JDD2	Chaperone SurA	187793	151724	198872	1.23773	1.31075	+	0.000176662	0.000304569	2.54989	-3.68799	3.68799	VH 15_VH 3;VH 4_VH 3	+	+	VH 15_VH 3;VH 4_VH 3	0.00415026	0.00114141	0.33567	3.34042	0.000190175	0.000109589	0.429623	4.81562
164	A0A0B4IM26	ATP synthase subunit b	1.37011e+06	1.03243e+06	1.45205e+06	1.32707	1.40644	+	9.73552e-07	0	3.84287	-6.07403	6.07403	VH 15_VH 3;VH 4_VH 3	+	+	VH 15_VH 3;VH 4_VH 3	0.000385554	0.000138801	0.39788	4.47158	1.78208e-06	0	0.567685	7.29971
165	D0X6K3	Transketolase	196044	655040	242892	0.299286	0.370805	+	6.56572e-12	0	-10.5174	10.5174	-9.73365	VH 3_VH 15;VH 3_VH 4	+	+	VH 15_VH 3;VH 4_VH 3	1.17262e-09	0	-1.52677	-12.4731	4.32813e-10	0	-1.39526	-13.3498
166	A0A2S0S842	Adenosine deaminase	361939	247443	389498	1.46272	1.5741	+	3.85465e-08	0	5.69491	-7.19245	7.19245	VH 15_VH 3;VH 4_VH 3	+	+	VH 15_VH 3;VH 4_VH 3	3.07166e-05	1.67364e-05	0.533976	5.73486	2.35289e-08	0	0.655006	10.1117
167	K5TSM8	Ribosome-binding ATPase YchF	115808	248590	110169	0.465858	0.443173	+	3.60275e-06	0	-4.56875	4.90735	-4.90735	VH 3_VH 4;VH 3_VH 15	+	+	VH 15_VH 3;VH 4_VH 3	2.09643e-05	0	-1.19595	-5.93462	7.99628e-06	1.90476e-05	-1.26339	-6.45179
168	A0A454CXC3	Phosphoribosylformylglycinamidine cyclo-ligase	289578	135930	186401	2.13034	1.37129	+	5.26937e-06	0.000130293	5.35529	-5.35529	-3.24994	VH 15_VH 3;VH 15_VH 4	+	+	VH 15_VH 3;VH 4_VH 3	1.24734e-06	0	0.989708	7.50968	0.101764	0.0494749	0.3044	1.73607
169	K5UKY9	PTS glucose transporter subunit IIA	3.34287e+06	1.59001e+06	2.4649e+06	2.10242	1.55024	+	3.05997e-12	0	11.492	-11.492	7.40802	VH 4_VH 3;VH 15_VH 3;VH 15_VH 4	+	+	VH 15_VH 3;VH 4_VH 3	1.87223e-09	0	1.03042	12.0783	5.69833e-08	0	0.624787	9.48555
170	D0XC88	Glutamate-1-semialdehyde 2,1-aminomutase	176138	427383	285515	0.412131	0.668055	+	3.7771e-07	0	-6.6584	6.6584	3.15914	VH 4_VH 15;VH 3_VH 15;VH 3_VH 4	+	+	VH 15_VH 3;VH 4_VH 3	3.84467e-06	0	-1.23187	-6.85851	3.27982e-05	1.5748e-05	-0.53597	-5.70084
171	A0A3A1Q3U8	Gamma-glutamyl phosphate reductase	175583	172254	75982.2	1.01933	0.441106	+	0.000130533	0.000306905	2.50057	3.88084	-3.88084	VH 15_VH 4;VH 3_VH 4		+	VH 4_VH 3	0.237557	0.143586	-0.289118	-1.22704	1.29924e-05	1.79372e-05	-1.13046	-6.1889
172	A0A454D9Z7	Dehydrogenase	654750	405331	699089	1.61535	1.72473	+	2.72552e-07	0	5.19835	-6.23195	6.23195	VH 15_VH 3;VH 4_VH 3	+	+	VH 15_VH 3;VH 4_VH 3	4.73642e-05	1.5748e-05	0.68773	5.51164	3.30315e-07	0	0.799185	8.32353
173	A0A1E3E1B4	50S ribosomal protein L7/L12	227169	321848	223304	0.705826	0.693818		0.151757	0.0568316	0	0	0			+	VH 4_VH 3	0.113712	0.0528948	-0.326415	-1.67325	0.0968827	0.0467203	-0.442958	-1.7636
174	D0XDI6	Peptidase B	209938	133771	173613	1.56938	1.29783	+	5.29516e-06	0.00012987	5.47402	-5.47402	-2.65567	VH 4_VH 3;VH 15_VH 3;VH 15_VH 4	+	+	VH 15_VH 3;VH 4_VH 3	1.10543e-08	0	0.61773	10.6704	0.0408683	0.0160517	0.249993	2.22433
175	K5SMA7	TonB-dependent receptor	196793	156820	349175	1.25489	2.22659	+	3.49428e-13	0	-10.0217	-11.7115	11.7115	VH 15_VH 3;VH 4_VH 3;VH 4_VH 15	+	+	VH 15_VH 3;VH 4_VH 3	0.00259551	0.000717678	0.272893	3.56277	1.51425e-10	0	1.25191	14.3293
176	K5TI32	50S ribosomal protein L4	2.33282e+06	4.80564e+06	3943496	0.485435	0.820598	+	7.98221e-06	0.000126582	-5.13204	5.13204	3.25946	VH 4_VH 15;VH 3_VH 15	+	+	VH 15_VH 3;VH 4_VH 3	5.06649e-05	4.6875e-05	-1.10683	-5.47722	0.0691809	0.0308963	-0.312325	-1.94799
177	K5TWU3	Protein RecA	276315	494268	418978	0.559039	0.847672	+	0.000221871	0.000296296	-3.55769	3.55769	2.54381	VH 4_VH 15;VH 3_VH 15	+		VH 15_VH 3	0.00053295	0.000192771	-0.927422	-4.31569	0.175036	0.0986591	-0.185471	-1.41917
178	D0XEP0	HTH tetR-type domain-containing protein	1464643	788777	1.49184e+06	1.85685	1.89133	+	6.66771e-05	0.000320856	3.165	-3.94182	3.94182	VH 15_VH 3;VH 4_VH 3	+	+	VH 15_VH 3;VH 4_VH 3	0.000825533	0.000293255	0.756918	4.10633	0.000217108	0.000108108	0.881686	4.75071
179	A0A2S0S8D6	Bifunctional protein GlmU	662947	555022	650978	1.19445	1.17289	+	0.0371249	0.0109071	1.39589	-1.39589	0	VH 15_VH 3	+	+	VH 15_VH 3;VH 4_VH 3	0.0292453	0.00989655	0.210674	2.39437	0.0518227	0.0216864	0.1689	2.10119
180	A0A3A1Q8B0	Sulfate adenylyltransferase subunit 1	304061	110980	114393	2.73978	1.03075	+	5.03504e-10	0	8.93198	-7.58819	-8.93198	VH 15_VH 4;VH 15_VH 3	+		VH 15_VH 3	3.56651e-09	0	1.36028	11.5513	0.199585	0.117356	-0.241064	-1.33806
181	D0X8D7	Ribosome-recycling factor	1.86281e+06	951181	1665312	1.95841	1.75078	+	1.74065e-08	0	7.49991	-7.49991	6.05941	VH 4_VH 3;VH 15_VH 3	+	+	VH 15_VH 3;VH 4_VH 3	7.92564e-08	0	0.799275	9.25934	9.72496e-07	0	0.660003	7.65824
182	D0X943	Pyrophosphate phospho-hydrolase	195797	170322	172942	1.14957	1.01538		0.71996	0.537501	0	0	0					0.476188	0.386997	0.180173	0.729588	0.767895	0.738508	0.0603589	0.300193
183	K5V404	Diaminopimelate decarboxylase	404815	385095	388229	1.05121	1.00814		0.909543	0.821033	0	0	0					0.715925	0.672468	-0.132462	-0.370424	0.808075	0.784669	-0.0917418	-0.246966
184	K5U416	50S ribosomal protein L13	760063	707160	876797	1.07481	1.23989	+	1.69408e-05	0.000353982	-2.38422	-4.95624	4.95624	VH 4_VH 3;VH 4_VH 15	+	+	VH 15_VH 3;VH 4_VH 3	0.0562288	0.0220984	0.120166	2.05832	1.84595e-05	1.68776e-05	0.301648	6.00179
185	A0A0D0J7P5	Thiol:disulfide interchange protein	71207.6	45905.5	56500.3	1.55118	1.2308		0.203128	0.0828949	0	0	0		+		VH 15_VH 3	0.0777889	0.032917	0.450624	1.88456	0.2283	0.13989	0.280009	1.25274
186	K5UJY1	Deoxyribose-phosphate aldolase	446368	510786	964141	0.873885	1.88757	+	2.93063e-19	0	-11.8464	-11.8464	11.8464	VH 3_VH 15;VH 4_VH 15;VH 4_VH 3	+	+	VH 15_VH 3;VH 4_VH 3	0.000141709	0.000110727	-0.177531	-4.96058	4.82145e-13	0	0.910312	20.9077
187	A0A0D0ILF9	Membrane protein	479765	105522	144121	4.54659	1.36579	+	2.95165e-06	0	5.61556	-5.61556	-3.40229	VH 15_VH 3;VH 15_VH 4	+	+	VH 15_VH 3;VH 4_VH 3	4.14349e-05	1.60643e-05	2.49366	5.58022	0.0961123	0.0464485	0.779648	1.76805
188	D0XDE4	Chaperone protein DnaJ	17267.6	5485.78	8466.05	3.14771	1.54327	+	1.18875e-06	0	6.16958	-6.16958	-2.59818	VH 4_VH 3;VH 15_VH 3;VH 15_VH 4	+	+	VH 15_VH 3;VH 4_VH 3	1.25719e-07	0	1.66891	8.94942	0.0123617	0.00412411	0.782459	2.81844
189	A0A0D0J672	Adenylosuccinate synthetase	107051	134996	170275	0.793	1.26134		0.193995	0.0769576	0	0	0		+		VH 15_VH 3	0.0938456	0.0416109	-1.10252	-1.78134	0.819221	0.796546	-0.121741	-0.232339
190	D0XH38	Carbonic anhydrase	213046	48852	31355.8	4.36106	0.641852	+	4.50484e-10	0	8.89931	-7.77064	-8.89931	VH 15_VH 4;VH 15_VH 3	+		VH 15_VH 3	2.29324e-07	0	2.50022	8.55641	0.269626	0.176545	-0.365611	-1.14357
191	K5UG52	Peptide chain release factor 1	228920	177847	271094	1.28718	1.52432	+	0.000241355	0.000294118	0	-3.81787	3.81787	VH 4_VH 3	+	+	VH 15_VH 3;VH 4_VH 3	0.0257605	0.00863755	0.255675	2.45793	0.000138379	4.13793e-05	0.515675	4.97235
192	A0A0D0JEZ5	Dihydroorotase	383976	324735	460754	1.18243	1.41886	+	8.19931e-07	0	-3.6318	-6.21591	6.21591	VH 4_VH 3;VH 4_VH 15	+	+	VH 15_VH 3;VH 4_VH 3	0.0419126	0.0155136	0.160834	2.21135	3.43863e-06	0	0.473394	6.92163
193	D0XB30	Serine-type D-Ala-D-Ala carboxypeptidase	252330	479172	375908	0.526597	0.784496	+	4.45518e-09	0	-8.61892	8.61892	4.22309	VH 4_VH 15;VH 3_VH 15;VH 3_VH 4	+	+	VH 15_VH 3;VH 4_VH 3	6.42303e-08	0	-0.891983	-9.40302	4.83509e-05	1.52672e-05	-0.409114	-5.5011
194	K5V7B0	Lipoprotein	305848	217594	396020	1.40559	1.82	+	7.4829e-08	0	4.98653	-7.10003	7.10003	VH 15_VH 3;VH 4_VH 3	+	+	VH 15_VH 3;VH 4_VH 3	7.4196e-05	6.06061e-05	0.705538	5.28369	6.93662e-07	0	0.951649	7.86272
195	A0A0D0HT25	ATPase AAA	171138	112130	132179	1.52625	1.1788	+	0.000193887	0.000301508	3.90781	-3.90781	-1.51495	VH 15_VH 3;VH 15_VH 4	+	+	VH 15_VH 3;VH 4_VH 3	0.000288187	0.000141479	0.535756	4.61261	0.0190969	0.00667574	0.242864	2.60625
196	A0A0D0HHS6	LuxR family transcriptional regulator	512292	490250	424030	1.04496	0.864925		0.185966	0.0732287	0	0	0			+	VH 4_VH 3	0.978808	0.975173	-0.00333341	-0.026982	0.045413	0.0182857	-0.18393	-2.16993
197	D0XAU0	Replicative DNA helicase	76673.8	21054	48317.6	3.64177	2.29494	+	6.6167e-06	0.000128205	4.96268	-4.96268	3.89565	VH 4_VH 3;VH 15_VH 3	+	+	VH 15_VH 3;VH 4_VH 3	8.89773e-05	5.88235e-05	1.71303	5.19235	0.000216007	0.000108475	1.42957	4.7532
198	D0XC93	Tyrosine--tRNA ligase	147290	152281	195761	0.967222	1.28552	+	2.37953e-05	0.000347826	-4.62447	-3.01147	4.62447	VH 4_VH 15;VH 4_VH 3		+	VH 4_VH 3	0.216627	0.126667	-0.128973	-1.28634	4.58942e-06	0	0.363205	6.75901
199	D0XDB9	6,7-dimethyl-8-ribityllumazine synthase	1232233	805644	1.3001e+06	1.5295	1.61374	+	9.46197e-10	0	6.78547	-8.91646	8.91646	VH 15_VH 3;VH 4_VH 3	+	+	VH 15_VH 3;VH 4_VH 3	6.29766e-06	0	0.494008	6.58305	5.12206e-09	0	0.643841	11.2634
200	A0A0D0JF92	Uracil phosphoribosyltransferase	611850	574771	832080	1.06451	1.44767	+	1.07006e-05	0.000221538	-3.17449	-5.00232	5.00232	VH 4_VH 3;VH 4_VH 15		+	VH 4_VH 3	0.178538	0.0976822	0.177971	1.40706	0.000132069	4.15225e-05	0.634431	4.99547
201	D0XBN5	Orotidine 5'-phosphate decarboxylase	136237	242517	252154	0.561764	1.03974	+	3.15512e-08	0	-6.88654	6.39417	6.88654	VH 3_VH 15;VH 4_VH 15	+		VH 15_VH 3	6.95302e-06	0	-0.915501	-6.52848	0.500046	0.414237	0.0624597	0.690057
202	K5U059	Peptidyl-prolyl cis-trans isomerase	750189	415025	695805	1.80757	1.67654	+	1.51072e-09	0	8.44233	-8.44233	7.19168	VH 4_VH 3;VH 15_VH 3	+	+	VH 15_VH 3;VH 4_VH 3	1.80943e-07	0	0.851416	8.70991	9.83104e-09	0	0.728859	10.7592
203	A0A0D0HPH4	Sulfatase domain-containing protein	139307	299516	26485.7	0.465105	0.0884281	+	1.75566e-12	0	8.22481	11.5719	-11.5719	VH 15_VH 4;VH 3_VH 4;VH 3_VH 15	+	+	VH 15_VH 3;VH 4_VH 3	0.000479941	0.000184049	-1.10282	-4.36604	1.48261e-11	0	-3.24373	-16.7215
204	K5SU53	DNA-binding transcriptional regulator HexR	120131	284790	196916	0.421822	0.691443	+	6.58508e-06	0.000128617	-5.24738	5.24738	3.21826	VH 4_VH 15;VH 3_VH 15	+	+	VH 15_VH 3;VH 4_VH 3	1.2007e-05	0	-1.19308	-6.23127	0.0443377	0.0177131	-0.358894	-2.18233
205	D0X911	tRNA-specific 2-thiouridylase MnmA	194986	231327	290217	0.842901	1.25457	+	2.64414e-07	0	-6.83331	-2.9246	6.83331	VH 3_VH 15;VH 4_VH 15;VH 4_VH 3	+	+	VH 15_VH 3;VH 4_VH 3	0.00335785	0.00090625	-0.27994	-3.44084	0.00193081	0.00058427	0.308519	3.70283
206	K5UJC9	Ribose-5-phosphate isomerase A	1.12878e+06	973678	1.61713e+06	1.1593	1.66085	+	1.27014e-09	0	-6.08178	-8.97075	8.97075	VH 15_VH 3;VH 4_VH 3;VH 4_VH 15	+	+	VH 15_VH 3;VH 4_VH 3	0.019457	0.00638031	0.229802	2.59705	2.50816e-08	0	0.747801	10.0655
207	K5U0K9	Cysteine--tRNA ligase	179958	302551	346067	0.594803	1.14383	+	2.15421e-07	0	-6.49516	4.97928	6.49516	VH 3_VH 15;VH 4_VH 15	+	+	VH 15_VH 3;VH 4_VH 3	8.93589e-05	5.86081e-05	-0.668903	-5.1902	0.00578129	0.00171139	0.164789	3.18294
208	D0XB69	OmpA-like domain-containing protein	260976	91283.5	111634	2.85896	1.22293	+	5.45106e-13	0	11.6051	-11.6051	-10.1192	VH 4_VH 3;VH 15_VH 3;VH 15_VH 4	+	+	VH 15_VH 3;VH 4_VH 3	5.99217e-11	0	1.54535	15.2448	0.0129586	0.00436967	0.282222	2.79559
209	D0XIH4	Phospho-2-dehydro-3-deoxyheptonate aldolase	370942	229841	251570	1.6139	1.09454	+	0.0390324	0.0115127	1.42257	-1.42257	0	VH 15_VH 3	+		VH 15_VH 3	0.00867622	0.00257074	0.69804	2.989	0.500224	0.413766	0.180001	0.689766
210	K5TX44	Ferritin	105543	66922.2	99310.8	1.5771	1.48397	+	8.46719e-06	0.000226415	4.77233	-4.77233	3.95171	VH 4_VH 3;VH 15_VH 3	+	+	VH 15_VH 3;VH 4_VH 3	5.26521e-07	0	0.761517	8.03202	0.000464038	0.000174455	0.661828	4.38225
211	K5TM74	Ribonucleoside-diphosphate reductase	83681.9	202331	109365	0.413589	0.540526	+	7.16162e-07	0	-6.33231	6.33231	-3.36519	VH 4_VH 15;VH 3_VH 15;VH 3_VH 4	+	+	VH 15_VH 3;VH 4_VH 3	8.1463e-07	0	-1.2303	-7.76503	6.10009e-05	1.48699e-05	-0.758255	-5.38274
212	B0F6R8	3,4-dihydroxy-2-butanone 4-phosphate synthase	796030	817543	525969	0.973686	0.643354	+	2.74897e-10	0	8.91016	8.26258	-8.91016	VH 3_VH 4;VH 15_VH 4		+	VH 4_VH 3	0.508313	0.420088	0.0511746	0.676617	1.48692e-10	0	-0.636398	-14.3468
213	A0A454CYH4	GMP synthase [glutamine-hydrolyzing]	15816	82374	17083.1	0.192002	0.207384	+	0.00118883	0.000672489	-1.31437	3.07622	-3.07622	VH 3_VH 4;VH 3_VH 15	+	+	VH 15_VH 3;VH 4_VH 3	0.0410478	0.0152253	-1.35137	-2.22208	3.59375e-06	0	-2.27337	-6.89664
214	D0XGZ2	Cold shock DNA-binding domain protein	325035	325735	730712	0.997851	2.24327	+	3.12865e-10	0	-8.35039	-8.74338	8.74338	VH 4_VH 3;VH 4_VH 15		+	VH 4_VH 3	0.666688	0.611075	0.0506452	0.43878	1.15839e-08	0	1.10281	10.6351
215	A0A2S0SBF0	3-oxoacyl-[acyl-carrier-protein] reductase	1026600	964561	1.59386e+06	1.06432	1.65242	+	1.71666e-12	0	-9.95969	-11.2076	11.2076	VH 4_VH 3;VH 4_VH 15		+	VH 4_VH 3	0.139779	0.0701515	0.0995074	1.55384	3.28716e-13	0	0.715319	21.4316
216	D0X8K6	Protein QmcA	141805	77934.3	137375	1.81955	1.7627	+	0.00464461	0.00145306	2.06834	-2.06834	1.87027	VH 4_VH 3;VH 15_VH 3	+	+	VH 15_VH 3;VH 4_VH 3	0.0146482	0.00455708	1.33385	2.73604	0.0223325	0.00815247	1.25496	2.52896
217	D0X7V1	Elongation factor 4	55606.7	178203	37607.1	0.312041	0.211035	+	2.93582e-09	0	-6.07483	8.52571	-8.52571	VH 15_VH 4;VH 3_VH 4;VH 3_VH 15	+	+	VH 15_VH 3;VH 4_VH 3	4.89716e-07	0	-1.57679	-8.07689	9.03355e-08	0	-2.16141	-9.1707
218	A0A0H3WFS4	Outer membrane protein U (Fragment)	859062	380310	445876	2.25885	1.1724	+	7.00183e-07	0	5.87664	-5.87664	-4.77265	VH 15_VH 3;VH 15_VH 4	+		VH 15_VH 3	8.567e-07	0	1.18837	7.73458	0.334583	0.238235	0.182878	0.994923
219	K5VEQ4	Porphobilinogen deaminase	110215	116590	144166	0.94532	1.23651	+	0.0125174	0.0035547	0	-1.8567	1.8567	VH 4_VH 3		+	VH 4_VH 3	0.564156	0.482167	0.0692838	0.588892	0.0138588	0.00462763	0.345588	2.76299
220	A0A454CUM4	Ketol-acid reductoisomerase (NADP(+)) (Fragment)	84014.5	137906	75862.6	0.609218	0.550106	+	9.58852e-05	0.000311688	-3.67687	3.67687	-3.20219	VH 3_VH 15;VH 3_VH 4	+	+	VH 15_VH 3;VH 4_VH 3	0.000222536	0.000118812	-0.846763	-4.73863	2.34249e-05	1.61943e-05	-0.769844	-5.8763
221	D0XD68	Uncharacterized protein	160889	94983.2	125299	1.69387	1.31917	+	0.0089525	0.00245059	2.14204	-2.14204	0	VH 15_VH 3	+	+	VH 15_VH 3;VH 4_VH 3	0.00889515	0.00263158	0.901185	2.97705	0.0904585	0.0431039	0.581969	1.80174
222	K5SMC3	Two-component system response regulator OmpR	315129	177410	292019	1.77628	1.64601	+	7.08449e-10	0	9.04452	-9.04452	6.88633	VH 4_VH 3;VH 15_VH 3	+	+	VH 15_VH 3;VH 4_VH 3	4.29573e-09	0	0.832913	11.4026	1.18588e-06	0	0.637984	7.5397
223	D0X7C2	Stringent starvation protein A	221505	711034	135130	0.311526	0.190047	+	1.12077e-09	0	-5.71896	9.10979	-9.10979	VH 15_VH 4;VH 3_VH 4;VH 3_VH 15	+	+	VH 15_VH 3;VH 4_VH 3	1.49013e-05	0	-1.51077	-6.11557	1.15649e-10	0	-2.33452	-14.5904
224	K5U3H3	Arylsulfatase	969462	443518	552560	2.18585	1.24586	+	5.99115e-11	0	10.1488	-10.1488	-7.70299	VH 4_VH 3;VH 15_VH 3;VH 15_VH 4	+	+	VH 15_VH 3;VH 4_VH 3	8.80204e-09	0	1.13002	10.8435	0.010227	0.003477	0.283963	2.90997
225	K5U5Q9	50S ribosomal protein L11	2.30505e+06	2.14322e+06	2.4895e+06	1.07551	1.16157		0.717228	0.534962	0	0	0					0.574958	0.495747	0.124758	0.572474	0.973185	0.969518	-0.00560358	-0.0341437
226	D0XAT5	30S ribosomal protein S6	4.55277e+06	3.06909e+06	4526218	1.48343	1.47478	+	1.33928e-08	0	6.96871	-7.03992	7.03992	VH 15_VH 3;VH 4_VH 3	+	+	VH 15_VH 3;VH 4_VH 3	2.52846e-06	0	0.547386	7.09711	8.18024e-08	0	0.552499	9.23786
227	A0A2S0SCZ7	Putrescine-binding periplasmic protein	208324	183028	273563	1.13821	1.49465	+	6.94227e-07	0	-3.88731	-6.23916	6.23916	VH 4_VH 3;VH 4_VH 15	+	+	VH 15_VH 3;VH 4_VH 3	0.079063	0.0335276	0.155093	1.87571	7.43447e-07	0	0.50125	7.8205
228	D0XBR2	Endopeptidase La	21315.6	45240.6	53250.2	0.47116	1.17704	+	0.00170063	0.000745182	-2.68253	1.91356	2.68253	VH 3_VH 15;VH 4_VH 15	+		VH 15_VH 3	0.0165871	0.00534537	-1.29227	-2.67537	0.348037	0.250742	0.302604	0.966789
229	D0XCJ9	Oligopeptide transporter ATP-binding component	69382.1	351106	105172	0.19761	0.299543	+	1.12163e-07	0	-6.77886	6.77886	-5.20805	VH 3_VH 15;VH 3_VH 4	+	+	VH 15_VH 3;VH 4_VH 3	5.63972e-08	0	-1.97437	-9.4927	1.96758e-05	1.65975e-05	-1.58005	-5.96807
230	A0A0H3WGD0	Outer membrane protein K (Fragment)	419363	505234	695585	0.830037	1.37676	+	6.58288e-11	0	-10.4012	-6.18059	10.4012	VH 3_VH 15;VH 4_VH 15;VH 4_VH 3	+	+	VH 15_VH 3;VH 4_VH 3	0.000120567	8.4507e-05	-0.273193	-5.04069	6.76368e-07	0	0.402077	7.87813
231	D0XFD9	Cbb3-type cytochrome c oxidase subunit	110451	308835	102305	0.357636	0.331259	+	4.12636e-12	0	-9.99837	10.6521	-10.6521	VH 3_VH 4;VH 3_VH 15	+	+	VH 15_VH 3;VH 4_VH 3	5.1278e-10	0	-1.54627	-13.1971	1.14302e-09	0	-1.66752	-12.495
232	D0X7E6	4-hydroxy-tetrahydrodipicolinate reductase	321592	252531	441522	1.27348	1.74839	+	1.467e-08	0	-4.76528	-8.00298	8.00298	VH 15_VH 3;VH 4_VH 3;VH 4_VH 15	+	+	VH 15_VH 3;VH 4_VH 3	0.0113184	0.00340845	0.264901	2.86108	1.167e-07	0	0.733169	8.99893
233	D0XG70	Immunogenic protein	241681	222050	672158	1.08841	3.02705	+	1.86945e-06	0	-3.67249	-5.77846	5.77846	VH 4_VH 3;VH 4_VH 15	+	+	VH 15_VH 3;VH 4_VH 3	0.0711859	0.0296048	0.493717	1.9326	8.69221e-08	0	1.6901	9.19673
[truncated: 411 more rows]
