# Supplementary material for: Three Microbial Musketeers of the Seas: Shewanella baltica, Aliivibrio fischeri and Vibrio harveyi, and Their Adaptation to Different Salinity Probed by a Proteomic Approach
Source: Int J Mol Sci. 2022 Jan 6;23(2):619. doi: 10.3390/ijms23020619 (PMC8775919; doi:10.3390/ijms23020619)
Supplement: Supplementary file 1 [file ijms-23-00619-s001.zip › Suplementary_Table_S2.xlsx]

## Sheet: Shewanella baltica
Table S2. Differential protein abundance in S. baltica, A. fischeri, and V. harveyi upon salinity challenge. Data for the three bacterial species are presented in the following sheets.
UniProt ID	Protein names	Gene names	LOW SALINITY log2(FC)	HIGH SALINITY log2(FC)	DATA SET	Gene	General function(s) of a protein	Gene ontology (biological process)	Gene ontology (molecular function)	Pathway	PubMed ID	Gene ontology IDs	Organism ID	Cross-reference (RefSeq)	Cross-reference (KEGG) szczep OS185
A0A0A1EDG8	Protein RecA (Recombinase A)	recA A1L58_12870	-0.398283	0	LOW	recA	Can catalyze the hydrolysis of ATP in the presence of single-stranded DNA, the ATP-dependent uptake of single-stranded DNA by duplex DNA, and the ATP-dependent hybridization of homologous single-stranded DNAs. {ECO:0000256|RuleBase:RU000526}.; Can catalyze the hydrolysis of ATP in the presence of single-stranded DNA, the ATP-dependent uptake of single-stranded DNA by duplex DNA, and the ATP-depen…	DNA recombination [GO:0006310]; DNA repair [GO:0006281]; SOS response [GO:0009432]	ATPase activity, acting on DNA [GO:0008094]; ATP binding [GO:0005524]; damaged DNA binding [GO:0003684]; single-stranded DNA binding [GO:0003697]	.	26497452;	GO:0003684; GO:0003697; GO:0005524; GO:0005737; GO:0006281; GO:0006310; GO:0008094; GO:0009432	62322	WP_011847432.1	sbm:Shew185_3126
A0A0M3LTM8	DNA gyrase subunit B (EC 5.6.2.2)	gyrB A1L58_18555 NCTC10737_00004	-0.692844	0	LOW	gyrB	A type II topoisomerase that negatively supercoils closed circular double-stranded (ds) DNA in an ATP-dependent manner to modulate DNA topology and maintain chromosomes in an underwound state. Negative supercoiling favors strand separation, and DNA replication, transcription, recombination and repair, all of which involve strand separation. Also able to catalyze the interconversion of other topol…	DNA-dependent DNA replication [GO:0006261]; DNA topological change [GO:0006265]	ATP binding [GO:0005524]; DNA binding [GO:0003677]; DNA topoisomerase type II (double strand cut, ATP-hydrolyzing) activity [GO:0003918]; metal ion binding [GO:0046872]	.	26497452;	GO:0003677; GO:0003918; GO:0005524; GO:0005694; GO:0005737; GO:0006261; GO:0006265; GO:0046872	62322	WP_006083823.1	.
A0A161UVU9	Integration host factor subunit beta (IHF-beta)	ihfB himD A1L58_20800 NCTC10735_01792 NCTC10737_02093	0.290753	0	LOW	ihfB,himD	This protein is one of the two subunits of integration host factor, a specific DNA-binding protein that functions in genetic recombination as well as in transcriptional and translational control. {ECO:0000256|HAMAP-Rule:MF_00381, ECO:0000256|RuleBase:RU003941}.	DNA recombination [GO:0006310]; regulation of transcription, DNA-templated [GO:0006355]; regulation of translation [GO:0006417]	DNA binding [GO:0003677]	.	.	GO:0003677; GO:0005694; GO:0006310; GO:0006355; GO:0006417	62322	WP_006081718.1	.
A0A161UW27	Chaperone protein DnaJ	dnaJ_1 dnaJ dnaJ_3 A1L58_03260 NCTC10735_00621 NCTC10737_03350	-0.328461	0	LOW	dnaJ_1,dnaJ,dnaJ_3	Participates actively in the response to hyperosmotic and heat shock by preventing the aggregation of stress-denatured proteins and by disaggregating proteins, also in an autonomous, DnaK-independent fashion. Unfolded proteins bind initially to DnaJ; upon interaction with the DnaJ-bound protein, DnaK hydrolyzes its bound ATP, resulting in the formation of a stable complex. GrpE releases ADP from …	DNA replication [GO:0006260]; protein folding [GO:0006457]; response to heat [GO:0009408]	ATP binding [GO:0005524]; heat shock protein binding [GO:0031072]; unfolded protein binding [GO:0051082]; zinc ion binding [GO:0008270]	.	.	GO:0005524; GO:0005737; GO:0006260; GO:0006457; GO:0008270; GO:0009408; GO:0031072; GO:0051082	62322	WP_006082793.1	sbm:Shew185_3410
A0A161WR21	DNA damage-inducible protein YebG	A1L58_16490 NCTC10735_01625 NCTC10737_01934	0	0.245591	HIGH	A1L58_16490	.	.	.	.	.	.	62322	WP_006086275.1	.
A0A161WS97	DNA-binding protein Fis	fis A1L58_06935 NCTC10735_00053 NCTC10737_03918	0.301401	-0.420962	LOW HIGH	fis	Activates ribosomal RNA transcription. Plays a direct role in upstream activation of rRNA promoters. {ECO:0000256|HAMAP-Rule:MF_00166}.	.	DNA-binding transcription factor activity [GO:0003700]; sequence-specific DNA binding [GO:0043565]	.	.	GO:0003700; GO:0043565	62322	WP_006083371.1	.
A0A165IEW4	DNA-directed RNA polymerase subunit omega (RNAP omega subunit) (EC 2.7.7.6) (RNA polymerase omega subunit) (Transcriptase subunit omega)	rpoZ A1L58_09425 NCTC10735_03954 NCTC10737_00372	0.339803	0	LOW	rpoZ	Promotes RNA polymerase assembly. Latches the N- and C-terminal regions of the beta' subunit thereby facilitating its interaction with the beta and alpha subunits. {ECO:0000256|HAMAP-Rule:MF_00366}.	transcription, DNA-templated [GO:0006351]	DNA binding [GO:0003677]; DNA-directed 5'-3' RNA polymerase activity [GO:0003899]	.	.	GO:0003677; GO:0003899; GO:0006351	62322	WP_006079841.1	.
A0A165IWX7	Anti-sigma factor	A1L58_21755	0	0.949643	HIGH	A1L58_21755	.	regulation of transcription, DNA-templated [GO:0006355]	.	.	.	GO:0006355	62322	.	.
A0A165J0L0	Negative modulator of initiation of replication	seqA A1L58_04910	0.375435	0	LOW	seqA	Negative regulator of replication initiation, which contributes to regulation of DNA replication and ensures that replication initiation occurs exactly once per chromosome per cell cycle. Binds to pairs of hemimethylated GATC sequences in the oriC region, thus preventing assembly of replication proteins and re-initiation at newly replicated origins. Repression is relieved when the region becomes …	negative regulation of DNA-dependent DNA replication initiation [GO:0032297]; regulation of transcription, DNA-templated [GO:0006355]	DNA binding [GO:0003677]; hydrolase activity [GO:0016787]	.	.	GO:0003677; GO:0005737; GO:0006355; GO:0016787; GO:0032297	62322	WP_063884413.1	.
A0A165J521	Ferric uptake regulation protein	fur fur_1 A1L58_20590 NCTC10735_01562 NCTC10737_01872	0	0.819617	HIGH	fur,fur_1	.	.	DNA binding [GO:0003677]; DNA-binding transcription factor activity [GO:0003700]; metal ion binding [GO:0046872]	.	.	GO:0003677; GO:0003700; GO:0005737; GO:0046872	62322	WP_006081972.1	.
A0A165JAE6	Probable transcriptional regulatory protein A1L58_20105	A1L58_20105	0	0.891954	HIGH	A1L58_20105	.	regulation of transcription, DNA-templated [GO:0006355]	DNA binding [GO:0003677]	.	.	GO:0003677; GO:0005737; GO:0006355	62322	WP_006081744.1	.
A0A165JH90	Single-stranded DNA-binding protein (SSB)	A1L58_18850	0.260742	0	LOW	A1L58_18850	Plays an important role in DNA replication, recombination and repair. Binds to ssDNA and to an array of partner proteins to recruit them to their sites of action during DNA metabolism. {ECO:0000256|HAMAP-Rule:MF_00984}.	DNA recombination [GO:0006310]; DNA repair [GO:0006281]; DNA replication [GO:0006260]	single-stranded DNA binding [GO:0003697]	.	.	GO:0003697; GO:0006260; GO:0006281; GO:0006310	62322	WP_063883899.1	.
A0A165JMG5	Bifunctional protein PutA [Includes: Proline dehydrogenase (EC 1.5.5.2) (Proline oxidase); Delta-1-pyrroline-5-carboxylate dehydrogenase (P5C dehydrogenase) (EC 1.2.1.88) (L-glutamate gamma-semialdehyde dehydrogenase)]	A1L58_03025	0.249292	0	LOW	A1L58_03025	Oxidizes proline to glutamate for use as a carbon and nitrogen source. {ECO:0000256|PIRNR:PIRNR000197}.	proline biosynthetic process [GO:0006561]; proline catabolic process to glutamate [GO:0010133]	1-pyrroline-5-carboxylate dehydrogenase activity [GO:0003842]; DNA binding [GO:0003677]; DNA-binding transcription factor activity [GO:0003700]; oxidoreductase activity, acting on the aldehyde or oxo group of donors, NAD or NADP as acceptor [GO:0016620]; proline dehydrogenase activity [GO:0004657]	PATHWAY: Amino-acid degradation; L-proline degradation into L-glutamate; L-glutamate from L-proline: step 1/2. {ECO:0000256|PIRNR:PIRNR000197}.; PATHWAY: Amino-acid degradation; L-proline degradation into L-glutamate; L-glutamate from L-proline: step 2/2. {ECO:0000256|PIRNR:PIRNR000197}.	.	GO:0003677; GO:0003700; GO:0003842; GO:0004657; GO:0006561; GO:0010133; GO:0016620	62322	.	.
A0A165JYU6	Transcription termination/antitermination protein NusA	nusA A1L58_16005 NCTC10735_00741 NCTC10737_03256	0.262478	0	LOW	nusA	Participates in both transcription termination and antitermination. {ECO:0000256|HAMAP-Rule:MF_00945}.	DNA-templated transcription, termination [GO:0006353]; transcription antitermination [GO:0031564]	DNA-binding transcription factor activity [GO:0003700]; nucleotide binding [GO:0000166]; RNA binding [GO:0003723]	.	.	GO:0000166; GO:0003700; GO:0003723; GO:0005737; GO:0006353; GO:0031564	62322	WP_006082717.1	.
A0A165K8L5	Nucleoid-associated protein A1L58_14845	ybaB A1L58_14845 NCTC10735_01422 NCTC10737_01784	0.321655	0	LOW	ybaB	Binds to DNA and alters its conformation. May be involved in regulation of gene expression, nucleoid organization and DNA protection. {ECO:0000256|HAMAP-Rule:MF_00274}.	.	DNA binding [GO:0003677]	.	.	GO:0003677; GO:0005737; GO:0043590	62322	WP_006082082.1	.
A0A165KBP4	Leucine-responsive regulatory protein (Leucine-responsive transcriptional regulator)	lrp_1 lrp_2 A1L58_14550 NCTC10735_01917 NCTC10737_02167	-0.620368	-0.434471	LOW HIGH	lrp_1,lrp_2	.	.	sequence-specific DNA binding [GO:0043565]	.	.	GO:0043565	62322	WP_006081649.1	.
A0A165KDN9	Integration host factor subunit alpha (IHF-alpha)	ihfA himA A1L58_14050 NCTC10735_02265 NCTC10737_02470	0.30633	0	LOW	ihfA,himA	This protein is one of the two subunits of integration host factor, a specific DNA-binding protein that functions in genetic recombination as well as in transcriptional and translational control. {ECO:0000256|HAMAP-Rule:MF_00380, ECO:0000256|RuleBase:RU004485}.	DNA recombination [GO:0006310]; regulation of transcription, DNA-templated [GO:0006355]; regulation of translation [GO:0006417]	DNA binding [GO:0003677]	.	.	GO:0003677; GO:0006310; GO:0006355; GO:0006417	62322	WP_006081370.1	.
A0A165KXS2	DNA-binding response regulator (Dye resistance protein)	arcA A1L58_10090 NCTC10735_00305 NCTC10737_03667	0	0.259049	HIGH	arcA	.	phosphorelay signal transduction system [GO:0000160]; regulation of transcription, DNA-templated [GO:0006355]	DNA binding [GO:0003677]	.	.	GO:0000160; GO:0003677; GO:0006355	62322	WP_006080127.1	.
A0A165KYQ0	RNA-binding protein Hfq	hfq A1L58_10325 NCTC10735_00255	0.291768	0	LOW	hfq	RNA chaperone that binds small regulatory RNA (sRNAs) and mRNAs to facilitate mRNA translational regulation in response to envelope stress, environmental stress and changes in metabolite concentrations. Also binds with high specificity to tRNAs. {ECO:0000256|HAMAP-Rule:MF_00436}.	regulation of transcription, DNA-templated [GO:0006355]	RNA binding [GO:0003723]	.	.	GO:0003723; GO:0006355	62322	WP_006084207.1	.
A0A161UMW6	Chaperone protein HtpG (Heat shock protein HtpG) (High temperature protein G)	htpG A1L58_21105	-0.459393	0	LOW	htpG	Molecular chaperone. Has ATPase activity. {ECO:0000256|HAMAP-Rule:MF_00505}.	protein folding [GO:0006457]	ATPase activity [GO:0016887]; ATP binding [GO:0005524]; unfolded protein binding [GO:0051082]	.	.	GO:0005524; GO:0005737; GO:0006457; GO:0016887; GO:0051082	62322	WP_063884266.1	.
A0A161UN41	NADP-specific glutamate dehydrogenase	A1L58_20465	0	-0.521753	HIGH	A1L58_20465	.	cellular amino acid metabolic process [GO:0006520]	nucleotide binding [GO:0000166]; oxidoreductase activity, acting on the CH-NH2 group of donors, NAD or NADP as acceptor [GO:0016639]	.	.	GO:0000166; GO:0006520; GO:0016639	62322	WP_041408595.1	.
A0A161UP03	TonB-dependent receptor	A1L58_20125	0	0.818278	HIGH	A1L58_20125	.	.	.	.	.	GO:0009279	62322	WP_063884031.1	.
A0A161UPZ2	Protein of uncharacterized function (DUF3144)	A1L58_02275 NCTC10735_03248 NCTC10737_00978	0.464581	0	LOW	A1L58_02275	.	.	.	.	.	.	62322	WP_006080519.1	.
A0A161UQM5	Uncharacterized protein	A1L58_17925	0	0.533442	HIGH	A1L58_17925	.	.	.	.	.	.	62322	WP_006087379.1	.
A0A161UQY0	UPF0502 protein A1L58_17445	yceH A1L58_17445 NCTC10735_02427	-0.933815	0	LOW	yceH	.	.	.	.	.	.	62322	WP_006086321.1	.
A0A161UR41	Peptidase M13	A1L58_17175	-0.402074	-0.420809	LOW HIGH	A1L58_17175	.	.	metal ion binding [GO:0046872]; metalloendopeptidase activity [GO:0004222]	.	.	GO:0004222; GO:0046872	62322	WP_063883548.1	.
A0A161URT8	Nickel transporter	A1L58_15930	0	1.67123	HIGH	A1L58_15930	.	.	.	.	.	.	62322	WP_063883390.1	.
A0A161US88	Uracil phosphoribosyltransferase (EC 2.4.2.9) (UMP pyrophosphorylase) (UPRTase)	upp A1L58_00110 NCTC10735_02460 NCTC10737_02610	-0.470327	0	LOW	upp	Catalyzes the conversion of uracil and 5-phospho-alpha-D-ribose 1-diphosphate (PRPP) to UMP and diphosphate. {ECO:0000256|HAMAP-Rule:MF_01218}.	nucleoside metabolic process [GO:0009116]; UMP salvage [GO:0044206]; uracil salvage [GO:0006223]	GTP binding [GO:0005525]; magnesium ion binding [GO:0000287]; uracil phosphoribosyltransferase activity [GO:0004845]	PATHWAY: Pyrimidine metabolism; UMP biosynthesis via salvage pathway; UMP from uracil: step 1/1. {ECO:0000256|ARBA:ARBA00005180, ECO:0000256|HAMAP-Rule:MF_01218}.	.	GO:0000287; GO:0004845; GO:0005525; GO:0006223; GO:0009116; GO:0044206	62322	WP_006081245.1	sbm:Shew185_1731
A0A161USR9	3-hydroxyisobutyrate dehydrogenase (HIBADH) (EC 1.1.1.31)	A1L58_01235	0.257108	0	LOW	A1L58_01235	.	branched-chain amino acid catabolic process [GO:0009083]; valine catabolic process [GO:0006574]	3-hydroxyisobutyrate dehydrogenase activity [GO:0008442]; NAD binding [GO:0051287]; NADP binding [GO:0050661]	PATHWAY: Amino-acid degradation. {ECO:0000256|ARBA:ARBA00005023}.; PATHWAY: Amino-acid degradation; L-valine degradation. {ECO:0000256|RuleBase:RU910714}.	.	GO:0006574; GO:0008442; GO:0009083; GO:0050661; GO:0051287	62322	WP_063883212.1	.
A0A161USU8	Cold-shock protein	A1L58_01395	0	-0.646536	HIGH	A1L58_01395	.	.	nucleic acid binding [GO:0003676]	.	.	GO:0003676; GO:0005737	62322	WP_006080998.1	.
A0A161UTB8	UDP-N-acetyl glucosamine 2-epimerase	A1L58_08470	-0.619175	-0.483203	LOW HIGH	A1L58_08470	.	.	UDP-N-acetylglucosamine 2-epimerase activity [GO:0008761]	.	.	GO:0008761	62322	WP_063884859.1	.
A0A161UTN2	Alanine dehydrogenase (EC 1.4.1.1)	ald A1L58_14545 NCTC10737_02166	0	-0.864849	HIGH	ald	.	L-alanine catabolic process [GO:0042853]	alanine dehydrogenase activity [GO:0000286]; nucleotide binding [GO:0000166]	.	.	GO:0000166; GO:0000286; GO:0042853	62322	WP_006087493.1	.
A0A161UU63	Alanine--tRNA ligase (EC 6.1.1.7) (Alanyl-tRNA synthetase) (AlaRS)	alaS A1L58_12860	-0.627177	0	LOW	alaS	Catalyzes the attachment of alanine to tRNA(Ala) in a two-step reaction: alanine is first activated by ATP to form Ala-AMP and then transferred to the acceptor end of tRNA(Ala). Also edits incorrectly charged Ser-tRNA(Ala) and Gly-tRNA(Ala) via its editing domain. {ECO:0000256|HAMAP-Rule:MF_00036}.	alanyl-tRNA aminoacylation [GO:0006419]	alanine-tRNA ligase activity [GO:0004813]; ATP binding [GO:0005524]; tRNA binding [GO:0000049]; zinc ion binding [GO:0008270]	.	.	GO:0000049; GO:0004813; GO:0005524; GO:0005737; GO:0006419; GO:0008270	62322	WP_063882511.1	.
A0A161UUW6	Adenylosuccinate synthetase (AMPSase) (AdSS) (EC 6.3.4.4) (IMP--aspartate ligase)	purA_1 purA purA_2 A1L58_12010 NCTC10735_03633 NCTC10737_00683	0	-0.47889	HIGH	purA_1,purA,purA_2	Plays an important role in the de novo pathway of purine nucleotide biosynthesis. {ECO:0000256|RuleBase:RU000520}.; Plays an important role in the de novo pathway of purine nucleotide biosynthesis. Catalyzes the first committed step in the biosynthesis of AMP from IMP. {ECO:0000256|HAMAP-Rule:MF_00011}.	'de novo' AMP biosynthetic process [GO:0044208]	adenylosuccinate synthase activity [GO:0004019]; GTP binding [GO:0005525]; magnesium ion binding [GO:0000287]	PATHWAY: Purine metabolism; AMP biosynthesis via de novo pathway; AMP from IMP: step 1/2. {ECO:0000256|HAMAP-Rule:MF_00011, ECO:0000256|RuleBase:RU000520}.	.	GO:0000287; GO:0004019; GO:0005525; GO:0005737; GO:0044208	62322	WP_006083050.1	.
A0A161UUX6	Toluene tolerance protein	A1L58_12060	0.29936	0	LOW	A1L58_12060	.	.	.	.	.	.	62322	WP_063882285.1	.
A0A161UVB1	Glutathione-dependent peroxiredoxin (EC 1.11.1.27)	A1L58_11670	0	0.67353	HIGH	A1L58_11670	Thiol-specific peroxidase that catalyzes the reduction of hydrogen peroxide and organic hydroperoxides to water and alcohols, respectively. Plays a role in cell protection against oxidative stress by detoxifying peroxides. {ECO:0000256|RuleBase:RU366011}.	.	peroxidase activity [GO:0004601]	.	.	GO:0004601	62322	WP_006079504.1	.
A0A161UVJ1	Carboxypeptidase	A1L58_10950	0	0.411756	HIGH	A1L58_10950	.	.	metallocarboxypeptidase activity [GO:0004181]; zinc ion binding [GO:0008270]	.	.	GO:0004181; GO:0008270	62322	WP_063881964.1	.
A0A161UVY5	Phosphoenolpyruvate synthase (PEP synthase) (EC 2.7.9.2) (Pyruvate, water dikinase)	ppsA A1L58_20490 NCTC10735_01586	-0.25138	0	LOW	ppsA	Catalyzes the phosphorylation of pyruvate to phosphoenolpyruvate. {ECO:0000256|ARBA:ARBA00002988, ECO:0000256|PIRNR:PIRNR000854}.	gluconeogenesis [GO:0006094]; pyruvate metabolic process [GO:0006090]	ATP binding [GO:0005524]; metal ion binding [GO:0046872]; pyruvate, water dikinase activity [GO:0008986]	PATHWAY: Carbohydrate biosynthesis; gluconeogenesis. {ECO:0000256|ARBA:ARBA00004742, ECO:0000256|PIRNR:PIRNR000854}.	.	GO:0005524; GO:0006090; GO:0006094; GO:0008986; GO:0046872	62322	WP_006081951.1	.
A0A161UWV3	Peptidase M28	A1L58_19525	0	0.747429	HIGH	A1L58_19525	.	.	metalloexopeptidase activity [GO:0008235]	.	.	GO:0008235	62322	WP_063883955.1	.
A0A161UWX9	30S ribosomal protein S10	rpsJ A1L58_19195 NCTC10735_04582 NCTC10737_00216	0	-0.277029	HIGH	rpsJ	Involved in the binding of tRNA to the ribosomes. {ECO:0000256|HAMAP-Rule:MF_00508}.	translation [GO:0006412]	structural constituent of ribosome [GO:0003735]; tRNA binding [GO:0000049]	.	.	GO:0000049; GO:0003735; GO:0005840; GO:0006412	62322	WP_006083601.1	sbm:Shew185_0195
A0A161UWZ3	Protein translocase subunit SecY	secY A1L58_19300 NCTC10735_04603 NCTC10737_00237	0	0.534625	HIGH	secY	The central subunit of the protein translocation channel SecYEG. Consists of two halves formed by TMs 1-5 and 6-10. These two domains form a lateral gate at the front which open onto the bilayer between TMs 2 and 7, and are clamped together by SecE at the back. The channel is closed by both a pore ring composed of hydrophobic SecY resides and a short helix (helix 2A) on the extracellular side of …	intracellular protein transmembrane transport [GO:0065002]; protein targeting [GO:0006605]; protein transport by the Sec complex [GO:0043952]	.	.	.	GO:0005886; GO:0006605; GO:0016021; GO:0043952; GO:0065002	62322	WP_006083580.1	.
A0A161UXE4	50S ribosomal protein L27	rpmA A1L58_02250 NCTC10735_03243 NCTC10737_00983	0	-0.819417	HIGH	rpmA	.	translation [GO:0006412]	structural constituent of ribosome [GO:0003735]	.	.	GO:0003735; GO:0005840; GO:0006412	62322	WP_006080527.1	sbm:Shew185_1037
A0A161UXN8	N-acetyl-L-ornithine deacetylase ArgE	A1L58_02885	0	-0.503045	HIGH	A1L58_02885	.	.	hydrolase activity, acting on ester bonds [GO:0016788]; metal ion binding [GO:0046872]	.	.	GO:0016788; GO:0046872	62322	WP_006082905.1	.
A0A161UXQ6	Phage shock protein A (Phage shock protein A homolog)	ydjF A1L58_02985 NCTC10735_03398	0	1.18844	HIGH	ydjF	.	.	.	.	.	.	62322	WP_006082926.1	.
A0A161UYZ4	Uncharacterized protein	A1L58_15825	0	0.478077	HIGH	A1L58_15825	.	.	.	.	.	.	62322	WP_063883380.1	.
A0A161UZ61	FtsH protease regulator HflC (Paraslipin)	qmcA_2 qmcA_1 A1L58_15435 NCTC10735_03831 NCTC10737_00498	-0.805642	0.825507	LOW HIGH	qmcA_2,qmcA_1	.	.	peptidase activity [GO:0008233]	.	.	GO:0008233; GO:0016021	62322	WP_006083284.1	.
A0A161UZB1	Acyl carrier protein (ACP)	acpP_2 acpP acpP_1 A1L58_00195 NCTC10735_02476 NCTC10737_02624	0.518938	0	LOW	acpP_2,acpP,acpP_1	Carrier of the growing fatty acid chain in fatty acid biosynthesis. {ECO:0000256|HAMAP-Rule:MF_01217, ECO:0000256|RuleBase:RU003545}.	.	acyl carrier activity [GO:0000036]	PATHWAY: Lipid metabolism; fatty acid biosynthesis. {ECO:0000256|HAMAP-Rule:MF_01217, ECO:0000256|RuleBase:RU003545}.	.	GO:0000036; GO:0005737	62322	WP_006081231.1	.
A0A161UZB9	Ribonuclease E (RNase E) (EC 3.1.26.12)	rne A1L58_00245	0	-0.420769	HIGH	rne	Endoribonuclease that plays a central role in RNA processing and decay. Required for the maturation of 5S and 16S rRNAs and the majority of tRNAs. Also involved in the degradation of most mRNAs. {ECO:0000256|HAMAP-Rule:MF_00970}.	mRNA catabolic process [GO:0006402]; rRNA processing [GO:0006364]; tRNA processing [GO:0008033]	endoribonuclease activity [GO:0004521]; magnesium ion binding [GO:0000287]; ribonuclease E activity [GO:0008995]; rRNA binding [GO:0019843]; tRNA binding [GO:0000049]; zinc ion binding [GO:0008270]	.	.	GO:0000049; GO:0000287; GO:0004521; GO:0005737; GO:0006364; GO:0006402; GO:0008033; GO:0008270; GO:0008995; GO:0009898; GO:0019843	62322	WP_063883103.1	.
A0A161UZR9	Acetyl-CoA acetyltransferase	A1L58_01260	-0.535315	0	LOW	A1L58_01260	.	fatty acid metabolic process [GO:0006631]; lipid catabolic process [GO:0016042]	transferase activity, transferring acyl groups other than amino-acyl groups [GO:0016747]	.	.	GO:0006631; GO:0016042; GO:0016747	62322	WP_006081026.1	.
A0A161UZW6	Flavodoxin	A1L58_01525	0	0.802972	HIGH	A1L58_01525	.	.	FMN binding [GO:0010181]	.	.	GO:0010181	62322	WP_006085241.1	.
A0A161WK73	Uncharacterized protein	A1L58_09495	0	0.54804	HIGH	A1L58_09495	.	.	.	.	.	.	62322	WP_006079861.1	.
A0A161WLS2	30S ribosomal protein S21	rpsU A1L58_05290 NCTC10735_03079 NCTC10737_01168	0	-0.496602	HIGH	rpsU	.	translation [GO:0006412]	structural constituent of ribosome [GO:0003735]	.	.	GO:0003735; GO:0005840; GO:0006412	62322	WP_006080725.1	sbm:Shew185_1191
A0A161WMB3	Peptide deformylase (PDF) (EC 3.5.1.88) (Polypeptide deformylase)	def1 def A1L58_21660 NCTC10737_00031	0	0.41879	HIGH	def1,def	Removes the formyl group from the N-terminal Met of newly synthesized proteins. Requires at least a dipeptide for an efficient rate of reaction. N-terminal L-methionine is a prerequisite for activity but the enzyme has broad specificity at other positions. {ECO:0000256|HAMAP-Rule:MF_00163}.	translation [GO:0006412]	metal ion binding [GO:0046872]; peptide deformylase activity [GO:0042586]	.	.	GO:0006412; GO:0042586; GO:0046872	62322	.	.
A0A161WN09	Adenylate kinase (AK) (EC 2.7.4.3) (ATP-AMP transphosphorylase) (ATP:AMP phosphotransferase) (Adenylate monophosphate kinase)	adk A1L58_21115 NCTC10735_01465 NCTC10737_01826	0	0.265992	HIGH	adk	Catalyzes the reversible transfer of the terminal phosphate group between ATP and AMP. Plays an important role in cellular energy homeostasis and in adenine nucleotide metabolism. {ECO:0000256|HAMAP-Rule:MF_00235}.	AMP salvage [GO:0044209]	adenylate kinase activity [GO:0004017]; ATP binding [GO:0005524]	PATHWAY: Purine metabolism; AMP biosynthesis via salvage pathway; AMP from ADP: step 1/1. {ECO:0000256|HAMAP-Rule:MF_00235}.	.	GO:0004017; GO:0005524; GO:0005737; GO:0044209	62322	WP_006082054.1	sbm:Shew185_2584
A0A161WNT0	Isocitrate dehydrogenase (Isocitrate dehydrogenase [NADP]) (EC 1.1.1.42)	icd_2 icd_1 A1L58_20425 NCTC10735_02905 NCTC10737_01292	0	-0.671015	HIGH	icd_2,icd_1	.	.	isocitrate dehydrogenase (NADP+) activity [GO:0004450]; magnesium ion binding [GO:0000287]; NAD binding [GO:0051287]	.	.	GO:0000287; GO:0004450; GO:0051287	62322	WP_006080893.1	.
A0A161WNT7	Succinate--CoA ligase [ADP-forming] subunit beta (EC 6.2.1.5) (Succinyl-CoA synthetase subunit beta) (SCS-beta)	sucC A1L58_20160 NCTC10735_01557 NCTC10737_01867	-0.413547	0	LOW	sucC	Succinyl-CoA synthetase functions in the citric acid cycle (TCA), coupling the hydrolysis of succinyl-CoA to the synthesis of either ATP or GTP and thus represents the only step of substrate-level phosphorylation in the TCA. The beta subunit provides nucleotide specificity of the enzyme and binds the substrate succinate, while the binding sites for coenzyme A and phosphate are found in the alpha …	tricarboxylic acid cycle [GO:0006099]	ATP binding [GO:0005524]; magnesium ion binding [GO:0000287]; succinate-CoA ligase (ADP-forming) activity [GO:0004775]	PATHWAY: Carbohydrate metabolism; tricarboxylic acid cycle; succinate from succinyl-CoA (ligase route): step 1/1. {ECO:0000256|HAMAP-Rule:MF_00558}.	.	GO:0000287; GO:0004775; GO:0005524; GO:0006099	62322	WP_006081976.1	sbm:Shew185_2506
A0A161WPJ3	Cytochrome C	A1L58_18765	0	0.498745	HIGH	A1L58_18765	.	.	electron transfer activity [GO:0009055]; heme binding [GO:0020037]; metal ion binding [GO:0046872]	.	.	GO:0009055; GO:0020037; GO:0046872	62322	WP_063883883.1	.
A0A161WQ70	Transporter	A1L58_02920	0	-1.34195	HIGH	A1L58_02920	.	.	.	.	.	.	62322	WP_063883813.1	.
A0A161WQM9	Biosynthetic arginine decarboxylase (ADC) (EC 4.1.1.19)	speA A1L58_17455	-0.780727	0	LOW	speA	Catalyzes the biosynthesis of agmatine from arginine. {ECO:0000256|ARBA:ARBA00002257, ECO:0000256|HAMAP-Rule:MF_01417}.	arginine catabolic process [GO:0006527]; spermidine biosynthetic process [GO:0008295]	arginine decarboxylase activity [GO:0008792]; metal ion binding [GO:0046872]	PATHWAY: Amine and polyamine biosynthesis; agmatine biosynthesis; agmatine from L-arginine: step 1/1. {ECO:0000256|HAMAP-Rule:MF_01417}.	.	GO:0006527; GO:0008295; GO:0008792; GO:0046872	62322	WP_063883570.1	.
A0A161WQS1	Uncharacterized protein	A1L58_17080	-0.322717	0.396896	LOW HIGH	A1L58_17080	.	.	.	.	.	.	62322	WP_063883534.1	.
A0A161WQY7	Iron-sulfur cluster assembly scaffold protein IscU	nifU A1L58_16975 NCTC10735_01681 NCTC10737_01991	0.352543	0	LOW	nifU	A scaffold on which IscS assembles Fe-S clusters. It is likely that Fe-S cluster coordination is flexible as the role of this complex is to build and then hand off Fe-S clusters. {ECO:0000256|RuleBase:RU362089}.	iron-sulfur cluster assembly [GO:0016226]	iron ion binding [GO:0005506]; iron-sulfur cluster binding [GO:0051536]	.	.	GO:0005506; GO:0016226; GO:0051536	62322	WP_006081856.1	.
A0A161WR26	Uncharacterized protein	A1L58_09380	0	0.270202	HIGH	A1L58_09380	.	.	.	.	.	GO:0016021	62322	WP_063884997.1	.
A0A161WRD6	tRNA-2-methylthio-N(6)-dimethylallyladenosine synthase (EC 2.8.4.3) ((Dimethylallyl)adenosine tRNA methylthiotransferase MiaB) (tRNA-i(6)A37 methylthiotransferase)	miaB A1L58_15860	-0.372175	0	LOW	miaB	Catalyzes the methylthiolation of N6-(dimethylallyl)adenosine (i(6)A), leading to the formation of 2-methylthio-N6-(dimethylallyl)adenosine (ms(2)i(6)A) at position 37 in tRNAs that read codons beginning with uridine. {ECO:0000256|ARBA:ARBA00003234, ECO:0000256|HAMAP-Rule:MF_01864}.	tRNA modification [GO:0006400]	4 iron, 4 sulfur cluster binding [GO:0051539]; metal ion binding [GO:0046872]; methylthiotransferase activity [GO:0035596]	.	.	GO:0005737; GO:0006400; GO:0035596; GO:0046872; GO:0051539	62322	WP_006086954.1	.
A0A161WRR8	Cysteine synthase (EC 2.5.1.47)	cysK A1L58_07870 NCTC10735_01342 NCTC10737_01691	0	1.06945	HIGH	cysK	.	cysteine biosynthetic process from serine [GO:0006535]	cysteine synthase activity [GO:0004124]	PATHWAY: Amino-acid biosynthesis; L-cysteine biosynthesis. {ECO:0000256|ARBA:ARBA00004895}.; PATHWAY: Amino-acid biosynthesis; L-cysteine biosynthesis; L-cysteine from L-serine: step 2/2. {ECO:0000256|ARBA:ARBA00004962}.	.	GO:0004124; GO:0006535	62322	WP_006085400.1	.
A0A161WS74	Outer membrane porin F	oprF_4 A1L58_06830 NCTC10735_04737	0	0.323233	HIGH	oprF_4	.	.	.	.	.	GO:0016021	62322	WP_006083436.1	.
A0A161WSI7	Protein of uncharacterized function (DUF2750)	A1L58_05385 NCTC10735_03060 NCTC10737_01187	0.383646	0	LOW	A1L58_05385	.	.	.	.	.	.	62322	WP_006080744.1	.
A0A161WT13	Adenylosuccinate lyase (ASL) (EC 4.3.2.2) (Adenylosuccinase)	purB A1L58_21475 NCTC10735_01594	-0.500929	0.447336	LOW HIGH	purB	.	'de novo' AMP biosynthetic process [GO:0044208]; 'de novo' IMP biosynthetic process [GO:0006189]	(S)-2-(5-amino-1-(5-phospho-D-ribosyl)imidazole-4-carboxamido)succinate AMP-lyase (fumarate-forming) activity [GO:0070626]; N6-(1,2-dicarboxyethyl)AMP AMP-lyase (fumarate-forming) activity [GO:0004018]	PATHWAY: Purine metabolism; AMP biosynthesis via de novo pathway; AMP from IMP: step 2/2. {ECO:0000256|ARBA:ARBA00004734, ECO:0000256|RuleBase:RU361172}.; PATHWAY: Purine metabolism; IMP biosynthesis via de novo pathway; 5-amino-1-(5-phospho-D-ribosyl)imidazole-4-carboxamide from 5-amino-1-(5-phospho-D-ribosyl)imidazole-4-carboxylate: step 2/2. {ECO:0000256|ARBA:ARBA00004706, ECO:0000256|RuleBase…	.	GO:0004018; GO:0006189; GO:0044208; GO:0070626	62322	WP_012089398.1	.
A0A165IBX8	Uncharacterized protein conserved in bacteria	A1L58_08825 NCTC10737_00260	-0.283232	0	LOW	A1L58_08825	.	.	.	.	.	.	62322	WP_063885021.1	.
A0A165ICW4	Chemotaxis protein	A1L58_09020	-0.371496	0	LOW	A1L58_09020	.	chemotaxis [GO:0006935]; signal transduction [GO:0007165]	transmembrane signaling receptor activity [GO:0004888]	.	.	GO:0004888; GO:0006935; GO:0007165; GO:0016021	62322	WP_012586508.1	.
A0A165IF65	DUF262 domain-containing protein	A1L58_09470	-0.80214	0.986199	LOW HIGH	A1L58_09470	.	.	.	.	.	.	62322	WP_006079851.1	.
A0A165IG57	Protein translocase subunit SecA	secA A1L58_09695	-0.449416	0	LOW	secA	Part of the Sec protein translocase complex. Interacts with the SecYEG preprotein conducting channel. Has a central role in coupling the hydrolysis of ATP to the transfer of proteins into and across the cell membrane, serving both as a receptor for the preprotein-SecB complex and as an ATP-driven molecular motor driving the stepwise translocation of polypeptide chains across the membrane. {ECO:00…	intracellular protein transmembrane transport [GO:0065002]; protein import [GO:0017038]; protein targeting [GO:0006605]	ATP binding [GO:0005524]; metal ion binding [GO:0046872]	.	.	GO:0005524; GO:0005737; GO:0005886; GO:0006605; GO:0017038; GO:0046872; GO:0065002	62322	WP_063885020.1	.
A0A165IHF0	Flagellar hook protein FlgE	A1L58_08165	0.489066	0	LOW	A1L58_08165	.	bacterial-type flagellum-dependent cell motility [GO:0071973]	.	.	.	GO:0009425; GO:0071973	62322	WP_063884832.1	.
A0A165IHS9	Flagellar secretion chaperone FliS	fliS A1L58_08270 NCTC10735_01070	0.318232	-0.419894	LOW HIGH	fliS	.	bacterial-type flagellum assembly [GO:0044780]	.	.	.	GO:0005829; GO:0044780	62322	WP_006085618.1	.
A0A165IIJ4	Lipopolysaccharide biosynthesis protein	A1L58_08465	0	-0.58608	HIGH	A1L58_08465	.	lipopolysaccharide biosynthetic process [GO:0009103]	.	.	.	GO:0005886; GO:0009103; GO:0016021	62322	WP_063884858.1	.
A0A165IIQ8	dTDP-glucose 4,6-dehydratase (EC 4.2.1.46)	A1L58_08515	0	1.30387	HIGH	A1L58_08515	.	nucleotide-sugar metabolic process [GO:0009225]	dTDP-glucose 4,6-dehydratase activity [GO:0008460]	.	.	GO:0008460; GO:0009225	62322	WP_063884868.1	.
A0A165IJ60	Proline--tRNA ligase (EC 6.1.1.15) (Prolyl-tRNA synthetase) (ProRS)	proS A1L58_08630	0	-0.854827	HIGH	proS	Catalyzes the attachment of proline to tRNA(Pro) in a two-step reaction: proline is first activated by ATP to form Pro-AMP and then transferred to the acceptor end of tRNA(Pro). As ProRS can inadvertently accommodate and process non-cognate amino acids such as alanine and cysteine, to avoid such errors it has two additional distinct editing activities against alanine. One activity is designated a…	prolyl-tRNA aminoacylation [GO:0006433]	aminoacyl-tRNA editing activity [GO:0002161]; ATP binding [GO:0005524]; proline-tRNA ligase activity [GO:0004827]	.	.	GO:0002161; GO:0004827; GO:0005524; GO:0005737; GO:0006433	62322	WP_063884891.1	.
A0A165IJW3	Protease	A1L58_07115	-1.38557	0	LOW	A1L58_07115	.	.	serine-type endopeptidase activity [GO:0004252]	.	.	GO:0004252	62322	WP_063884719.1	.
A0A165IK68	C4-dicarboxylate ABC transporter	A1L58_07165	0.481441	-1.21359	LOW HIGH	A1L58_07165	.	transmembrane transport [GO:0055085]	.	.	.	GO:0030288; GO:0055085	62322	WP_063884723.1	.
A0A165IKL5	Sec translocon accessory complex subunit YajC	yajC A1L58_07325 NCTC10735_01227 NCTC10737_01575	0	0.246063	HIGH	yajC	The SecYEG-SecDF-YajC-YidC holo-translocon (HTL) protein secretase/insertase is a supercomplex required for protein secretion, insertion of proteins into membranes, and assembly of membrane protein complexes. While the SecYEG complex is essential for assembly of a number of proteins and complexes, the SecDF-YajC-YidC subcomplex facilitates these functions. {ECO:0000256|RuleBase:RU366028}.	protein transport [GO:0015031]	.	.	.	GO:0005886; GO:0015031; GO:0016021	62322	WP_006082276.1	.
A0A165IKX0	Aromatic hydrocarbon degradation protein	A1L58_07400	0.266598	0.60456	LOW HIGH	A1L58_07400	.	.	.	.	.	.	62322	WP_063884745.1	.
A0A165ILF2	Beta-ketoacyl-[acyl-carrier-protein] synthase I	A1L58_07520	-0.388771	0	LOW	A1L58_07520	.	fatty acid biosynthetic process [GO:0006633]	3-oxoacyl-[acyl-carrier-protein] synthase activity [GO:0004315]	PATHWAY: Lipid metabolism. {ECO:0000256|ARBA:ARBA00005189}.; PATHWAY: Lipid metabolism; fatty acid biosynthesis. {ECO:0000256|ARBA:ARBA00005194}.	.	GO:0004315; GO:0006633	62322	WP_037391053.1	.
A0A165ILG4	Aspartate-semialdehyde dehydrogenase (ASA dehydrogenase) (ASADH) (EC 1.2.1.11) (Aspartate-beta-semialdehyde dehydrogenase)	asd2 asd A1L58_07530 NCTC10737_01619	-0.535278	0.31671	LOW HIGH	asd2,asd	Catalyzes the NADPH-dependent formation of L-aspartate-semialdehyde (L-ASA) by the reductive dephosphorylation of L-aspartyl-4-phosphate. {ECO:0000256|HAMAP-Rule:MF_02121}.	'de novo' L-methionine biosynthetic process [GO:0071266]; diaminopimelate biosynthetic process [GO:0019877]; isoleucine biosynthetic process [GO:0009097]; lysine biosynthetic process via diaminopimelate [GO:0009089]; threonine biosynthetic process [GO:0009088]	aspartate-semialdehyde dehydrogenase activity [GO:0004073]; NAD binding [GO:0051287]; NADP binding [GO:0050661]; protein dimerization activity [GO:0046983]	PATHWAY: Amino-acid biosynthesis; L-lysine biosynthesis via DAP pathway; (S)-tetrahydrodipicolinate from L-aspartate: step 2/4. {ECO:0000256|ARBA:ARBA00005076, ECO:0000256|HAMAP-Rule:MF_02121}.; PATHWAY: Amino-acid biosynthesis; L-methionine biosynthesis via de novo pathway; L-homoserine from L-aspartate: step 2/3. {ECO:0000256|ARBA:ARBA00005021, ECO:0000256|HAMAP-Rule:MF_02121}.; PATHWAY: Amino-…	.	GO:0004073; GO:0009088; GO:0009089; GO:0009097; GO:0019877; GO:0046983; GO:0050661; GO:0051287; GO:0071266	62322	WP_006085463.1	.
A0A165IM60	Tryptophan synthase alpha chain (EC 4.2.1.20)	trpA A1L58_07680	0.320553	-0.544585	LOW HIGH	trpA	The alpha subunit is responsible for the aldol cleavage of indoleglycerol phosphate to indole and glyceraldehyde 3-phosphate. {ECO:0000256|HAMAP-Rule:MF_00131}.	.	tryptophan synthase activity [GO:0004834]	PATHWAY: Amino-acid biosynthesis; L-tryptophan biosynthesis; L-tryptophan from chorismate: step 5/5. {ECO:0000256|ARBA:ARBA00004733, ECO:0000256|HAMAP-Rule:MF_00131}.	.	GO:0004834	62322	WP_063884780.1	.
A0A165IMW6	TonB-dependent receptor	A1L58_07855	0	0.483683	HIGH	A1L58_07855	.	.	.	.	.	GO:0009279	62322	WP_063884799.1	.
A0A165IN71	Thiol:disulfide interchange protein	A1L58_07920	0.519268	0	LOW	A1L58_07920	.	.	.	.	.	GO:0042597	62322	WP_011847108.1	.
A0A165INB6	D,D-heptose 1,7-bisphosphate phosphatase (EC 3.1.3.-)	A1L58_07960	0	-0.429479	HIGH	A1L58_07960	.	carbohydrate metabolic process [GO:0005975]	metal ion binding [GO:0046872]; phosphatase activity [GO:0016791]	.	.	GO:0005737; GO:0005975; GO:0016791; GO:0046872	62322	WP_063884813.1	.
A0A165IPY2	Thiol:disulfide interchange protein	dsbA_3 A1L58_06550 NCTC10735_04686 NCTC10737_03999	0	0.302869	HIGH	dsbA_3	.	.	oxidoreductase activity [GO:0016491]	.	.	GO:0016491; GO:0042597	62322	WP_006083489.1	.
A0A165IQE7	Ketol-acid reductoisomerase (NADP(+)) (EC 1.1.1.86)	A1L58_06685	0	-0.651699	HIGH	A1L58_06685	.	isoleucine biosynthetic process [GO:0009097]; valine biosynthetic process [GO:0009099]	isomerase activity [GO:0016853]; ketol-acid reductoisomerase activity [GO:0004455]; metal ion binding [GO:0046872]	PATHWAY: Amino-acid biosynthesis; L-isoleucine biosynthesis; L-isoleucine from 2-oxobutanoate: step 2/4. {ECO:0000256|ARBA:ARBA00004885}.; PATHWAY: Amino-acid biosynthesis; L-valine biosynthesis; L-valine from pyruvate: step 2/4. {ECO:0000256|ARBA:ARBA00004864}.	.	GO:0004455; GO:0009097; GO:0009099; GO:0016853; GO:0046872	62322	WP_063884663.1	.
A0A165IQH2	Dihydroxy-acid dehydratase (DAD) (EC 4.2.1.9)	ilvD A1L58_06705	0	-0.693481	HIGH	ilvD	.	isoleucine biosynthetic process [GO:0009097]; valine biosynthetic process [GO:0009099]	4 iron, 4 sulfur cluster binding [GO:0051539]; dihydroxy-acid dehydratase activity [GO:0004160]; metal ion binding [GO:0046872]	PATHWAY: Amino-acid biosynthesis; L-isoleucine biosynthesis; L-isoleucine from 2-oxobutanoate: step 3/4. {ECO:0000256|HAMAP-Rule:MF_00012}.; PATHWAY: Amino-acid biosynthesis; L-valine biosynthesis; L-valine from pyruvate: step 3/4. {ECO:0000256|HAMAP-Rule:MF_00012}.	.	GO:0004160; GO:0009097; GO:0009099; GO:0046872; GO:0051539	62322	WP_006084438.1	.
A0A165IQL2	Preprotein translocase subunit Tim44	A1L58_06735	-0.400299	0.887414	LOW HIGH	A1L58_06735	.	.	.	.	.	GO:0016021	62322	WP_012197724.1	.
A0A165IR04	Iron-sulfur cluster assembly protein CyaY	cyaY A1L58_06880	0	1.36321	HIGH	cyaY	Involved in iron-sulfur (Fe-S) cluster assembly. May act as a regulator of Fe-S biogenesis. {ECO:0000256|HAMAP-Rule:MF_00142}.	iron-sulfur cluster assembly [GO:0016226]	ferric iron binding [GO:0008199]	.	.	GO:0008199; GO:0016226	62322	WP_063884680.1	.
A0A165IRF8	Thioredoxin	trxA A1L58_06990 NCTC10735_00064 NCTC10737_03907	0.269009	0	LOW	trxA	.	glycerol ether metabolic process [GO:0006662]	protein disulfide oxidoreductase activity [GO:0015035]	.	.	GO:0006662; GO:0015035	62322	WP_006083360.1	.
A0A165IRS5	Pyruvate dehydrogenase E1 component (EC 1.2.4.1)	aceE A1L58_07075	-0.698085	0	LOW	aceE	Component of the pyruvate dehydrogenase (PDH) complex, that catalyzes the overall conversion of pyruvate to acetyl-CoA and CO(2). {ECO:0000256|ARBA:ARBA00003157, ECO:0000256|PIRNR:PIRNR000156}.	.	metal ion binding [GO:0046872]; pyruvate dehydrogenase (acetyl-transferring) activity [GO:0004739]	.	.	GO:0004739; GO:0046872	62322	WP_006083344.1	.
A0A165IRT2	Acetyltransferase component of pyruvate dehydrogenase complex (EC 2.3.1.12)	aceF A1L58_07080	-1.01723	0	LOW	aceF	The pyruvate dehydrogenase complex catalyzes the overall conversion of pyruvate to acetyl-CoA and CO(2). {ECO:0000256|RuleBase:RU361137}.	glycolytic process [GO:0006096]	dihydrolipoyllysine-residue acetyltransferase activity [GO:0004742]	.	.	GO:0004742; GO:0006096; GO:0045254	62322	WP_063884706.1	.
A0A165IS14	VWFA domain-containing protein	A1L58_06850	0	0.550876	HIGH	A1L58_06850	.	.	calcium ion binding [GO:0005509]	.	.	GO:0005509	62322	.	.
A0A165IS85	Aconitate hydratase B (EC 4.2.1.3) (EC 4.2.1.99) (2-methylisocitrate dehydratase)	A1L58_21995	-0.463015	0	LOW	A1L58_21995	.	tricarboxylic acid cycle [GO:0006099]	2-methylisocitrate dehydratase activity [GO:0047456]; 4 iron, 4 sulfur cluster binding [GO:0051539]; aconitate hydratase activity [GO:0003994]; citrate dehydratase activity [GO:0047780]; metal ion binding [GO:0046872]; RNA binding [GO:0003723]	PATHWAY: Carbohydrate metabolism. {ECO:0000256|ARBA:ARBA00005007}.; PATHWAY: Carbohydrate metabolism; tricarboxylic acid cycle. {ECO:0000256|ARBA:ARBA00005163}.; PATHWAY: Carbohydrate metabolism; tricarboxylic acid cycle; isocitrate from oxaloacetate: step 2/2. {ECO:0000256|ARBA:ARBA00004717, ECO:0000256|PIRNR:PIRNR036687}.; PATHWAY: Organic acid metabolism; propanoate degradation. {ECO:0000256|A…	.	GO:0003723; GO:0003994; GO:0005829; GO:0006099; GO:0046872; GO:0047456; GO:0047780; GO:0051539	62322	WP_006084352.1	.
A0A165ISE9	2',3'-cyclic-nucleotide 2'-phosphodiesterase/3'-nucleotidase (EC 3.1.3.6) (EC 3.1.4.16)	cpdB A1L58_21945	0	-0.621738	HIGH	cpdB	.	nucleotide catabolic process [GO:0009166]	2',3'-cyclic-nucleotide 2'-phosphodiesterase activity [GO:0008663]; 3'-nucleotidase activity [GO:0008254]; metal ion binding [GO:0046872]; nucleotide binding [GO:0000166]	.	.	GO:0000166; GO:0008254; GO:0008663; GO:0009166; GO:0046872	62322	WP_063884601.1	.
A0A165IUC4	Cold-shock protein (SpotY)	raiA A1L58_05675 NCTC10737_03078	0	0.776801	HIGH	raiA	.	primary metabolic process [GO:0044238]; regulation of translation [GO:0006417]	.	.	.	GO:0006417; GO:0044238	62322	WP_006080799.1	.
A0A165IXF8	Cytochrome C	A1L58_21550	0	-0.371565	HIGH	A1L58_21550	.	.	electron transfer activity [GO:0009055]; heme binding [GO:0020037]; iron ion binding [GO:0005506]	.	.	GO:0005506; GO:0009055; GO:0020037; GO:0042597	62322	WP_006079361.1	.
A0A165IXR2	Isocitrate dehydrogenase [NADP] (EC 1.1.1.42) (Oxalosuccinate decarboxylase)	A1L58_21500	-0.480899	0	LOW	A1L58_21500	.	glyoxylate cycle [GO:0006097]; tricarboxylic acid cycle [GO:0006099]	isocitrate dehydrogenase (NADP+) activity [GO:0004450]; metal ion binding [GO:0046872]	.	.	GO:0004450; GO:0006097; GO:0006099; GO:0046872	62322	WP_063884449.1	.
A0A165J0H1	Elongation factor P (EF-P)	efp A1L58_04880 NCTC10735_01996 NCTC10737_02278	0.253868	-0.495503	LOW HIGH	efp	Involved in peptide bond synthesis. Stimulates efficient translation and peptide-bond synthesis on native or reconstituted 70S ribosomes in vitro. Probably functions indirectly by altering the affinity of the ribosome for aminoacyl-tRNA, thus increasing their reactivity as acceptors for peptidyl transferase. {ECO:0000256|HAMAP-Rule:MF_00141}.	.	translation elongation factor activity [GO:0003746]	PATHWAY: Protein biosynthesis; polypeptide chain elongation. {ECO:0000256|ARBA:ARBA00004815, ECO:0000256|HAMAP-Rule:MF_00141}.	.	GO:0003746; GO:0005737	62322	WP_006081573.1	.
A0A165J0W6	Cbb3-type cytochrome c oxidase subunit	A1L58_05035	0	-0.375632	HIGH	A1L58_05035	C-type cytochrome. Part of the cbb3-type cytochrome c oxidase complex. {ECO:0000256|PIRNR:PIRNR000006}.	ion transport [GO:0006811]; oxidative phosphorylation [GO:0006119]	electron transfer activity [GO:0009055]; heme binding [GO:0020037]; iron ion binding [GO:0005506]	PATHWAY: Energy metabolism; oxidative phosphorylation. {ECO:0000256|ARBA:ARBA00004673, ECO:0000256|PIRNR:PIRNR000006}.	.	GO:0005506; GO:0005886; GO:0006119; GO:0006811; GO:0009055; GO:0016021; GO:0020037; GO:0070469	62322	WP_063884424.1	.
A0A165J1T4	Uncharacterized protein	A1L58_21360	-0.815402	0	LOW	A1L58_21360	.	.	.	.	.	.	62322	WP_063884301.1	.
A0A165J2F2	Ribosomal protein S12 methylthiotransferase RimO (S12 MTTase) (S12 methylthiotransferase) (EC 2.8.4.4) (Ribosomal protein S12 (aspartate-C(3))-methylthiotransferase) (Ribosome maturation factor RimO)	rimO A1L58_21185	0	-0.365167	HIGH	rimO	Catalyzes the methylthiolation of an aspartic acid residue of ribosomal protein S12. {ECO:0000256|HAMAP-Rule:MF_01865}.	peptidyl-L-beta-methylthioaspartic acid biosynthetic process from peptidyl-aspartic acid [GO:0018339]; tRNA modification [GO:0006400]	4 iron, 4 sulfur cluster binding [GO:0051539]; metal ion binding [GO:0046872]; protein methylthiotransferase activity [GO:0103039]	.	.	GO:0005737; GO:0005840; GO:0006400; GO:0018339; GO:0046872; GO:0051539; GO:0103039	62322	WP_012088137.1	sbm:Shew185_0517
A0A165J2K4	Glucan biosynthesis protein D	A1L58_21050	0	1.32528	HIGH	A1L58_21050	.	carbohydrate biosynthetic process [GO:0016051]	carbohydrate binding [GO:0030246]; catalytic activity [GO:0003824]	PATHWAY: Glycan metabolism. {ECO:0000256|ARBA:ARBA00004881}.; PATHWAY: Glycan metabolism; osmoregulated periplasmic glucan (OPG) biosynthesis. {ECO:0000256|ARBA:ARBA00005001}.	.	GO:0003824; GO:0016051; GO:0030246; GO:0042597	62322	.	.
A0A165J3S8	Cytidylate kinase (CK) (EC 2.7.4.25) (Cytidine monophosphate kinase) (CMP kinase)	cmk A1L58_20810	0	0.50317	HIGH	cmk	.	pyrimidine nucleotide metabolic process [GO:0006220]	ATP binding [GO:0005524]; CMP kinase activity [GO:0036430]; dCMP kinase activity [GO:0036431]	.	.	GO:0005524; GO:0005737; GO:0006220; GO:0036430; GO:0036431	62322	WP_063884233.1	.
A0A165J468	Peptidyl-prolyl cis-trans isomerase (EC 5.2.1.8)	fbp_2 fbp_1 A1L58_20655 NCTC10735_00111 NCTC10737_03860	0	0.512775	HIGH	fbp_2,fbp_1	.	chaperone-mediated protein folding [GO:0061077]	peptidyl-prolyl cis-trans isomerase activity [GO:0003755]	.	.	GO:0003755; GO:0061077	62322	WP_011845636.1	.
A0A165J586	Ribose-5-phosphate isomerase A (EC 5.3.1.6) (Phosphoriboisomerase A) (PRI)	rpiA A1L58_03145 NCTC10735_00643 NCTC10737_03330	0.322286	0	LOW	rpiA	Catalyzes the reversible conversion of ribose-5-phosphate to ribulose 5-phosphate. {ECO:0000256|HAMAP-Rule:MF_00170}.	pentose-phosphate shunt, non-oxidative branch [GO:0009052]	ribose-5-phosphate isomerase activity [GO:0004751]	PATHWAY: Carbohydrate degradation; pentose phosphate pathway; D-ribose 5-phosphate from D-ribulose 5-phosphate (non-oxidative stage): step 1/1. {ECO:0000256|HAMAP-Rule:MF_00170}.	.	GO:0004751; GO:0009052	62322	WP_006082772.1	.
A0A165J5F1	Peptidyl-prolyl cis-trans isomerase (EC 5.2.1.8)	fklB A1L58_03215 NCTC10735_00628	0	0.257634	HIGH	fklB	.	protein folding [GO:0006457]	peptidyl-prolyl cis-trans isomerase activity [GO:0003755]	.	.	GO:0003755; GO:0006457	62322	WP_006083907.1	.
A0A165J5U9	Cytosol nonspecific dipeptidase	A1L58_03320	-1.34481	0	LOW	A1L58_03320	.	proteolysis [GO:0006508]	hydrolase activity [GO:0016787]	.	.	GO:0006508; GO:0016787	62322	WP_063884090.1	.
A0A165J5Y9	Bacterioferritin (EC 1.16.3.1)	A1L58_03355	0	0.991163	HIGH	A1L58_03355	Iron-storage protein. {ECO:0000256|RuleBase:RU000623}.; Iron-storage protein, whose ferroxidase center binds Fe(2+) ions, oxidizes them by dioxygen to Fe(3+), and participates in the subsequent Fe(3+) oxide mineral core formation within the central cavity of the protein complex. {ECO:0000256|PIRNR:PIRNR002560}.	cellular iron ion homeostasis [GO:0006879]; iron ion transport [GO:0006826]	ferric iron binding [GO:0008199]; ferroxidase activity [GO:0004322]	.	.	GO:0004322; GO:0006826; GO:0006879; GO:0008199	62322	WP_006080476.1	.
A0A165J619	Na(+)-translocating NADH-quinone reductase subunit F (Na(+)-NQR subunit F) (Na(+)-translocating NQR subunit F) (EC 7.2.1.1) (NQR complex subunit F) (NQR-1 subunit F)	nqrF A1L58_03375	-0.444821	0	LOW	nqrF	NQR complex catalyzes the reduction of ubiquinone-1 to ubiquinol by two successive reactions, coupled with the transport of Na(+) ions from the cytoplasm to the periplasm. The first step is catalyzed by NqrF, which accepts electrons from NADH and reduces ubiquinone-1 to ubisemiquinone by a one-electron transfer pathway. {ECO:0000256|ARBA:ARBA00002972, ECO:0000256|HAMAP-Rule:MF_00430}.	sodium ion transport [GO:0006814]	2 iron, 2 sulfur cluster binding [GO:0051537]; electron transfer activity [GO:0009055]; metal ion binding [GO:0046872]; oxidoreductase activity, acting on NAD(P)H, quinone or similar compound as acceptor [GO:0016655]	.	.	GO:0005886; GO:0006814; GO:0009055; GO:0016021; GO:0016655; GO:0046872; GO:0051537	62322	WP_006083934.1	.
A0A165J636	Na(+)-translocating NADH-quinone reductase subunit C (Na(+)-NQR subunit C) (Na(+)-translocating NQR subunit C) (EC 7.2.1.1) (NQR complex subunit C) (NQR-1 subunit C)	nqrC_1 nqrC A1L58_03390 NCTC10737_03378	-0.301359	0	LOW	nqrC_1,nqrC	NQR complex catalyzes the reduction of ubiquinone-1 to ubiquinol by two successive reactions, coupled with the transport of Na(+) ions from the cytoplasm to the periplasm. NqrA to NqrE are probably involved in the second step, the conversion of ubisemiquinone to ubiquinol. {ECO:0000256|HAMAP-Rule:MF_00427}.	sodium ion transport [GO:0006814]	FMN binding [GO:0010181]; oxidoreductase activity, acting on NAD(P)H, quinone or similar compound as acceptor [GO:0016655]	.	.	GO:0005886; GO:0006814; GO:0010181; GO:0016021; GO:0016655	62322	WP_006080465.1	.
A0A165J6I7	Dipeptidyl-peptidase (EC 3.4.14.-)	A1L58_03530	0	-0.578864	HIGH	A1L58_03530	Catalyzes the removal of dipeptides from the N-terminus of oligopeptides. {ECO:0000256|RuleBase:RU366067}.	peptide catabolic process [GO:0043171]	dipeptidyl-peptidase activity [GO:0008239]; serine-type aminopeptidase activity [GO:0070009]	.	.	GO:0008239; GO:0043171; GO:0070009	62322	WP_063884114.1	.
A0A165J6P0	Endonuclease	A1L58_03570	-0.278715	-0.526254	LOW HIGH	A1L58_03570	.	.	endonuclease activity [GO:0004519]	.	.	GO:0004519	62322	WP_063884118.1	.
A0A165J6Q0	Peptidyl-prolyl cis-trans isomerase (EC 5.2.1.8)	A1L58_03575	0.322654	0	LOW	A1L58_03575	.	protein folding [GO:0006457]	peptidyl-prolyl cis-trans isomerase activity [GO:0003755]	.	.	GO:0003755; GO:0006457	62322	WP_063884119.1	.
A0A165J6T9	Penicillin-binding protein activator LpoB	A1L58_03600	-0.362427	0	LOW	A1L58_03600	.	.	.	.	.	.	62322	WP_011845964.1	.
A0A165J7P7	Uncharacterized protein	A1L58_03875	0	1.44553	HIGH	A1L58_03875	.	.	.	.	.	.	62322	WP_006084019.1	.
A0A165J7S3	S-adenosylmethionine synthase (AdoMet synthase) (EC 2.5.1.6) (MAT) (Methionine adenosyltransferase)	metK A1L58_03900 NCTC10735_00488 NCTC10737_03482	-0.507382	0	LOW	metK	Catalyzes the formation of S-adenosylmethionine (AdoMet) from methionine and ATP. The overall synthetic reaction is composed of two sequential steps, AdoMet formation and the subsequent tripolyphosphate hydrolysis which occurs prior to release of AdoMet from the enzyme. {ECO:0000256|HAMAP-Rule:MF_00086}.	one-carbon metabolic process [GO:0006730]; S-adenosylmethionine biosynthetic process [GO:0006556]	ATP binding [GO:0005524]; magnesium ion binding [GO:0000287]; methionine adenosyltransferase activity [GO:0004478]	PATHWAY: Amino-acid biosynthesis; S-adenosyl-L-methionine biosynthesis; S-adenosyl-L-methionine from L-methionine: step 1/1. {ECO:0000256|ARBA:ARBA00005224, ECO:0000256|HAMAP-Rule:MF_00086}.	.	GO:0000287; GO:0004478; GO:0005524; GO:0005737; GO:0006556; GO:0006730	62322	WP_006080333.1	sbm:Shew185_3541
A0A165J7X2	Heat-shock protein HslJ	A1L58_03945	0	0.75809	HIGH	A1L58_03945	.	.	.	.	.	.	62322	WP_006080326.1	.
A0A165J877	Aldo/keto reductase	A1L58_04025	0	0.335812	HIGH	A1L58_04025	.	.	D-threo-aldose 1-dehydrogenase activity [GO:0047834]	.	.	GO:0047834	62322	WP_063884167.1	.
A0A165J8K0	Peptidase S8	A1L58_04125	-0.900089	0	LOW	A1L58_04125	.	.	serine-type endopeptidase activity [GO:0004252]	.	.	GO:0004252	62322	WP_063884179.1	.
A0A165J9E9	Succinate--CoA ligase [ADP-forming] subunit alpha (EC 6.2.1.5) (Succinyl-CoA synthetase subunit alpha) (SCS-alpha)	sucD sucD_1 A1L58_20155 NCTC10735_01558 NCTC10737_01868	0	0.285097	HIGH	sucD,sucD_1	Succinyl-CoA synthetase functions in the citric acid cycle (TCA), coupling the hydrolysis of succinyl-CoA to the synthesis of either ATP or GTP and thus represents the only step of substrate-level phosphorylation in the TCA. The alpha subunit of the enzyme binds the substrates coenzyme A and phosphate, while succinate binding and nucleotide specificity is provided by the beta subunit. {ECO:000025…	tricarboxylic acid cycle [GO:0006099]	nucleotide binding [GO:0000166]; succinate-CoA ligase (ADP-forming) activity [GO:0004775]	PATHWAY: Carbohydrate metabolism; tricarboxylic acid cycle; succinate from succinyl-CoA (ligase route): step 1/1. {ECO:0000256|HAMAP-Rule:MF_01988, ECO:0000256|RuleBase:RU000699}.	.	GO:0000166; GO:0004775; GO:0006099	62322	WP_006081975.1	.
A0A165J9F7	Dihydrolipoyllysine-residue succinyltransferase component of 2-oxoglutarate dehydrogenase complex (EC 2.3.1.61) (2-oxoglutarate dehydrogenase complex component E2)	A1L58_20165	-0.305721	0	LOW	A1L58_20165	E2 component of the 2-oxoglutarate dehydrogenase (OGDH) complex which catalyzes the second step in the conversion of 2-oxoglutarate to succinyl-CoA and CO(2). {ECO:0000256|ARBA:ARBA00004052, ECO:0000256|RuleBase:RU361138}.	L-lysine catabolic process to acetyl-CoA via saccharopine [GO:0033512]; tricarboxylic acid cycle [GO:0006099]	dihydrolipoyllysine-residue succinyltransferase activity [GO:0004149]	PATHWAY: Amino-acid degradation. {ECO:0000256|ARBA:ARBA00005023}.; PATHWAY: Amino-acid degradation; L-lysine degradation via saccharopine pathway; glutaryl-CoA from L-lysine: step 6/6. {ECO:0000256|ARBA:ARBA00005145, ECO:0000256|RuleBase:RU361138}.	.	GO:0004149; GO:0006099; GO:0033512; GO:0045252	62322	WP_063884035.1	.
A0A165JAS5	Restriction endonuclease	A1L58_19845	0	0.286901	HIGH	A1L58_19845	.	.	endonuclease activity [GO:0004519]	.	.	GO:0004519	62322	WP_063883988.1	.
A0A165JDB1	Uncharacterized protein	A1L58_19540	0.787729	-3.16318	LOW HIGH	A1L58_19540	.	.	.	.	.	.	62322	WP_011846617.1	.
A0A165JDT7	Elongation factor Tu (EF-Tu)	tuf tufA_1 tufA_2 A1L58_19130 NCTC10735_04569 NCTC10735_04581 NCTC10737_00215	-0.255863	0	LOW	tuf,tufA_1,tufA_2	This protein promotes the GTP-dependent binding of aminoacyl-tRNA to the A-site of ribosomes during protein biosynthesis. {ECO:0000256|HAMAP-Rule:MF_00118}.	.	GTPase activity [GO:0003924]; GTP binding [GO:0005525]; translation elongation factor activity [GO:0003746]	.	.	GO:0003746; GO:0003924; GO:0005525; GO:0005737	62322	WP_006083602.1	sbm:Shew185_0182sbm:Shew185_0194
A0A165JDX0	50S ribosomal protein L1	rplA A1L58_19150 NCTC10735_04573 NCTC10737_00207	0	-0.301039	HIGH	rplA	Binds directly to 23S rRNA. The L1 stalk is quite mobile in the ribosome, and is involved in E site tRNA release. {ECO:0000256|HAMAP-Rule:MF_01318}.; Protein L1 is also a translational repressor protein, it controls the translation of the L11 operon by binding to its mRNA. {ECO:0000256|HAMAP-Rule:MF_01318}.	regulation of translation [GO:0006417]; translation [GO:0006412]	rRNA binding [GO:0019843]; structural constituent of ribosome [GO:0003735]; tRNA binding [GO:0000049]	.	.	GO:0000049; GO:0003735; GO:0006412; GO:0006417; GO:0015934; GO:0019843	62322	WP_006083610.1	sbm:Shew185_0186
A0A165JDY1	50S ribosomal protein L10	rplJ A1L58_19155 NCTC10735_04574 NCTC10737_00208	0	-0.308137	HIGH	rplJ	Forms part of the ribosomal stalk, playing a central role in the interaction of the ribosome with GTP-bound translation factors. {ECO:0000256|ARBA:ARBA00002633, ECO:0000256|HAMAP-Rule:MF_00362}.	ribosome biogenesis [GO:0042254]; translation [GO:0006412]	large ribosomal subunit rRNA binding [GO:0070180]; structural constituent of ribosome [GO:0003735]	.	.	GO:0003735; GO:0006412; GO:0015934; GO:0042254; GO:0070180	62322	WP_006083609.1	sbm:Shew185_0187
A0A165JDZ3	50S ribosomal protein L7/L12	rplL A1L58_19160 NCTC10735_04575 NCTC10737_00209	0	-0.327037	HIGH	rplL	Forms part of the ribosomal stalk which helps the ribosome interact with GTP-bound translation factors. Is thus essential for accurate translation. {ECO:0000256|HAMAP-Rule:MF_00368}.	translation [GO:0006412]	structural constituent of ribosome [GO:0003735]	.	.	GO:0003735; GO:0005840; GO:0006412	62322	WP_006083608.1	sbm:Shew185_0188
A0A165JEN5	30S ribosomal protein S4	rpsD A1L58_19315 NCTC10735_04606 NCTC10737_00240	-0.342925	0	LOW	rpsD	One of the primary rRNA binding proteins, it binds directly to 16S rRNA where it nucleates assembly of the body of the 30S subunit. {ECO:0000256|HAMAP-Rule:MF_01306}.; With S5 and S12 plays an important role in translational accuracy. {ECO:0000256|HAMAP-Rule:MF_01306}.	translation [GO:0006412]	rRNA binding [GO:0019843]; structural constituent of ribosome [GO:0003735]	.	.	GO:0003735; GO:0006412; GO:0015935; GO:0019843	62322	WP_006083575.1	sbm:Shew185_0220
A0A165JEU3	Cytochrome c5 (Sulfite reductase)	A1L58_19360 NCTC10735_04615 NCTC10737_00249	0	-0.543143	HIGH	A1L58_19360	.	.	electron transfer activity [GO:0009055]; heme binding [GO:0020037]; iron ion binding [GO:0005506]	.	.	GO:0005506; GO:0009055; GO:0020037	62322	WP_006079708.1	.
A0A165JGX4	Cystathionine beta-synthase (Cytochrome c552)	cyc1 A1L58_18760 NCTC10735_03751	0	0.331145	HIGH	cyc1	.	.	electron transfer activity [GO:0009055]; heme binding [GO:0020037]; iron ion binding [GO:0005506]	.	.	GO:0005506; GO:0009055; GO:0020037; GO:0042597	62322	WP_006086998.1	.
A0A165JH04	Energy transducer TonB	A1L58_18785	0	0.475758	HIGH	A1L58_18785	.	transmembrane transport [GO:0055085]	.	.	.	GO:0005886; GO:0016021; GO:0055085	62322	WP_063883887.1	.
A0A165JHJ5	ATP synthase gamma chain (ATP synthase F1 sector gamma subunit) (F-ATPase gamma subunit)	atpG A1L58_18460 NCTC10735_04351	-0.386037	0	LOW	atpG	Produces ATP from ADP in the presence of a proton gradient across the membrane. The gamma chain is believed to be important in regulating ATPase activity and the flow of protons through the CF(0) complex. {ECO:0000256|HAMAP-Rule:MF_00815}.	plasma membrane ATP synthesis coupled proton transport [GO:0042777]	ATP binding [GO:0005524]; proton-transporting ATP synthase activity, rotational mechanism [GO:0046933]	.	.	GO:0005524; GO:0005886; GO:0042777; GO:0045261; GO:0046933	62322	WP_006084762.1	sbm:Shew185_4366
A0A165JHK6	ATP synthase subunit delta (ATP synthase F(1) sector subunit delta) (F-type ATPase subunit delta) (F-ATPase subunit delta)	atpH A1L58_18470 NCTC10737_04331	0	0.411642	HIGH	atpH	F(1)F(0) ATP synthase produces ATP from ADP in the presence of a proton or sodium gradient. F-type ATPases consist of two structural domains, F(1) containing the extramembraneous catalytic core and F(0) containing the membrane proton channel, linked together by a central stalk and a peripheral stalk. During catalysis, ATP synthesis in the catalytic domain of F(1) is coupled via a rotary mechanism…	.	proton-transporting ATP synthase activity, rotational mechanism [GO:0046933]	.	.	GO:0005886; GO:0045261; GO:0046933	62322	WP_006083842.1	sbm:Shew185_4368
A0A165JHZ7	Glycine--tRNA ligase beta subunit (EC 6.1.1.14) (Glycyl-tRNA synthetase beta subunit) (GlyRS)	glyS A1L58_18595	-0.465691	0	LOW	glyS	.	arginyl-tRNA aminoacylation [GO:0006420]; glycyl-tRNA aminoacylation [GO:0006426]	arginine-tRNA ligase activity [GO:0004814]; ATP binding [GO:0005524]; glycine-tRNA ligase activity [GO:0004820]	.	.	GO:0004814; GO:0004820; GO:0005524; GO:0005737; GO:0006420; GO:0006426	62322	WP_063883860.1	.
A0A165JIA8	Chaperone protein ClpB	clpB A1L58_01980	-0.467043	0	LOW	clpB	Part of a stress-induced multi-chaperone system, it is involved in the recovery of the cell from heat-induced damage, in cooperation with DnaK, DnaJ and GrpE. {ECO:0000256|RuleBase:RU362034}.	protein refolding [GO:0042026]; response to heat [GO:0009408]	ATPase activity [GO:0016887]; ATP binding [GO:0005524]	.	.	GO:0005524; GO:0005737; GO:0009408; GO:0016887; GO:0042026	62322	WP_063883691.1	.
A0A165JIR0	Thiosulfate transporter subunit	A1L58_02105	0	1.6983	HIGH	A1L58_02105	.	.	ABC-type sulfate transporter activity [GO:0015419]; sulfur compound binding [GO:1901681]	.	.	GO:0015419; GO:1901681	62322	WP_063883704.1	.
A0A165JLM9	Uncharacterized protein	A1L58_02845	0	0.3116	HIGH	A1L58_02845	.	.	.	.	.	GO:0016021	62322	WP_063883808.1	.
A0A165JNK0	Peptidase M13	A1L58_18320	0	-0.381169	HIGH	A1L58_18320	.	.	metal ion binding [GO:0046872]; metalloendopeptidase activity [GO:0004222]	.	.	GO:0004222; GO:0046872	62322	WP_063883667.1	.
A0A165JQ02	SIR2_2 domain-containing protein	A1L58_18095	-1.42327	0.595293	LOW HIGH	A1L58_18095	.	.	.	.	.	.	62322	WP_063883634.1	.
A0A165JQ16	Uncharacterized protein	A1L58_18115	-0.801027	0.8953	LOW HIGH	A1L58_18115	.	.	.	.	.	.	62322	WP_063883638.1	.
A0A165JQ25	Uncharacterized protein	A1L58_18120	0	1.86376	HIGH	A1L58_18120	.	carbohydrate metabolic process [GO:0005975]	carbohydrate binding [GO:0030246]; hydrolase activity, hydrolyzing O-glycosyl compounds [GO:0004553]; serine-type endopeptidase activity [GO:0004252]	.	.	GO:0004252; GO:0004553; GO:0005576; GO:0005975; GO:0030246	62322	WP_063883639.1	.
A0A165JQT6	Uncharacterized protein	A1L58_17825 NCTC10735_03706 NCTC10737_00610	0.260772	-0.396808	LOW HIGH	A1L58_17825	.	.	.	.	.	.	62322	WP_006083132.1	.
A0A165JRE6	ATP-dependent dethiobiotin synthetase BioD (EC 6.3.3.3) (DTB synthetase) (DTBS) (Dethiobiotin synthase)	bioD A1L58_17425	0	0.569221	HIGH	bioD	Catalyzes a mechanistically unusual reaction, the ATP-dependent insertion of CO2 between the N7 and N8 nitrogen atoms of 7,8-diaminopelargonic acid (DAPA, also called 7,8-diammoniononanoate) to form a ureido ring. {ECO:0000256|HAMAP-Rule:MF_00336}.	biotin biosynthetic process [GO:0009102]	ATP binding [GO:0005524]; dethiobiotin synthase activity [GO:0004141]; magnesium ion binding [GO:0000287]	PATHWAY: Cofactor biosynthesis; biotin biosynthesis. {ECO:0000256|ARBA:ARBA00004746}.; PATHWAY: Cofactor biosynthesis; biotin biosynthesis; biotin from 7,8-diaminononanoate: step 1/2. {ECO:0000256|HAMAP-Rule:MF_00336}.	.	GO:0000287; GO:0004141; GO:0005524; GO:0005737; GO:0009102	62322	WP_063883566.1	.
A0A165JS40	Putative NAD(P)H nitroreductase (EC 1.-.-.-)	A1L58_17650	-0.303822	0	LOW	A1L58_17650	.	.	oxidoreductase activity [GO:0016491]	.	.	GO:0016491	62322	WP_011846586.1	.
A0A165JSA5	Azurin	A1L58_17050 NCTC10735_00379 NCTC10737_03593	-0.757742	1.53893	LOW HIGH	A1L58_17050	Transfers electrons from cytochrome c551 to cytochrome oxidase. {ECO:0000256|RuleBase:RU363017}.	.	copper ion binding [GO:0005507]; electron transfer activity [GO:0009055]	.	.	GO:0005507; GO:0009055; GO:0042597	62322	WP_006080224.1	.
A0A165JTA9	Peptidyl-prolyl cis-trans isomerase (PPIase) (EC 5.2.1.8)	A1L58_17315	0	0.349436	HIGH	A1L58_17315	PPIases accelerate the folding of proteins. It catalyzes the cis-trans isomerization of proline imidic peptide bonds in oligopeptides. {ECO:0000256|RuleBase:RU363019}.	protein folding [GO:0006457]	peptidyl-prolyl cis-trans isomerase activity [GO:0003755]	.	.	GO:0003755; GO:0006457	62322	WP_006080277.1	.
A0A165JU71	Glutamine--scyllo-inositol aminotransferase	A1L58_16860	-0.568401	0	LOW	A1L58_16860	.	.	transaminase activity [GO:0008483]	.	.	GO:0008483	62322	WP_063883510.1	.
A0A165JU92	tRNA uridine(34) hydroxylase (EC 1.14.-.-) (tRNA hydroxylation protein O)	trhO A1L58_16885	0	0.345062	HIGH	trhO	Catalyzes oxygen-dependent 5-hydroxyuridine (ho5U) modification at position 34 in tRNAs. {ECO:0000256|HAMAP-Rule:MF_00469}.	tRNA modification [GO:0006400]	oxidoreductase activity, acting on paired donors, with incorporation or reduction of molecular oxygen [GO:0016705]	.	.	GO:0006400; GO:0016705	62322	WP_012197232.1	.
A0A165JUH7	16 kDa heat shock protein A (Heat-shock protein)	ibpA A1L58_16935 NCTC10735_01690 NCTC10737_02000	0	-2.0443	HIGH	ibpA	.	.	.	.	.	.	62322	WP_006081847.1	.
A0A165JUZ1	dCTP deaminase (EC 3.5.4.13) (Deoxycytidine triphosphate deaminase)	dcd A1L58_16425 NCTC10735_01612 NCTC10737_01921	0	0.498816	HIGH	dcd	Catalyzes the deamination of dCTP to dUTP. {ECO:0000256|HAMAP-Rule:MF_00146}.	dUMP biosynthetic process [GO:0006226]; dUTP biosynthetic process [GO:0006229]	dCTP deaminase activity [GO:0008829]; nucleotide binding [GO:0000166]	PATHWAY: Pyrimidine metabolism; dUMP biosynthesis; dUMP from dCTP (dUTP route): step 1/2. {ECO:0000256|HAMAP-Rule:MF_00146}.	.	GO:0000166; GO:0006226; GO:0006229; GO:0008829	62322	WP_006081925.1	sbm:Shew185_2455
A0A165JVB4	Protein of uncharacterized function (DUF1329)	A1L58_16525 NCTC10735_01632 NCTC10737_01941	-0.938523	0	LOW	A1L58_16525	.	.	.	.	.	.	62322	WP_006081906.1	.
A0A165JVK8	ATP phosphoribosyltransferase (ATP-PRT) (ATP-PRTase) (EC 2.4.2.17)	hisG A1L58_16615 NCTC10735_01650 NCTC10737_01959	0	-1.07507	HIGH	hisG	Catalyzes the condensation of ATP and 5-phosphoribose 1-diphosphate to form N'-(5'-phosphoribosyl)-ATP (PR-ATP). Has a crucial role in the pathway because the rate of histidine biosynthesis seems to be controlled primarily by regulation of HisG enzymatic activity. {ECO:0000256|HAMAP-Rule:MF_00079}.	histidine biosynthetic process [GO:0000105]	ATP binding [GO:0005524]; ATP phosphoribosyltransferase activity [GO:0003879]; magnesium ion binding [GO:0000287]	PATHWAY: Amino-acid biosynthesis; L-histidine biosynthesis; L-histidine from 5-phospho-alpha-D-ribose 1-diphosphate: step 1/9. {ECO:0000256|ARBA:ARBA00004667, ECO:0000256|HAMAP-Rule:MF_00079}.	.	GO:0000105; GO:0000287; GO:0003879; GO:0005524; GO:0005737	62322	WP_006086295.1	sbm:Shew185_2418
A0A165JVZ2	Iron-sulfur cluster carrier protein	minD_1 A1L58_16415 NCTC10737_01919	0	-0.404462	HIGH	minD_1	Binds and transfers iron-sulfur (Fe-S) clusters to target apoproteins. Can hydrolyze ATP. {ECO:0000256|HAMAP-Rule:MF_02040}.	iron-sulfur cluster assembly [GO:0016226]	ATPase activity [GO:0016887]; ATP binding [GO:0005524]; hydrolase activity [GO:0016787]; iron-sulfur cluster binding [GO:0051536]; metal ion binding [GO:0046872]	.	.	GO:0005524; GO:0016226; GO:0016787; GO:0016887; GO:0046872; GO:0051536	62322	WP_012089389.1	.
A0A165JWS7	Nitrogen regulatory protein P-II (Transcriptional regulator)	glnB A1L58_16185 NCTC10735_03139 NCTC10737_01087	0	0.357735	HIGH	glnB	.	regulation of nitrogen utilization [GO:0006808]	ATP binding [GO:0005524]; enzyme regulator activity [GO:0030234]	.	.	GO:0005524; GO:0006808; GO:0030234	62322	WP_012088533.1	.
A0A165JX04	30S ribosomal protein S20	rpsT A1L58_16260 NCTC10735_03154 NCTC10737_01072	0.36275	0	LOW	rpsT	Binds directly to 16S ribosomal RNA. {ECO:0000256|ARBA:ARBA00003134, ECO:0000256|HAMAP-Rule:MF_00500}.	translation [GO:0006412]	rRNA binding [GO:0019843]; structural constituent of ribosome [GO:0003735]	.	.	GO:0003735; GO:0005840; GO:0006412; GO:0019843	62322	WP_006080633.1	.
A0A165JX42	UPF0246 protein A1L58_16275	A1L58_16275	0	0.515403	HIGH	A1L58_16275	.	.	.	.	.	.	62322	WP_063883431.1	.
A0A165JX72	OmpA-like domain-containing protein	A1L58_16290	0.270246	0.259622	LOW HIGH	A1L58_16290	.	ion transport [GO:0006811]	calcium ion binding [GO:0005509]; porin activity [GO:0015288]	.	.	GO:0005509; GO:0006811; GO:0009279; GO:0015288; GO:0046930	62322	WP_063883434.1	.
A0A165JXK9	Peptidase M16	A1L58_16365	0	0.67734	HIGH	A1L58_16365	.	.	metal ion binding [GO:0046872]	.	.	GO:0046872	62322	.	.
A0A165JXY3	Serine-type D-Ala-D-Ala carboxypeptidase (EC 3.4.16.4)	A1L58_15770	0	0.592214	HIGH	A1L58_15770	Removes C-terminal D-alanyl residues from sugar-peptide cell wall precursors. {ECO:0000256|ARBA:ARBA00003217}.	cell wall organization [GO:0071555]; peptidoglycan biosynthetic process [GO:0009252]; regulation of cell shape [GO:0008360]	serine-type D-Ala-D-Ala carboxypeptidase activity [GO:0009002]	PATHWAY: Cell wall biogenesis; peptidoglycan biosynthesis. {ECO:0000256|ARBA:ARBA00004752}.	.	GO:0008360; GO:0009002; GO:0009252; GO:0071555	62322	WP_063883374.1	.
A0A165JYI7	Uncharacterized protein	A1L58_15925	0	1.62588	HIGH	A1L58_15925	.	.	.	.	.	.	62322	WP_063883389.1	.
A0A165JYN8	Ribosomal RNA large subunit methyltransferase E (EC 2.1.1.166) (23S rRNA Um2552 methyltransferase) (rRNA (uridine-2'-O-)-methyltransferase)	rrmJ ftsJ rlmE A1L58_15960 NCTC10735_00732 NCTC10737_03265	0	-0.409738	HIGH	rrmJ,ftsJ,rlmE	Specifically methylates the uridine in position 2552 of 23S rRNA at the 2'-O position of the ribose in the fully assembled 50S ribosomal subunit. {ECO:0000256|HAMAP-Rule:MF_01547}.	.	rRNA (uridine-2'-O-)-methyltransferase activity [GO:0008650]	.	.	GO:0005737; GO:0008650	62322	WP_006082724.1	sbm:Shew185_3289
A0A165JYX2	30S ribosomal protein S15	rpsO A1L58_16025	-0.441884	-0.754037	LOW HIGH	rpsO	Forms an intersubunit bridge (bridge B4) with the 23S rRNA of the 50S subunit in the ribosome. {ECO:0000256|HAMAP-Rule:MF_01343}.; One of the primary rRNA binding proteins, it binds directly to 16S rRNA where it helps nucleate assembly of the platform of the 30S subunit by binding and bridging several RNA helices of the 16S rRNA. {ECO:0000256|HAMAP-Rule:MF_01343, ECO:0000256|RuleBase:RU004524}.	translation [GO:0006412]	rRNA binding [GO:0019843]; structural constituent of ribosome [GO:0003735]	.	.	GO:0003735; GO:0005840; GO:0006412; GO:0019843	62322	WP_006082713.1	.
A0A165JZ13	Deoxyribose-phosphate aldolase (DERA) (EC 4.1.2.4) (2-deoxy-D-ribose 5-phosphate aldolase) (Phosphodeoxyriboaldolase) (Deoxyriboaldolase)	deoC deoC_2 A1L58_16070 NCTC10735_00754 NCTC10737_03243	-0.530421	0	LOW	deoC,deoC_2	Catalyzes a reversible aldol reaction between acetaldehyde and D-glyceraldehyde 3-phosphate to generate 2-deoxy-D-ribose 5-phosphate. {ECO:0000256|HAMAP-Rule:MF_00592}.	carbohydrate catabolic process [GO:0016052]; deoxyribonucleotide catabolic process [GO:0009264]; deoxyribose phosphate catabolic process [GO:0046386]	deoxyribose-phosphate aldolase activity [GO:0004139]	PATHWAY: Carbohydrate degradation; 2-deoxy-D-ribose 1-phosphate degradation; D-glyceraldehyde 3-phosphate and acetaldehyde from 2-deoxy-alpha-D-ribose 1-phosphate: step 2/2. {ECO:0000256|HAMAP-Rule:MF_00592}.	.	GO:0004139; GO:0005737; GO:0009264; GO:0016052; GO:0046386	62322	WP_006086931.1	sbm:Shew185_3230
A0A165JZ55	TonB-dependent receptor	A1L58_15220	0	1.43494	HIGH	A1L58_15220	.	.	.	.	.	GO:0009279	62322	WP_063883299.1	.
A0A165JZR1	Uncharacterized protein	A1L58_15395	0	0.946166	HIGH	A1L58_15395	.	.	.	.	.	.	62322	WP_063883322.1	.
A0A165JZZ8	Malate dehydrogenase	A1L58_15475	0	-0.930335	HIGH	A1L58_15475	.	.	malate dehydrogenase (decarboxylating) (NAD+) activity [GO:0004471]; metal ion binding [GO:0046872]; NAD binding [GO:0051287]	.	.	GO:0004471; GO:0046872; GO:0051287	62322	WP_006083276.1	.
A0A165K0K4	Cell division coordinator CpoB	ybgF cpoB A1L58_00045 NCTC10737_02598	0.395584	0	LOW	ybgF,cpoB	Mediates coordination of peptidoglycan synthesis and outer membrane constriction during cell division. {ECO:0000256|HAMAP-Rule:MF_02066}.	FtsZ-dependent cytokinesis [GO:0043093]; protein trimerization [GO:0070206]	.	.	.	GO:0030288; GO:0043093; GO:0070206	62322	WP_011846551.1	.
A0A165K0M4	Peptidoglycan-associated protein	pal A1L58_00050 NCTC10735_02449 NCTC10737_02599	0	-0.268123	HIGH	pal	Part of the Tol-Pal system, which plays a role in outer membrane invagination during cell division and is important for maintaining outer membrane integrity. {ECO:0000256|HAMAP-Rule:MF_02204}.	cell cycle [GO:0007049]; cell division [GO:0051301]	.	.	.	GO:0007049; GO:0009279; GO:0016021; GO:0051301	62322	WP_006081256.1	.
A0A165K0U5	Alkyl hydroperoxide reductase C (Peroxiredoxin) (Thioredoxin peroxidase)	tsaA A1L58_00095 NCTC10735_02458 NCTC10737_02608	0	0.505276	HIGH	tsaA	.	.	peroxidase activity [GO:0004601]; peroxiredoxin activity [GO:0051920]	.	.	GO:0004601; GO:0051920	62322	WP_006081247.1	.
A0A165K181	3-oxoacyl-[acyl-carrier-protein] reductase (EC 1.1.1.100)	fabG fabG_2 fabG_3 A1L58_00200 NCTC10735_02477 NCTC10737_02625	-0.287589	0	LOW	fabG,fabG_2,fabG_3	Catalyzes the NADPH-dependent reduction of beta-ketoacyl-ACP substrates to beta-hydroxyacyl-ACP products, the first reductive step in the elongation cycle of fatty acid biosynthesis. {ECO:0000256|ARBA:ARBA00002607, ECO:0000256|RuleBase:RU366074}.	fatty acid biosynthetic process [GO:0006633]	3-oxoacyl-[acyl-carrier-protein] reductase (NADPH) activity [GO:0004316]; 3-oxo-glutaryl-[acp] methyl ester reductase activity [GO:0102131]; 3-oxo-pimeloyl-[acp] methyl ester reductase activity [GO:0102132]; NAD binding [GO:0051287]	PATHWAY: Lipid metabolism; fatty acid biosynthesis. {ECO:0000256|RuleBase:RU366074}.	.	GO:0004316; GO:0006633; GO:0051287; GO:0102131; GO:0102132	62322	WP_006081230.1	.
A0A165K1D7	Cold-shock protein	A1L58_00255	0	-0.499849	HIGH	A1L58_00255	.	.	nucleic acid binding [GO:0003676]	.	.	GO:0003676; GO:0005737	62322	WP_006081219.1	.
A0A165K1S3	UPF0434 protein A1L58_00360	A1L58_00360	0.555074	0	LOW	A1L58_00360	.	.	.	.	.	.	62322	WP_012088851.1	.
A0A165K2D1	Peptidylprolyl isomerase	A1L58_00545	0	0.52106	HIGH	A1L58_00545	.	.	peptidyl-prolyl cis-trans isomerase activity [GO:0003755]	.	.	GO:0003755	62322	WP_063883127.1	.
A0A165K2F8	Biopolymer transport protein ExbD (Biopolymer transporter ExbD)	A1L58_00570 NCTC10735_02628 NCTC10737_02690	-0.737805	0	LOW	A1L58_00570	.	protein transport [GO:0015031]	transmembrane transporter activity [GO:0022857]	.	.	GO:0005886; GO:0015031; GO:0016021; GO:0022857	62322	WP_006081158.1	.
A0A165K2F9	Flagellar motor protein MotA	A1L58_00580	-0.483196	0	LOW	A1L58_00580	.	protein transport [GO:0015031]	.	.	.	GO:0005886; GO:0015031; GO:0016021	62322	WP_011846482.1	.
A0A165K2H5	TonB-dependent receptor	A1L58_00610	0	-0.552037	HIGH	A1L58_00610	.	.	.	.	.	GO:0009279	62322	WP_063883133.1	.
A0A165K2Y0	Peptidyl-prolyl cis-trans isomerase (PPIase) (EC 5.2.1.8)	ppiB_2 A1L58_00790 NCTC10735_02671	0.334123	0	LOW	ppiB_2	PPIases accelerate the folding of proteins. It catalyzes the cis-trans isomerization of proline imidic peptide bonds in oligopeptides. {ECO:0000256|RuleBase:RU363019}.	protein folding [GO:0006457]	peptidyl-prolyl cis-trans isomerase activity [GO:0003755]	.	.	GO:0003755; GO:0006457	62322	WP_006081120.1	.
A0A165K3X7	Phosphate-specific transport system accessory protein PhoU	phoU A1L58_01055 NCTC10737_02789	0.296871	0.342169	LOW HIGH	phoU	Plays a role in the regulation of phosphate uptake. {ECO:0000256|PIRNR:PIRNR003107}.	cellular phosphate ion homeostasis [GO:0030643]; negative regulation of phosphate metabolic process [GO:0045936]; phosphate ion transport [GO:0006817]	.	.	.	GO:0005737; GO:0006817; GO:0030643; GO:0045936	62322	WP_011846414.1	.
A0A165K4N6	3-ketoacyl-ACP reductase (3-oxoacyl-[acyl-carrier-protein] reductase FabG) (EC 1.1.1.100)	fabG fabG_3 fabG_4 A1L58_01230 NCTC10735_02765 NCTC10737_02826	-0.462	0.342068	LOW HIGH	fabG,fabG_3,fabG_4	.	.	3-oxoacyl-[acyl-carrier-protein] reductase (NADPH) activity [GO:0004316]; 3-oxo-glutaryl-[acp] methyl ester reductase activity [GO:0102131]; 3-oxo-pimeloyl-[acp] methyl ester reductase activity [GO:0102132]	.	.	GO:0004316; GO:0102131; GO:0102132	62322	WP_006081032.1	.
A0A165K513	2-keto-4-pentenoate hydratase (2-keto-4-pentenoate hydratase/2-oxohepta-3-ene-1,7-dioic acid hydratase (Catechol pathway))	A1L58_01305 NCTC10735_02779 NCTC10737_02841	0	-0.386103	HIGH	A1L58_01305	.	.	catalytic activity [GO:0003824]	.	.	GO:0003824	62322	WP_006085272.1	.
A0A165K523	UTP--glucose-1-phosphate uridylyltransferase (EC 2.7.7.9) (UDP-glucose pyrophosphorylase)	A1L58_01325	0	-0.451421	HIGH	A1L58_01325	.	biosynthetic process [GO:0009058]; UDP-glucose metabolic process [GO:0006011]	UTP:glucose-1-phosphate uridylyltransferase activity [GO:0003983]	.	.	GO:0003983; GO:0006011; GO:0009058	62322	WP_006081012.1	.
A0A165K745	Glutathione S-transferase	A1L58_01790	0	0.464138	HIGH	A1L58_01790	.	glutathione metabolic process [GO:0006749]	transferase activity [GO:0016740]	.	.	GO:0006749; GO:0016740	62322	WP_012088680.1	.
A0A165K801	Porin	A1L58_00615	0	0.682548	HIGH	A1L58_00615	.	ion transmembrane transport [GO:0034220]	porin activity [GO:0015288]	.	.	GO:0009279; GO:0015288; GO:0034220	62322	WP_063883293.1	.
A0A165K823	ABC-F family ATPase (Uncharacterized ABC transporter ATP-binding protein HI_0658)	A1L58_01205 NCTC10735_02760 NCTC10737_02821	-0.683064	0.77757	LOW HIGH	A1L58_01205	.	.	ATP binding [GO:0005524]	.	.	GO:0005524	62322	.	.
A0A165KBS4	Serine--tRNA ligase (EC 6.1.1.11) (Seryl-tRNA synthetase) (SerRS) (Seryl-tRNA(Ser/Sec) synthetase)	serS A1L58_14575	-0.541634	0	LOW	serS	Catalyzes the attachment of serine to tRNA(Ser). Is also able to aminoacylate tRNA(Sec) with serine, to form the misacylated tRNA L-seryl-tRNA(Sec), which will be further converted into selenocysteinyl-tRNA(Sec). {ECO:0000256|HAMAP-Rule:MF_00176}.	selenocysteine biosynthetic process [GO:0016260]; selenocysteinyl-tRNA(Sec) biosynthetic process [GO:0097056]; seryl-tRNA aminoacylation [GO:0006434]	ATP binding [GO:0005524]; serine-tRNA ligase activity [GO:0004828]	PATHWAY: Aminoacyl-tRNA biosynthesis; selenocysteinyl-tRNA(Sec) biosynthesis; L-seryl-tRNA(Sec) from L-serine and tRNA(Sec): step 1/1. {ECO:0000256|HAMAP-Rule:MF_00176}.	.	GO:0004828; GO:0005524; GO:0005737; GO:0006434; GO:0016260; GO:0097056	62322	WP_063882973.1	.
A0A165KCT7	Fumarate hydratase class I (EC 4.2.1.2)	A1L58_13835	-0.397114	-0.355354	LOW HIGH	A1L58_13835	Catalyzes the reversible hydration of fumarate to (S)-malate. {ECO:0000256|PIRNR:PIRNR001394}.	generation of precursor metabolites and energy [GO:0006091]	4 iron, 4 sulfur cluster binding [GO:0051539]; fumarate hydratase activity [GO:0004333]; metal ion binding [GO:0046872]	.	.	GO:0004333; GO:0006091; GO:0046872; GO:0051539	62322	WP_006081415.1	.
A0A165KCX1	Asparagine--tRNA ligase (EC 6.1.1.22) (Asparaginyl-tRNA synthetase) (AsnRS)	asnS A1L58_13855 NCTC10737_02433	-0.407626	0	LOW	asnS	.	asparaginyl-tRNA aminoacylation [GO:0006421]	asparagine-tRNA ligase activity [GO:0004816]; ATP binding [GO:0005524]; nucleic acid binding [GO:0003676]	.	.	GO:0003676; GO:0004816; GO:0005524; GO:0005737; GO:0006421	62322	WP_006086433.1	.
A0A165KDJ3	Aminopeptidase	A1L58_14015	0	0.909562	HIGH	A1L58_14015	.	.	aminopeptidase activity [GO:0004177]	.	.	GO:0004177	62322	WP_006086403.1	.
A0A165KDY8	Methyltransferase	A1L58_14115	0	0.45278	HIGH	A1L58_14115	.	methylation [GO:0032259]	methyltransferase activity [GO:0008168]	.	.	GO:0008168; GO:0032259	62322	WP_063882842.1	.
A0A165KE29	2OG-Fe(II) oxygenase	A1L58_14145	0.336959	-0.442233	LOW HIGH	A1L58_14145	.	.	metal ion binding [GO:0046872]; oxidoreductase activity [GO:0016491]	.	.	GO:0016491; GO:0046872	62322	WP_063882854.1	.
A0A165KEE2	Porin	A1L58_14225	0.345716	0	LOW	A1L58_14225	.	.	.	.	.	.	62322	WP_063882878.1	.
A0A165KEJ6	Phenylalanine--tRNA ligase alpha subunit (EC 6.1.1.20) (Phenylalanyl-tRNA synthetase alpha subunit) (PheRS)	pheS A1L58_14060	0	-0.266429	HIGH	pheS	.	phenylalanyl-tRNA aminoacylation [GO:0006432]	ATP binding [GO:0005524]; magnesium ion binding [GO:0000287]; phenylalanine-tRNA ligase activity [GO:0004826]; tRNA binding [GO:0000049]	.	.	GO:0000049; GO:0000287; GO:0004826; GO:0005524; GO:0005737; GO:0006432	62322	WP_011789476.1	.
A0A165KFD6	Betaine-aldehyde dehydrogenase	A1L58_13520	0	3.36143	HIGH	A1L58_13520	.	glycine betaine biosynthetic process from choline [GO:0019285]	betaine-aldehyde dehydrogenase activity [GO:0008802]; metal ion binding [GO:0046872]	.	.	GO:0008802; GO:0019285; GO:0046872	62322	WP_063882694.1	.
A0A165KFE2	L-threonine dehydrogenase	A1L58_13530	0	1.15576	HIGH	A1L58_13530	.	.	metal ion binding [GO:0046872]; oxidoreductase activity [GO:0016491]	.	.	GO:0016491; GO:0046872	62322	WP_063882698.1	.
A0A165KFZ1	30S ribosomal protein S30	A1L58_13675	-0.43486	0.847194	LOW HIGH	A1L58_13675	.	primary metabolic process [GO:0044238]; regulation of translation [GO:0006417]	.	.	.	GO:0005840; GO:0006417; GO:0044238	62322	WP_006080817.1	.
A0A165KH82	Energy-dependent translational throttle protein EttA (EC 3.6.1.-) (Translational regulatory factor EttA)	ettA A1L58_13060	0	-0.435313	HIGH	ettA	A translation factor that gates the progression of the 70S ribosomal initiation complex (IC, containing tRNA(fMet) in the P-site) into the translation elongation cycle by using a mechanism sensitive to the ATP/ADP ratio. Binds to the 70S ribosome E-site where it modulates the state of the translating ribosome during subunit translocation. ATP hydrolysis probably frees it from the ribosome, which …	negative regulation of translational elongation [GO:0045900]; translation [GO:0006412]	ATPase-coupled transmembrane transporter activity [GO:0042626]; ATP binding [GO:0005524]; hydrolase activity [GO:0016787]; ribosome binding [GO:0043022]; rRNA binding [GO:0019843]; tRNA binding [GO:0000049]	.	.	GO:0000049; GO:0005524; GO:0005737; GO:0006412; GO:0016787; GO:0019843; GO:0042626; GO:0043022; GO:0045900	62322	WP_063882562.1	.
A0A165KHV0	Adenylosuccinate synthetase (AMPSase) (AdSS) (EC 6.3.4.4) (IMP--aspartate ligase)	purA A1L58_13185	0	2.64557	HIGH	purA	Plays an important role in the de novo pathway of purine nucleotide biosynthesis. Catalyzes the first committed step in the biosynthesis of AMP from IMP. {ECO:0000256|HAMAP-Rule:MF_00011}.	'de novo' AMP biosynthetic process [GO:0044208]	adenylosuccinate synthase activity [GO:0004019]; GTP binding [GO:0005525]; magnesium ion binding [GO:0000287]	PATHWAY: Purine metabolism; AMP biosynthesis via de novo pathway; AMP from IMP: step 1/2. {ECO:0000256|HAMAP-Rule:MF_00011}.	.	GO:0000287; GO:0004019; GO:0005525; GO:0005737; GO:0044208	62322	WP_006082670.1	.
A0A165KJC8	Peptidase M16	A1L58_12445	-0.630763	0	LOW	A1L58_12445	.	.	metal ion binding [GO:0046872]	.	.	GO:0046872	62322	WP_011845481.1	.
A0A165KKN8	Fe/S biogenesis protein NfuA	nfuA A1L58_12805 NCTC10735_04176 NCTC10737_04169	0.337941	0	LOW	nfuA	Involved in iron-sulfur cluster biogenesis. Binds a 4Fe-4S cluster, can transfer this cluster to apoproteins, and thereby intervenes in the maturation of Fe/S proteins. Could also act as a scaffold/chaperone for damaged Fe/S proteins. {ECO:0000256|HAMAP-Rule:MF_01637}.	iron-sulfur cluster assembly [GO:0016226]; protein maturation [GO:0051604]	4 iron, 4 sulfur cluster binding [GO:0051539]; iron ion binding [GO:0005506]	.	.	GO:0005506; GO:0016226; GO:0051539; GO:0051604	62322	WP_006079591.1	.
A0A165KM69	Outer membrane channel protein TolC	tolC A1L58_11895	0.275816	-0.347954	LOW HIGH	tolC	.	.	efflux transmembrane transporter activity [GO:0015562]	.	.	GO:0015562; GO:0019867	62322	WP_063882267.1	.
A0A165KMI8	23S rRNA (guanosine-2'-O-)-methyltransferase RlmB (EC 2.1.1.185) (23S rRNA (guanosine2251 2'-O)-methyltransferase) (23S rRNA Gm2251 2'-O-methyltransferase)	rlmB A1L58_11995 NCTC10735_03630 NCTC10737_00686	-0.628405	0	LOW	rlmB	Specifically methylates the ribose of guanosine 2251 in 23S rRNA. {ECO:0000256|HAMAP-Rule:MF_01887}.	.	RNA binding [GO:0003723]; rRNA (guanosine-2'-O-)-methyltransferase activity [GO:0070039]	.	.	GO:0003723; GO:0005737; GO:0070039	62322	WP_006083047.1	.
A0A165KMP2	Periplasmic serine endoprotease DegP-like (EC 3.4.21.107)	A1L58_12035	-0.300841	0	LOW	A1L58_12035	.	.	serine-type endopeptidase activity [GO:0004252]	.	.	GO:0004252; GO:0042597	62322	WP_006083055.1	.
A0A165KN34	Nitrogen regulatory protein (EC 2.7.1.-) (PTS sugar transporter)	ptsN A1L58_12115 NCTC10735_03654 NCTC10737_00662	0	0.435433	HIGH	ptsN	.	phosphoenolpyruvate-dependent sugar phosphotransferase system [GO:0009401]	protein-N(PI)-phosphohistidine-sugar phosphotransferase activity [GO:0008982]	.	.	GO:0008982; GO:0009401	62322	WP_006083071.1	.
A0A165KN73	OmpA-like domain-containing protein	A1L58_12140	0	0.433088	HIGH	A1L58_12140	.	.	.	.	.	GO:0016021	62322	.	.
A0A165KPK7	dTDP-glucose 4,6-dehydratase (EC 4.2.1.46)	A1L58_11150	0	0.362255	HIGH	A1L58_11150	.	nucleotide-sugar metabolic process [GO:0009225]	dTDP-glucose 4,6-dehydratase activity [GO:0008460]	.	.	GO:0008460; GO:0009225	62322	WP_063882026.1	.
A0A165KPN3	Uncharacterized protein	A1L58_11180	-0.546562	0.670952	LOW HIGH	A1L58_11180	.	.	.	.	.	.	62322	WP_063882036.1	.
A0A165KPS3	Tungsten ABC transporter substrate-binding protein	A1L58_11220	0.368192	0	LOW	A1L58_11220	.	.	.	.	.	.	62322	WP_063882047.1	.
A0A165KQH4	Gamma-glutamyl phosphate reductase (GPR) (EC 1.2.1.41) (Glutamate-5-semialdehyde dehydrogenase) (Glutamyl-gamma-semialdehyde dehydrogenase) (GSA dehydrogenase)	proA A1L58_11380	0	1.55525	HIGH	proA	Catalyzes the NADPH-dependent reduction of L-glutamate 5-phosphate into L-glutamate 5-semialdehyde and phosphate. The product spontaneously undergoes cyclization to form 1-pyrroline-5-carboxylate. {ECO:0000256|HAMAP-Rule:MF_00412}.	L-proline biosynthetic process [GO:0055129]	glutamate-5-semialdehyde dehydrogenase activity [GO:0004350]; NADP binding [GO:0050661]	PATHWAY: Amino-acid biosynthesis; L-proline biosynthesis; L-glutamate 5-semialdehyde from L-glutamate: step 2/2. {ECO:0000256|ARBA:ARBA00004985, ECO:0000256|HAMAP-Rule:MF_00412}.	.	GO:0004350; GO:0005737; GO:0050661; GO:0055129	62322	WP_012588921.1	.
A0A165KQT1	Efflux transporter periplasmic adaptor subunit	A1L58_11450	-0.428615	0.256111	LOW HIGH	A1L58_11450	.	.	transmembrane transporter activity [GO:0022857]	.	.	GO:0016020; GO:0022857	62322	WP_063882122.1	.
A0A165KS79	Molybdopterin adenylyltransferase (EC 2.7.7.75)	mog A1L58_10570 NCTC10735_04440 NCTC10737_00074	0	0.312227	HIGH	mog	.	Mo-molybdopterin cofactor biosynthetic process [GO:0006777]	molybdopterin adenylyltransferase activity [GO:0061598]	PATHWAY: Cofactor biosynthesis; molybdopterin biosynthesis. {ECO:0000256|ARBA:ARBA00005046}.	.	GO:0006777; GO:0061598	62322	WP_006083754.1	.
A0A165KT99	Peptidase M48	A1L58_10785	0	0.549308	HIGH	A1L58_10785	.	.	metal ion binding [GO:0046872]; metalloendopeptidase activity [GO:0004222]	.	.	GO:0004222; GO:0016021; GO:0046872	62322	WP_063881917.1	.
A0A165KUE6	Phosphoenolpyruvate carboxykinase (ATP) (PCK) (PEP carboxykinase) (PEPCK) (EC 4.1.1.49)	pckA A1L58_10970	-0.49668	0.334942	LOW HIGH	pckA	Involved in the gluconeogenesis. Catalyzes the conversion of oxaloacetate (OAA) to phosphoenolpyruvate (PEP) through direct phosphoryl transfer between the nucleoside triphosphate and OAA. {ECO:0000256|HAMAP-Rule:MF_00453}.	gluconeogenesis [GO:0006094]	ATP binding [GO:0005524]; kinase activity [GO:0016301]; metal ion binding [GO:0046872]; phosphoenolpyruvate carboxykinase (ATP) activity [GO:0004612]	PATHWAY: Carbohydrate biosynthesis; gluconeogenesis. {ECO:0000256|ARBA:ARBA00004742, ECO:0000256|HAMAP-Rule:MF_00453}.	.	GO:0004612; GO:0005524; GO:0005737; GO:0006094; GO:0016301; GO:0046872	62322	WP_063881971.1	.
A0A165KUU5	Histidine ammonia-lyase (Histidase) (EC 4.3.1.3)	hutH A1L58_10730	0	-0.391135	HIGH	hutH	.	histidine catabolic process to glutamate and formamide [GO:0019556]; histidine catabolic process to glutamate and formate [GO:0019557]	histidine ammonia-lyase activity [GO:0004397]	PATHWAY: Amino-acid degradation. {ECO:0000256|ARBA:ARBA00005023}.; PATHWAY: Amino-acid degradation; L-histidine degradation into L-glutamate; N-formimidoyl-L-glutamate from L-histidine: step 1/3. {ECO:0000256|ARBA:ARBA00005113, ECO:0000256|HAMAP-Rule:MF_00229, ECO:0000256|RuleBase:RU004479}.	.	GO:0004397; GO:0005737; GO:0019556; GO:0019557	62322	.	.
A0A165KV78	Adhesin	A1L58_09750	-1.09578	0	LOW	A1L58_09750	.	.	.	.	.	.	62322	WP_063881657.1	.
A0A165KWH1	Aminomethyltransferase (EC 2.1.2.10) (Glycine cleavage system T protein)	gcvT A1L58_09880	0	-0.400134	HIGH	gcvT	The glycine cleavage system catalyzes the degradation of glycine. {ECO:0000256|HAMAP-Rule:MF_00259}.	glycine decarboxylation via glycine cleavage system [GO:0019464]	aminomethyltransferase activity [GO:0004047]; transaminase activity [GO:0008483]	.	.	GO:0004047; GO:0008483; GO:0019464	62322	WP_063881704.1	.
A0A165KXF8	Phospho-2-dehydro-3-deoxyheptonate aldolase (EC 2.5.1.54)	A1L58_10015	0	0.656138	HIGH	A1L58_10015	Stereospecific condensation of phosphoenolpyruvate (PEP) and D-erythrose-4-phosphate (E4P) giving rise to 3-deoxy-D-arabino-heptulosonate-7-phosphate (DAHP). {ECO:0000256|ARBA:ARBA00003726, ECO:0000256|PIRNR:PIRNR001361}.	aromatic amino acid family biosynthetic process [GO:0009073]; cellular amino acid biosynthetic process [GO:0008652]; chorismate biosynthetic process [GO:0009423]	3-deoxy-7-phosphoheptulonate synthase activity [GO:0003849]	PATHWAY: Metabolic intermediate biosynthesis; chorismate biosynthesis; chorismate from D-erythrose 4-phosphate and phosphoenolpyruvate: step 1/7. {ECO:0000256|ARBA:ARBA00004688, ECO:0000256|PIRNR:PIRNR001361}.	.	GO:0003849; GO:0008652; GO:0009073; GO:0009423	62322	WP_006084155.1	.
A0A165KYF9	Succinyldiaminopimelate aminotransferase	A1L58_10245	-0.45463	0	LOW	A1L58_10245	.	.	transaminase activity [GO:0008483]	.	.	GO:0008483	62322	WP_063881796.1	.
A0A165KYG3	N-succinylglutamate 5-semialdehyde dehydrogenase (EC 1.2.1.71) (Succinylglutamic semialdehyde dehydrogenase) (SGSD)	astD A1L58_10250	-0.888466	0.415457	LOW HIGH	astD	Catalyzes the NAD-dependent reduction of succinylglutamate semialdehyde into succinylglutamate. {ECO:0000256|HAMAP-Rule:MF_01174}.	arginine catabolic process to glutamate [GO:0019544]; arginine catabolic process to succinate [GO:0019545]	succinylglutamate-semialdehyde dehydrogenase activity [GO:0043824]	PATHWAY: Amino-acid degradation; L-arginine degradation via AST pathway; L-glutamate and succinate from L-arginine: step 4/5. {ECO:0000256|HAMAP-Rule:MF_01174}.	.	GO:0019544; GO:0019545; GO:0043824	62322	WP_063881798.1	.
A0A165KYH2	Arginine N-succinyltransferase (Arginine N-succinyltransferase subunit beta) (EC 2.3.1.109)	aruG A1L58_10255 NCTC10737_03705	0	1.30871	HIGH	aruG	.	arginine catabolic process [GO:0006527]	arginine N-succinyltransferase activity [GO:0008791]	.	.	GO:0006527; GO:0008791	62322	WP_012197665.1	.
A0A165KYI7	Acetylornithine aminotransferase (ACOAT) (EC 2.6.1.11)	aruC argD A1L58_10260 NCTC10735_00268 NCTC10737_03706	-0.397105	0	LOW	aruC,argD	.	arginine biosynthetic process [GO:0006526]	N2-acetyl-L-ornithine:2-oxoglutarate 5-aminotransferase activity [GO:0003992]; pyridoxal phosphate binding [GO:0030170]	PATHWAY: Amino-acid biosynthesis; L-arginine biosynthesis; N(2)-acetyl-L-ornithine from L-glutamate: step 4/4. {ECO:0000256|HAMAP-Rule:MF_01107}.	.	GO:0003992; GO:0005737; GO:0006526; GO:0030170	62322	WP_006080073.1	.
							.	.	.	.	.	.
							.	.	.	.	.	.
							.	.	.	.	.	.
							.	.	.	.	.	.
							.	.	.	.	.	.
							.	.	.	.	.	.
							.	.	.	.	.	.
							.	.	.	.	.	.
							.	.	.	.	.	.
							.	.	.	.	.	.
							.	.	.	.	.	.
							.	.	.	.	.	.
							.	.	.	.	.	.
							.	.	.	.	.	.
							.	.	.	.	.	.
							.	.	.	.	.	.
							.	.	.	.	.	.
							.	.	.	.	.	.
							.	.	.	.	.	.
							.	.	.	.	.	.
							.	.	.	.	.	.
							.	.	.	.	.	.
							.	.	.	.	.	.
							.	.	.	.	.	.
							.	.	.	.	.	.
							.	.	.	.	.	.
							.	.	.	.	.	.
							.	.	.	.	.	.
							.	.	.	.	.	.
							.	.	.	.	.	.
							.	.	.	.	.	.
							.	.	.	.	.	.
							.	.	.	.	.	.
							.	.	.	.	.	.
							.	.	.	.	.	.
							.	.	.	.	.	.
							.	.	.	.	.	.
							.	.	.	.	.	.

## Sheet: Aliivibrio fischeri
Table S2. Differential protein abundance in S. baltica, A. fischeri, and V. harveyi upon salinity challenge. Data for the three bacterial species are presented in the following sheets.
UniProt ID	Protein names	Cross-reference (KEGG)	LOW SALINITY Log2(FC)	HIGH SALINITY Log2(FC)	DATA SET	Gene	General function(s) of a protein	Gene ontology (biological process)	Gene ontology (molecular function)	Pathway	PubMed ID
Q5E238	DNA-directed RNA polymerase subunit beta (RNAP subunit beta) (EC 2.7.7.6) (RNA polymerase subunit beta) (Transcriptase subunit beta)	vfi:VF_2414;	-0.951921	-1.69461	LOW HIGH	rpoB	DNA-dependent RNA polymerase catalyzes the transcription of DNA into RNA using the four ribonucleoside triphosphates as substrates. {ECO:0000255|HAMAP-Rule:MF_01321}.	transcription, DNA-templated [GO:0006351]	DNA binding [GO:0003677]; DNA-directed 5'-3' RNA polymerase activity [GO:0003899]; ribonucleoside binding [GO:0032549]	.	15703294; 18366731
Q5E239	DNA-directed RNA polymerase subunit beta' (RNAP subunit beta') (EC 2.7.7.6) (RNA polymerase subunit beta') (Transcriptase subunit beta')	vfi:VF_2412;	-0.376207	-0.766578	LOW HIGH	rpoC	DNA-dependent RNA polymerase catalyzes the transcription of DNA into RNA using the four ribonucleoside triphosphates as substrates. {ECO:0000255|HAMAP-Rule:MF_01322}.	transcription, DNA-templated [GO:0006351]	DNA binding [GO:0003677]; DNA-directed 5'-3' RNA polymerase activity [GO:0003899]; magnesium ion binding [GO:0000287]; zinc ion binding [GO:0008270]	.	15703294; 18366731
Q5E8P6	DNA-directed RNA polymerase subunit omega (RNAP omega subunit) (EC 2.7.7.6) (RNA polymerase omega subunit) (Transcriptase subunit omega)	vfi:VF_0105;	0.281937	0.305203	LOW HIGH	rpoZ	Promotes RNA polymerase assembly. Latches the N- and C-terminal regions of the beta' subunit thereby facilitating its interaction with the beta and alpha subunits. {ECO:0000255|HAMAP-Rule:MF_00366}.	transcription, DNA-templated [GO:0006351]	DNA binding [GO:0003677]; DNA-directed 5'-3' RNA polymerase activity [GO:0003899]	.	15703294
Q5E2J7	RNA polymerase sigma factor RpoD (Sigma-70)	vfi:VF_2254;	0.491337	0.626672	LOW HIGH	rpoD	Sigma factors are initiation factors that promote the attachment of RNA polymerase to specific initiation sites and are then released. This sigma factor is the primary sigma factor during exponential growth. {ECO:0000256|HAMAP-Rule:MF_00963}.	transcription initiation from bacterial-type RNA polymerase promoter [GO:0001123]	DNA binding [GO:0003677]; sigma factor activity [GO:0016987]	.	15703294
Q5E1Q6	16S rRNA m5C967 methyltransferase (EC 2.1.1.176) (rRNA (cytosine-C(5)-)-methyltransferase RsmB)	vfi:VF_2545;	0	0.776395	HIGH	rsmB	Specifically methylates the cytosine at position 967 (m5C967) of 16S rRNA. {ECO:0000256|ARBA:ARBA00002724}.	regulation of transcription, DNA-templated [GO:0006355]	RNA binding [GO:0003723]; rRNA methyltransferase activity [GO:0008649]	.	15703294
Q5E2C8	RNA-binding protein Hfq	vfi:VF_2323;	0.265135	0.441063	LOW HIGH	hfq	RNA chaperone that binds small regulatory RNA (sRNAs) and mRNAs to facilitate mRNA translational regulation in response to envelope stress, environmental stress and changes in metabolite concentrations. Also binds with high specificity to tRNAs. {ECO:0000255|HAMAP-Rule:MF_00436}.	regulation of transcription, DNA-templated [GO:0006355]	RNA binding [GO:0003723]	.	15703294
Q5E3Y4	Cold shock-like protein CspD	vfi:VF_1767;	0	0.648723	HIGH	cspD	.	regulation of transcription, DNA-templated [GO:0006355]	nucleic acid binding [GO:0003676]	.	15703294
Q5E176	Probable transcriptional regulatory protein VF_A0150	vfi:VF_A0150;	0.336571	0	LOW	VF_A0150	.	regulation of transcription, DNA-templated [GO:0006355]	DNA binding [GO:0003677]	.	15703294
Q5E7P7	Sigma-54 dependent transcriptional regulator VpsR	vfi:VF_0454;	-1.37496	-0.607455	LOW HIGH	vpsR	.	regulation of transcription, DNA-templated [GO:0006355]	ATP binding [GO:0005524]; sequence-specific DNA binding [GO:0043565]; transcription factor binding [GO:0008134]	.	15703294
Q5E247	Stationary phase protein, anti sigma-70 factor Rsd	vfi:VF_2404;	0.493985	0.424483	LOW HIGH	rsd	.	regulation of transcription, DNA-templated [GO:0006355]	.	.	15703294
Q5E2T6	RNA polymerase-binding transcription factor DksA	vfi:VF_2165;	0.809914	0	LOW	dksA	Transcription factor that acts by binding directly to the RNA polymerase (RNAP). Required for negative regulation of rRNA expression and positive regulation of several amino acid biosynthesis promoters. Also required for regulation of fis expression. {ECO:0000256|HAMAP-Rule:MF_00926}.	regulation of gene expression [GO:0010468]	DNA binding [GO:0003677]; zinc ion binding [GO:0008270]	.	15703294
Q5E7M5	Transcription elongation factor GreA (Transcript cleavage factor GreA)	vfi:VF_0476;	0.516316	0	LOW	greA	Necessary for efficient RNA polymerase transcription elongation past template-encoded arresting sites. The arresting sites in DNA have the property of trapping a certain fraction of elongating RNA polymerases that pass through, resulting in locked ternary complexes. Cleavage of the nascent transcript by cleavage factors such as GreA or GreB allows the resumption of elongation from the new 3'termi…	regulation of DNA-templated transcription, elongation [GO:0032784]	DNA binding [GO:0003677]; RNA polymerase binding [GO:0070063]; translation elongation factor activity [GO:0003746]	.	15703294
Q5DZ94	Bifunctional protein PutA [Includes: Proline dehydrogenase (EC 1.5.5.2) (Proline oxidase); Delta-1-pyrroline-5-carboxylate dehydrogenase (P5C dehydrogenase) (EC 1.2.1.88) (L-glutamate gamma-semialdehyde dehydrogenase)]	vfi:VF_A0832;	-1.19245	-0.914106	LOW HIGH	putA	Oxidizes proline to glutamate for use as a carbon and nitrogen source. {ECO:0000256|PIRNR:PIRNR000197}.	proline biosynthetic process [GO:0006561]; proline catabolic process to glutamate [GO:0010133]	1-pyrroline-5-carboxylate dehydrogenase activity [GO:0003842]; DNA binding [GO:0003677]; DNA-binding transcription factor activity [GO:0003700]; oxidoreductase activity, acting on the aldehyde or oxo group of donors, NAD or NADP as acceptor [GO:0016620]; proline dehydrogenase activity [GO:0004657]	PATHWAY: Amino-acid degradation; L-proline degradation into L-glutamate; L-glutamate from L-proline: step 1/2. {ECO:0000256|PIRNR:PIRNR000197}.; PATHWAY: Amino-acid degradation; L-proline degradation into L-glutamate; L-glutamate from L-proline: step 2/2. {ECO:0000256|PIRNR:PIRNR000197}.	15703294
Q5E2H1	DNA-binding transcriptional regulator CRP	vfi:VF_2280;	-0.820866	-1.11799	LOW HIGH	crp	.	positive regulation of transcription, DNA-templated [GO:0045893]	DNA-binding transcription activator activity [GO:0001216]; transcription regulatory region sequence-specific DNA binding [GO:0000976]	.	15703294
Q5E8N7	OmpR DNA-binding osmolarity response regulator in two-component regulatory system with EnvZ	vfi:VF_0114;	0.545908	0.375263	LOW HIGH	ompR	.	phosphorelay signal transduction system [GO:0000160]; regulation of transcription, DNA-templated [GO:0006355]	DNA binding [GO:0003677]	.	15703294
Q5E015	Two component response regulator	vfi:VF_A0561;	0.502403	0.393151	LOW HIGH	VF_A0561	.	phosphorelay signal transduction system [GO:0000160]; regulation of transcription, DNA-templated [GO:0006355]	DNA binding [GO:0003677]	.	15703294
Q5E7E2	Trp operon repressor homolog	vfi:VF_0559;	1.88539	1.28758	LOW HIGH	trpR	This protein is an aporepressor. When complexed with L-tryptophan it binds the operator region of the trp operon and prevents the initiation of transcription. {ECO:0000255|HAMAP-Rule:MF_00475}.	negative regulation of transcription, DNA-templated [GO:0045892]	DNA-binding transcription factor activity [GO:0003700]; sequence-specific DNA binding [GO:0043565]	.	15703294
Q5E6P1	Ferric uptake regulation protein	vfi:VF_0810;	0	0.602922	HIGH	fur	.	negative regulation of transcription, DNA-templated [GO:0045892]	DNA binding [GO:0003677]; DNA-binding transcription factor activity [GO:0003700]; metal ion binding [GO:0046872]	.	15703294
Q5E6N6	Negative modulator of initiation of replication	vfi:VF_0815;	0	0.600901	HIGH	seqA	Negative regulator of replication initiation, which contributes to regulation of DNA replication and ensures that replication initiation occurs exactly once per chromosome per cell cycle. Binds to pairs of hemimethylated GATC sequences in the oriC region, thus preventing assembly of replication proteins and re-initiation at newly replicated origins. Repression is relieved when the region becomes …	negative regulation of DNA-dependent DNA replication initiation [GO:0032297]; regulation of transcription, DNA-templated [GO:0006355]	DNA binding [GO:0003677]	.	15703294
Q5E2I3	Met regulon regulatory protein MetJ (Met repressor)	vfi:VF_2268;	0	0.643991	HIGH	metJ	.	methionine biosynthetic process [GO:0009086]	DNA binding [GO:0003677]; DNA-binding transcription factor activity [GO:0003700]	.	15703294
Q5E7P1	Thymidylate synthase (TS) (TSase) (EC 2.1.1.45)	vfi:VF_0460;	-1.0648	0	LOW	thyA	Catalyzes the reductive methylation of 2'-deoxyuridine-5'-monophosphate (dUMP) to 2'-deoxythymidine-5'-monophosphate (dTMP) while utilizing 5,10-methylenetetrahydrofolate (mTHF) as the methyl donor and reductant in the reaction, yielding dihydrofolate (DHF) as a by-product. This enzymatic reaction provides an intracellular de novo source of dTMP, an essential precursor for DNA biosynthesis. {ECO:…	dTMP biosynthetic process [GO:0006231]; dTTP biosynthetic process [GO:0006235]; methylation [GO:0032259]	thymidylate synthase activity [GO:0004799]	PATHWAY: Pyrimidine metabolism; dTTP biosynthesis. {ECO:0000255|HAMAP-Rule:MF_00008}.	15703294
Q5E7L6	Transcription termination/antitermination protein NusA	vfi:VF_0485;	-0.716202	-0.744768	LOW HIGH	nusA	Participates in both transcription termination and antitermination. {ECO:0000256|HAMAP-Rule:MF_00945}.	DNA-templated transcription, termination [GO:0006353]; transcription antitermination [GO:0031564]	DNA-binding transcription factor activity [GO:0003700]; nucleotide binding [GO:0000166]; RNA binding [GO:0003723]	.	15703294
Q5E6Z7	Transcription antitermination protein NusB (Antitermination factor NusB)	vfi:VF_0704;	0	0.379215	HIGH	nusB	Involved in transcription antitermination. Required for transcription of ribosomal RNA (rRNA) genes. Binds specifically to the boxA antiterminator sequence of the ribosomal RNA (rrn) operons. {ECO:0000255|HAMAP-Rule:MF_00073}.	DNA-templated transcription, termination [GO:0006353]; regulation of transcription, DNA-templated [GO:0006355]; transcription antitermination [GO:0031564]	RNA binding [GO:0003723]	.	15703294
Q5E8U3	Transcription termination factor Rho (EC 3.6.4.-) (ATP-dependent helicase Rho)	vfi:VF_0058;	-0.439438	0	LOW	rho	Facilitates transcription termination by a mechanism that involves Rho binding to the nascent RNA, activation of Rho's RNA-dependent ATPase activity, and release of the mRNA from the DNA template. {ECO:0000256|HAMAP-Rule:MF_01884}.	DNA-templated transcription, termination [GO:0006353]	ATPase activity, acting on RNA [GO:0008186]; ATP binding [GO:0005524]; helicase activity [GO:0004386]; hydrolase activity [GO:0016787]; RNA binding [GO:0003723]	.	15703294
Q5E5J7	DNA gyrase subunit A (EC 5.6.2.2)	vfi:VF_1204;	0	-0.838328	HIGH	gyrA	A type II topoisomerase that negatively supercoils closed circular double-stranded (ds) DNA in an ATP-dependent manner to modulate DNA topology and maintain chromosomes in an underwound state. Negative supercoiling favors strand separation, and DNA replication, transcription, recombination and repair, all of which involve strand separation. Also able to catalyze the interconversion of other topol…	DNA-dependent DNA replication [GO:0006261]; DNA topological change [GO:0006265]	ATP binding [GO:0005524]; DNA binding [GO:0003677]; DNA topoisomerase type II (double strand cut, ATP-hydrolyzing) activity [GO:0003918]	.	15703294; 22582791
Q5E600	DNA topoisomerase 1 (EC 5.6.2.1) (DNA topoisomerase I)	vfi:VF_1051;	-1.73016	-1.36885	LOW HIGH	topA	Releases the supercoiling and torsional tension of DNA, which is introduced during the DNA replication and transcription, by transiently cleaving and rejoining one strand of the DNA duplex. Introduces a single-strand break via transesterification at a target site in duplex DNA. The scissile phosphodiester is attacked by the catalytic tyrosine of the enzyme, resulting in the formation of a DNA-(5'…	DNA topological change [GO:0006265]	DNA binding [GO:0003677]; DNA topoisomerase type I (single strand cut, ATP-independent) activity [GO:0003917]; metal ion binding [GO:0046872]	.	15703294
Q5E3A8	Chaperone protein DnaJ	vfi:VF_1993;	0.40563	0.547866	LOW HIGH	dnaJ	Participates actively in the response to hyperosmotic and heat shock by preventing the aggregation of stress-denatured proteins and by disaggregating proteins, also in an autonomous, DnaK-independent fashion. Unfolded proteins bind initially to DnaJ; upon interaction with the DnaJ-bound protein, DnaK hydrolyzes its bound ATP, resulting in the formation of a stable complex. GrpE releases ADP from …	DNA replication [GO:0006260]; protein folding [GO:0006457]; response to heat [GO:0009408]	ATP binding [GO:0005524]; heat shock protein binding [GO:0031072]; unfolded protein binding [GO:0051082]; zinc ion binding [GO:0008270]	.	15703294
Q5E5J9	Ribonucleoside-diphosphate reductase (EC 1.17.4.1)	vfi:VF_1202;	-1.01236	-0.896907	LOW HIGH	nrdA	Provides the precursors necessary for DNA synthesis. Catalyzes the biosynthesis of deoxyribonucleotides from the corresponding ribonucleotides. {ECO:0000256|RuleBase:RU003410}.	DNA replication [GO:0006260]	ATP binding [GO:0005524]; ribonucleoside-diphosphate reductase activity, thioredoxin disulfide as acceptor [GO:0004748]	PATHWAY: Genetic information processing; DNA replication. {ECO:0000256|ARBA:ARBA00005160, ECO:0000256|RuleBase:RU003410}.	15703294
Q5E4G8	Exodeoxyribonuclease III (EC 3.1.11.2)	vfi:VF_1583;	-0.489889	-0.778305	LOW HIGH	xthA	.	DNA repair [GO:0006281]	DNA binding [GO:0003677]; endonuclease activity [GO:0004519]; exodeoxyribonuclease III activity [GO:0008853]	.	15703294
Q5E5B2	ATP-binding protein Uup (EC 3.6.1.-)	vfi:VF_1289;	-0.775644	-0.88257	LOW HIGH	uup	Probably plays a role in ribosome assembly or function. May be involved in resolution of branched DNA intermediates that result from template switching in postreplication gaps. Binds DNA and has ATPase activity. {ECO:0000256|HAMAP-Rule:MF_00848}.	DNA repair [GO:0006281]	ATPase-coupled transmembrane transporter activity [GO:0042626]; ATP binding [GO:0005524]; DNA binding [GO:0003677]; hydrolase activity [GO:0016787]; ribosome binding [GO:0043022]	.	15703294
Q5E3Z3	Integration host factor subunit beta (IHF-beta)	vfi:VF_1758;	0.357831	0.584892	LOW HIGH	ihfB,himD	This protein is one of the two subunits of integration host factor, a specific DNA-binding protein that functions in genetic recombination as well as in transcriptional and translational control. {ECO:0000255|HAMAP-Rule:MF_00381}.	DNA recombination [GO:0006310]; regulation of transcription, DNA-templated [GO:0006355]; regulation of translation [GO:0006417]	DNA binding [GO:0003677]	.	15703294
Q5E5G4	Integration host factor subunit alpha (IHF-alpha)	vfi:VF_1237;	0	0.466268	HIGH	ihfA,himA	This protein is one of the two subunits of integration host factor, a specific DNA-binding protein that functions in genetic recombination as well as in transcriptional and translational control. {ECO:0000255|HAMAP-Rule:MF_00380}.	DNA recombination [GO:0006310]; regulation of transcription, DNA-templated [GO:0006355]; regulation of translation [GO:0006417]	DNA binding [GO:0003677]	.	15703294
Q5E7G6	Protein RecA (Recombinase A)	vfi:VF_0535;	-0.830279	0	LOW	recA	Can catalyze the hydrolysis of ATP in the presence of single-stranded DNA, the ATP-dependent uptake of single-stranded DNA by duplex DNA, and the ATP-dependent hybridization of homologous single-stranded DNAs. It interacts with LexA causing its activation and leading to its autocatalytic cleavage. {ECO:0000255|HAMAP-Rule:MF_00268}.	DNA recombination [GO:0006310]; DNA repair [GO:0006281]; SOS response [GO:0009432]	ATPase activity, acting on DNA [GO:0008094]; ATP binding [GO:0005524]; damaged DNA binding [GO:0003684]; single-stranded DNA binding [GO:0003697]	.	15703294
Q5E7Z8	Single-stranded DNA-binding protein (SSB)	vfi:VF_0353;	0	0.505084	HIGH	ssb	Plays an important role in DNA replication, recombination and repair. Binds to ssDNA and to an array of partner proteins to recruit them to their sites of action during DNA metabolism. {ECO:0000256|HAMAP-Rule:MF_00984}.	DNA recombination [GO:0006310]; DNA repair [GO:0006281]; DNA replication [GO:0006260]	single-stranded DNA binding [GO:0003697]	.	15703294
Q5E3B2	Recombination-associated protein RdgC	vfi:VF_1989;	-0.643587	0	LOW	rdgC	May be involved in recombination. {ECO:0000256|ARBA:ARBA00003332, ECO:0000256|HAMAP-Rule:MF_00194}.	DNA recombination [GO:0006310]	DNA binding [GO:0003677]	.	15703294
Q5E2M4	DNA topoisomerase 4 subunit A (EC 5.6.2.2) (Topoisomerase IV subunit A)	vfi:VF_2227;	-0.730322	-1.17307	LOW HIGH	parC	Topoisomerase IV is essential for chromosome segregation. It relaxes supercoiled DNA. Performs the decatenation events required during the replication of a circular DNA molecule. {ECO:0000256|HAMAP-Rule:MF_00936}.	chromosome segregation [GO:0007059]; DNA topological change [GO:0006265]	ATP binding [GO:0005524]; DNA binding [GO:0003677]; DNA topoisomerase type II (double strand cut, ATP-hydrolyzing) activity [GO:0003918]	.	15703294
Q5E6Q3	Lon protease (EC 3.4.21.53) (ATP-dependent protease La)	vfi:VF_0798;	-0.528992	-0.783151	LOW HIGH	lon	ATP-dependent serine protease that mediates the selective degradation of mutant and abnormal proteins as well as certain short-lived regulatory proteins. Required for cellular homeostasis and for survival from DNA damage and developmental changes induced by stress. Degrades polypeptides processively to yield small peptide fragments that are 5 to 10 amino acids long. Binds to DNA in a double-stran…	cellular response to heat [GO:0034605]; protein quality control for misfolded or incompletely synthesized proteins [GO:0006515]	ATP binding [GO:0005524]; ATP-dependent peptidase activity [GO:0004176]; sequence-specific DNA binding [GO:0043565]; serine-type endopeptidase activity [GO:0004252]	.	15703294
Q5E8M7	Nucleoid occlusion factor SlmA	vfi:VF_0124;	1.00259	0.918789	LOW HIGH	slmA	Required for nucleoid occlusion (NO) phenomenon, which prevents Z-ring formation and cell division over the nucleoid. Acts as a DNA-associated cell division inhibitor that binds simultaneously chromosomal DNA and FtsZ, and disrupts the assembly of FtsZ polymers. SlmA-DNA-binding sequences (SBS) are dispersed on non-Ter regions of the chromosome, preventing FtsZ polymerization at these regions. {E…	cell cycle [GO:0007049]; cell division [GO:0051301]; negative regulation of division septum assembly [GO:0010974]	sequence-specific DNA binding [GO:0043565]	.	15703294; 18366731
Q5E2G4	Phosphoglycolate phosphatase (PGP) (PGPase) (EC 3.1.3.18)	vfi:VF_2287;	0.903946	0	LOW	VF_2287	Specifically catalyzes the dephosphorylation of 2-phosphoglycolate. Is involved in the dissimilation of the intracellular 2-phosphoglycolate formed during the DNA repair of 3'-phosphoglycolate ends, a major class of DNA lesions induced by oxidative stress. {ECO:0000255|HAMAP-Rule:MF_00495}.	carbohydrate metabolic process [GO:0005975]; glycolate biosynthetic process [GO:0046295]	metal ion binding [GO:0046872]; phosphoglycolate phosphatase activity [GO:0008967]	PATHWAY: Organic acid metabolism; glycolate biosynthesis; glycolate from 2-phosphoglycolate: step 1/1. {ECO:0000255|HAMAP-Rule:MF_00495}.	15703294
Q5E6G0	Predicted DNA-binding transcriptional regulator	vfi:VF_0891;	-1.40277	-1.59974	LOW HIGH	yebK	.	carbohydrate derivative metabolic process [GO:1901135]	carbohydrate derivative binding [GO:0097367]; DNA binding [GO:0003677]; DNA-binding transcription factor activity [GO:0003700]	.	15703294
Q5DZ74	Fused predicted DNA-binding transcriptional regulator/predicted amino transferase (EC 2.6.1.-)	vfi:VF_A0852;	-1.14502	0	LOW	ydcR	.	biosynthetic process [GO:0009058]	DNA binding [GO:0003677]; pyridoxal phosphate binding [GO:0030170]; transaminase activity [GO:0008483]	.	15703294
Q5E2S4	Quorum sensing transcriptional regulator LitR (HapR)	vfi:VF_2177;	0.666316	0.854298	LOW HIGH	litR	.	bioluminescence [GO:0008218]; positive regulation of gene expression [GO:0010628]	DNA binding [GO:0003677]	.	15703294
Q5E6E7	DNA-binding transcriptional dual regulator, leucine-binding	vfi:VF_0904;	0	-0.498881	HIGH	lrp	.	.	sequence-specific DNA binding [GO:0043565]	.	15703294
Q5E6P5	DNA-binding transcriptional dual regulator, repressor of N-acetylglucosamine	vfi:VF_0806;	-0.679672	0	LOW	nagC	.	.	DNA binding [GO:0003677]; DNA-binding transcription factor activity [GO:0003700]	.	15703294
Q5E4R1	DNA-binding transcriptional dual regulator, O-acetyl-L-serine-binding	vfi:VF_1490;	0	-1.39627	HIGH	cysB	.	.	DNA binding [GO:0003677]; DNA-binding transcription factor activity [GO:0003700]	.	15703294
Q5E1M9	Probable chromosome-partitioning protein ParB	vfi:VF_2572;	-0.654416	-0.564705	LOW HIGH	VF_2572	Involved in chromosome partition. Localize to both poles of the predivisional cell following completion of DNA replication. Binds to the DNA origin of replication. {ECO:0000256|ARBA:ARBA00003126}.	.	DNA binding [GO:0003677]	.	15703294
Q5E6Q2	HU, DNA-binding transcriptional regulator, beta subunit	vfi:VF_0799;	0.726971	0	LOW	hupB	.	.	DNA binding [GO:0003677]	.	15703294
Q5DZY3	LuxT transcriptional regulator, TetR family	vfi:VF_A0593;	0	1.00105	HIGH	luxT	.	.	DNA binding [GO:0003677]	.	15703294
Q5E465	Nucleoid-associated protein VF_1686	vfi:VF_1686;	0	0.49512	HIGH	VF_1686	Binds to DNA and alters its conformation. May be involved in regulation of gene expression, nucleoid organization and DNA protection. {ECO:0000255|HAMAP-Rule:MF_00274}.	.	DNA binding [GO:0003677]	.	15703294
Q5E785	HTH-type transcriptional regulator IscR	vfi:VF_0616;	0	0.559025	HIGH	iscR	Regulates the transcription of several operons and genes involved in the biogenesis of Fe-S clusters and Fe-S-containing proteins. {ECO:0000256|HAMAP-Rule:MF_01176}.	.	2 iron, 2 sulfur cluster binding [GO:0051537]; DNA-binding transcription factor activity [GO:0003700]; double-stranded DNA binding [GO:0003690]; iron ion binding [GO:0005506]	.	15703294
Q5E489	Hypothetical DNA binding protein	vfi:VF_1662;	0.826639	0.58636	LOW HIGH	VF_1662	.	.	.	.	15703294
Q5E4R0	ATPase involved in DNA repair	vfi:VF_1491;	-0.336536	0	LOW	VF_1491	.	.	.	.	15703294
Q5E7U0	Valine--tRNA ligase (EC 6.1.1.9) (Valyl-tRNA synthetase) (ValRS)	vfi:VF_0411;	-0.722241	-0.745651	LOW HIGH	valS	Catalyzes the attachment of valine to tRNA(Val). As ValRS can inadvertently accommodate and process structurally similar amino acids such as threonine, to avoid such errors, it has a 'posttransfer' editing activity that hydrolyzes mischarged Thr-tRNA(Val) in a tRNA-dependent manner. {ECO:0000255|HAMAP-Rule:MF_02004}.	valyl-tRNA aminoacylation [GO:0006438]	aminoacyl-tRNA editing activity [GO:0002161]; ATP binding [GO:0005524]; valine-tRNA ligase activity [GO:0004832]	.	15703294
Q5E727	Urease subunit beta (EC 3.5.1.5) (Urea amidohydrolase subunit beta)	vfi:VF_0674;	3.50665	0	LOW	ureB	.	urea catabolic process [GO:0043419]	urease activity [GO:0009039]	PATHWAY: Nitrogen metabolism; urea degradation; CO(2) and NH(3) from urea (urease route): step 1/1. {ECO:0000255|HAMAP-Rule:MF_01954}.	15703294
Q5E726	Urease subunit gamma (EC 3.5.1.5) (Urea amidohydrolase subunit gamma)	vfi:VF_0675;	4.10267	0	LOW	ureA	.	urea catabolic process [GO:0043419]	nickel cation binding [GO:0016151]; urease activity [GO:0009039]	PATHWAY: Nitrogen metabolism; urea degradation; CO(2) and NH(3) from urea (urease route): step 1/1. {ECO:0000255|HAMAP-Rule:MF_00739}.	15703294
Q5E1S6	Ubiquinone biosynthesis accessory factor UbiK	vfi:VF_2525;	1.13519	0	LOW	yqiC,ubiK	Required for efficient ubiquinone (coenzyme Q) biosynthesis. UbiK is probably an accessory factor of Ubi enzymes and facilitates ubiquinone biosynthesis by acting as an assembly factor, a targeting factor, or both. {ECO:0000256|HAMAP-Rule:MF_02216}.	ubiquinone biosynthetic process [GO:0006744]	.	PATHWAY: Cofactor biosynthesis; ubiquinone biosynthesis. {ECO:0000256|HAMAP-Rule:MF_02216}.	15703294
Q5E424	Tyrosine--tRNA ligase (EC 6.1.1.1) (Tyrosyl-tRNA synthetase) (TyrRS)	vfi:VF_1727;	-1.31322	-0.785427	LOW HIGH	tyrS	Catalyzes the attachment of tyrosine to tRNA(Tyr) in a two-step reaction: tyrosine is first activated by ATP to form Tyr-AMP and then transferred to the acceptor end of tRNA(Tyr). {ECO:0000255|HAMAP-Rule:MF_02006}.	tyrosyl-tRNA aminoacylation [GO:0006437]	ATP binding [GO:0005524]; RNA binding [GO:0003723]; tyrosine-tRNA ligase activity [GO:0004831]	.	15703294
Q5E2G5	Tryptophan--tRNA ligase (EC 6.1.1.2) (Tryptophanyl-tRNA synthetase) (TrpRS)	vfi:VF_2286;	0	-0.368168	HIGH	trpS	Catalyzes the attachment of tryptophan to tRNA(Trp). {ECO:0000255|HAMAP-Rule:MF_00140}.	tryptophanyl-tRNA aminoacylation [GO:0006436]	ATP binding [GO:0005524]; tryptophan-tRNA ligase activity [GO:0004830]	.	15703294
Q5E620	Anthranilate phosphoribosyltransferase (EC 2.4.2.18)	vfi:VF_1031;	0	0.725779	HIGH	trpG,trpD	Catalyzes the transfer of the phosphoribosyl group of 5-phosphorylribose-1-pyrophosphate (PRPP) to anthranilate to yield N-(5'-phosphoribosyl)-anthranilate (PRA). {ECO:0000256|HAMAP-Rule:MF_00211}.	tryptophan biosynthetic process [GO:0000162]	anthranilate phosphoribosyltransferase activity [GO:0004048]; magnesium ion binding [GO:0000287]	PATHWAY: Amino-acid biosynthesis; L-tryptophan biosynthesis; L-tryptophan from chorismate: step 2/5. {ECO:0000256|HAMAP-Rule:MF_00211}.	15703294
Q5E1M6	tRNA uridine 5-carboxymethylaminomethyl modification enzyme MnmG (Glucose-inhibited division protein A)	vfi:VF_2575;	-1.33898	0	LOW	mnmG,gidA	NAD-binding protein involved in the addition of a carboxymethylaminomethyl (cmnm) group at the wobble position (U34) of certain tRNAs, forming tRNA-cmnm(5)s(2)U34. {ECO:0000255|HAMAP-Rule:MF_00129}.	tRNA wobble uridine modification [GO:0002098]	flavin adenine dinucleotide binding [GO:0050660]	.	15703294
Q5E2C4	t(6)A37 threonylcarbamoyladenosine biosynthesis protein TsaE (tRNA threonylcarbamoyladenosine biosynthesis protein TsaE)	vfi:VF_2327;	1.08098	0.823955	LOW HIGH	yjeE	.	tRNA threonylcarbamoyladenosine modification [GO:0002949]	.	.	15703294
Q5E6U2	tRNA-2-methylthio-N(6)-dimethylallyladenosine synthase (EC 2.8.4.3) ((Dimethylallyl)adenosine tRNA methylthiotransferase MiaB) (tRNA-i(6)A37 methylthiotransferase)	vfi:VF_0759;	0	-1.31782	HIGH	miaB	Catalyzes the methylthiolation of N6-(dimethylallyl)adenosine (i(6)A), leading to the formation of 2-methylthio-N6-(dimethylallyl)adenosine (ms(2)i(6)A) at position 37 in tRNAs that read codons beginning with uridine. {ECO:0000255|HAMAP-Rule:MF_01864}.	tRNA modification [GO:0006400]	4 iron, 4 sulfur cluster binding [GO:0051539]; metal ion binding [GO:0046872]; methylthiotransferase activity [GO:0035596]	.	15703294
Q5E6M8	Oxoglutarate dehydrogenase (succinyl-transferring) (EC 1.2.4.2)	vfi:VF_0823;	-1.19813	-1.55632	LOW HIGH	sucA	E1 component of the 2-oxoglutarate dehydrogenase (OGDH) complex which catalyzes the decarboxylation of 2-oxoglutarate, the first step in the conversion of 2-oxoglutarate to succinyl-CoA and CO(2). {ECO:0000256|ARBA:ARBA00003906}.	tricarboxylic acid cycle [GO:0006099]	oxoglutarate dehydrogenase (succinyl-transferring) activity [GO:0004591]; thiamine pyrophosphate binding [GO:0030976]	.	15703294
Q5E6N3	Citrate synthase	vfi:VF_0818;	-0.29042	0	LOW	gltA	.	tricarboxylic acid cycle [GO:0006099]	citrate (Si)-synthase activity [GO:0004108]	PATHWAY: Carbohydrate metabolism. {ECO:0000256|ARBA:ARBA00005007}.; PATHWAY: Carbohydrate metabolism; tricarboxylic acid cycle. {ECO:0000256|ARBA:ARBA00005163}.; PATHWAY: Carbohydrate metabolism; tricarboxylic acid cycle; isocitrate from oxaloacetate: step 1/2. {ECO:0000256|ARBA:ARBA00004751, ECO:0000256|RuleBase:RU003370}.	15703294
Q5E6M6	Succinate--CoA ligase [ADP-forming] subunit beta (EC 6.2.1.5) (Succinyl-CoA synthetase subunit beta) (SCS-beta)	vfi:VF_0825;	-0.347482	0.396112	LOW HIGH	sucC	Succinyl-CoA synthetase functions in the citric acid cycle (TCA), coupling the hydrolysis of succinyl-CoA to the synthesis of either ATP or GTP and thus represents the only step of substrate-level phosphorylation in the TCA. The beta subunit provides nucleotide specificity of the enzyme and binds the substrate succinate, while the binding sites for coenzyme A and phosphate are found in the alpha …	tricarboxylic acid cycle [GO:0006099]	ATP binding [GO:0005524]; magnesium ion binding [GO:0000287]; succinate-CoA ligase (ADP-forming) activity [GO:0004775]	PATHWAY: Carbohydrate metabolism; tricarboxylic acid cycle; succinate from succinyl-CoA (ligase route): step 1/1. {ECO:0000255|HAMAP-Rule:MF_00558}.	15703294
Q5E2U3	Aconitate hydratase B (EC 4.2.1.3) (EC 4.2.1.99) (2-methylisocitrate dehydratase)	vfi:VF_2158;	-0.540965	0	LOW	acnB	.	tricarboxylic acid cycle [GO:0006099]	2-methylisocitrate dehydratase activity [GO:0047456]; 4 iron, 4 sulfur cluster binding [GO:0051539]; aconitate hydratase activity [GO:0003994]; citrate dehydratase activity [GO:0047780]; metal ion binding [GO:0046872]; RNA binding [GO:0003723]	PATHWAY: Carbohydrate metabolism. {ECO:0000256|ARBA:ARBA00005007}.; PATHWAY: Carbohydrate metabolism; tricarboxylic acid cycle. {ECO:0000256|ARBA:ARBA00005163}.; PATHWAY: Carbohydrate metabolism; tricarboxylic acid cycle; isocitrate from oxaloacetate: step 2/2. {ECO:0000256|ARBA:ARBA00004717, ECO:0000256|PIRNR:PIRNR036687}.; PATHWAY: Organic acid metabolism; propanoate degradation. {ECO:0000256|A…	15703294
Q5E2I4	Cystathionine gamma-synthase, PLP-dependent (EC 2.5.1.48)	vfi:VF_2267;	-2.07461	0	LOW	metB	.	transsulfuration [GO:0019346]	cystathionine gamma-synthase activity [GO:0003962]; cystathionine gamma-synthase activity (acts on O-phosphohomoserine) [GO:0102028]; pyridoxal phosphate binding [GO:0030170]	.	15703294
Q5E1T3	Dipeptide-binding protein DppA	vfi:VF_2518;	-0.4307	0.862434	LOW HIGH	dppA	.	transmembrane transport [GO:0055085]	.	.	15703294
Q5E2Z3	Mechanosensitive channel	vfi:VF_2108;	-0.531093	-1.18112	LOW HIGH	mscS	.	transmembrane transport [GO:0055085]	.	.	15703294
Q5DYG9	Mechanosensitive ion channel	vfi:VF_A1107;	-0.710167	-1.07729	LOW HIGH	VF_A1107	.	transmembrane transport [GO:0055085]	.	.	15703294
Q5E4F4	Oligopeptide-binding protein OppA	vfi:VF_1597;	-1.15094	-0.990151	LOW HIGH	oppA	.	transmembrane transport [GO:0055085]	.	.	15703294
Q5E2W2	Chitooligosaccharide-binding protein	vfi:VF_2139;	0	0.777974	HIGH	VF_2139	.	transmembrane transport [GO:0055085]	.	.	15703294
Q5E3E2	Ribosome-recycling factor (RRF) (Ribosome-releasing factor)	vfi:VF_1959;	0	0.278294	HIGH	frr	Responsible for the release of ribosomes from messenger RNA at the termination of protein biosynthesis. May increase the efficiency of translation by recycling ribosomes from one round of translation to another. {ECO:0000255|HAMAP-Rule:MF_00040}.	translational termination [GO:0006415]	.	.	15703294
Q5E8B7	30S ribosomal protein S10	vfi:VF_0234;	-0.340062	-0.350647	LOW HIGH	rpsJ	Involved in the binding of tRNA to the ribosomes. {ECO:0000255|HAMAP-Rule:MF_00508}.	translation [GO:0006412]	structural constituent of ribosome [GO:0003735]; tRNA binding [GO:0000049]	.	15703294
Q5E3D9	30S ribosomal protein S2	vfi:VF_1962;	0.389655	0.472092	LOW HIGH	rpsB	.	translation [GO:0006412]	structural constituent of ribosome [GO:0003735]	.	15703294
Q5E407	50S ribosomal protein L32	vfi:VF_1744;	0.359005	0.286705	LOW HIGH	rpmF	.	translation [GO:0006412]	structural constituent of ribosome [GO:0003735]	.	15703294
Q5E2N0	30S ribosomal protein S9	vfi:VF_2221;	-0.66638	-1.20409	LOW HIGH	rpsI	.	translation [GO:0006412]	structural constituent of ribosome [GO:0003735]	.	15703294
Q5E7E9	50S ribosomal protein L19	vfi:VF_0552;	-0.832929	-1.29547	LOW HIGH	rplS	This protein is located at the 30S-50S ribosomal subunit interface and may play a role in the structure and function of the aminoacyl-tRNA binding site. {ECO:0000255|HAMAP-Rule:MF_00402}.	translation [GO:0006412]	structural constituent of ribosome [GO:0003735]	.	15703294
Q5E8M4	50S ribosomal protein L28	vfi:VF_0127;	-0.859618	-1.17114	LOW HIGH	rpmB	.	translation [GO:0006412]	structural constituent of ribosome [GO:0003735]	.	15703294
Q5E888	50S ribosomal protein L17	vfi:VF_0263;	0.288464	0	LOW	rplQ	.	translation [GO:0006412]	structural constituent of ribosome [GO:0003735]	.	15703294
Q5E236	50S ribosomal protein L7/L12	vfi:VF_2415;	0.273163	0	LOW	rplL	Forms part of the ribosomal stalk which helps the ribosome interact with GTP-bound translation factors. Is thus essential for accurate translation. {ECO:0000255|HAMAP-Rule:MF_00368}.	translation [GO:0006412]	structural constituent of ribosome [GO:0003735]	.	15703294
Q5E2M9	50S ribosomal protein L13	vfi:VF_2222;	0	-0.407708	HIGH	rplM	This protein is one of the early assembly proteins of the 50S ribosomal subunit, although it is not seen to bind rRNA by itself. It is important during the early stages of 50S assembly. {ECO:0000255|HAMAP-Rule:MF_01366}.	translation [GO:0006412]	structural constituent of ribosome [GO:0003735]	.	15703294
Q5E892	30S ribosomal protein S13	vfi:VF_0259;	-0.379881	-0.601214	LOW HIGH	rpsM	Located at the top of the head of the 30S subunit, it contacts several helices of the 16S rRNA. In the 70S ribosome it contacts the 23S rRNA (bridge B1a) and protein L5 of the 50S subunit (bridge B1b), connecting the 2 subunits; these bridges are implicated in subunit movement. Contacts the tRNAs in the A and P-sites. {ECO:0000255|HAMAP-Rule:MF_01315}.	translation [GO:0006412]	rRNA binding [GO:0019843]; structural constituent of ribosome [GO:0003735]; tRNA binding [GO:0000049]	.	15703294
Q5E8A8	50S ribosomal protein L16	vfi:VF_0243;	0.765871	0	LOW	rplP	Binds 23S rRNA and is also seen to make contacts with the A and possibly P site tRNAs. {ECO:0000255|HAMAP-Rule:MF_01342}.	translation [GO:0006412]	rRNA binding [GO:0019843]; structural constituent of ribosome [GO:0003735]; tRNA binding [GO:0000049]	.	15703294
Q5E8C1	30S ribosomal protein S12	vfi:VF_0230;	0	-0.59267	HIGH	rpsL	With S4 and S5 plays an important role in translational accuracy. {ECO:0000255|HAMAP-Rule:MF_00403}.; Interacts with and stabilizes bases of the 16S rRNA that are involved in tRNA selection in the A site and with the mRNA backbone. Located at the interface of the 30S and 50S subunits, it traverses the body of the 30S subunit contacting proteins on the other side and probably holding the rRNA stru…	translation [GO:0006412]	rRNA binding [GO:0019843]; structural constituent of ribosome [GO:0003735]; tRNA binding [GO:0000049]	.	15703294
Q5E8B2	50S ribosomal protein L2	vfi:VF_0239;	0	-0.441743	HIGH	rplB	One of the primary rRNA binding proteins. Required for association of the 30S and 50S subunits to form the 70S ribosome, for tRNA binding and peptide bond formation. It has been suggested to have peptidyltransferase activity; this is somewhat controversial. Makes several contacts with the 16S rRNA in the 70S ribosome. {ECO:0000255|HAMAP-Rule:MF_01320}.	translation [GO:0006412]	rRNA binding [GO:0019843]; structural constituent of ribosome [GO:0003735]; transferase activity [GO:0016740]	.	15703294
Q5E899	50S ribosomal protein L6	vfi:VF_0252;	-0.365123	-0.510368	LOW HIGH	rplF	This protein binds to the 23S rRNA, and is important in its secondary structure. It is located near the subunit interface in the base of the L7/L12 stalk, and near the tRNA binding site of the peptidyltransferase center. {ECO:0000255|HAMAP-Rule:MF_01365}.	translation [GO:0006412]	rRNA binding [GO:0019843]; structural constituent of ribosome [GO:0003735]	.	15703294
Q5E8B4	50S ribosomal protein L4	vfi:VF_0237;	-0.470581	-0.630257	LOW HIGH	rplD	One of the primary rRNA binding proteins, this protein initially binds near the 5'-end of the 23S rRNA. It is important during the early stages of 50S assembly. It makes multiple contacts with different domains of the 23S rRNA in the assembled 50S subunit and ribosome. {ECO:0000255|HAMAP-Rule:MF_01328}.; Forms part of the polypeptide exit tunnel. {ECO:0000255|HAMAP-Rule:MF_01328}.	translation [GO:0006412]	rRNA binding [GO:0019843]; structural constituent of ribosome [GO:0003735]	.	15703294
Q5E2E1	50S ribosomal protein L9	vfi:VF_2310;	-0.491299	-1.37301	LOW HIGH	rplI	Binds to the 23S rRNA. {ECO:0000255|HAMAP-Rule:MF_00503}.	translation [GO:0006412]	rRNA binding [GO:0019843]; structural constituent of ribosome [GO:0003735]	.	15703294
Q5E873	50S ribosomal protein L21	vfi:VF_0278;	-0.597025	-1.22393	LOW HIGH	rplU	This protein binds to 23S rRNA in the presence of protein L20. {ECO:0000255|HAMAP-Rule:MF_01363}.	translation [GO:0006412]	rRNA binding [GO:0019843]; structural constituent of ribosome [GO:0003735]	.	15703294
Q5E897	30S ribosomal protein S5	vfi:VF_0254;	-0.60897	-0.817055	LOW HIGH	rpsE	With S4 and S12 plays an important role in translational accuracy. {ECO:0000255|HAMAP-Rule:MF_01307}.; Located at the back of the 30S subunit body where it stabilizes the conformation of the head with respect to the body. {ECO:0000255|HAMAP-Rule:MF_01307}.	translation [GO:0006412]	rRNA binding [GO:0019843]; structural constituent of ribosome [GO:0003735]	.	15703294
Q5E895	50S ribosomal protein L15	vfi:VF_0256;	-0.9488	-1.66578	LOW HIGH	rplO	Binds to the 23S rRNA. {ECO:0000255|HAMAP-Rule:MF_01341}.	translation [GO:0006412]	rRNA binding [GO:0019843]; structural constituent of ribosome [GO:0003735]	.	15703294; 18366731
Q5E7N7	30S ribosomal protein S20	vfi:VF_0464;	0.751433	0	LOW	rpsT	Binds directly to 16S ribosomal RNA. {ECO:0000256|ARBA:ARBA00003134}.	translation [GO:0006412]	rRNA binding [GO:0019843]; structural constituent of ribosome [GO:0003735]	.	15703294
Q5E2D9	30S ribosomal protein S6	vfi:VF_2312;	0.433962	0	LOW	rpsF	Binds together with S18 to 16S ribosomal RNA. {ECO:0000255|HAMAP-Rule:MF_00360}.	translation [GO:0006412]	rRNA binding [GO:0019843]; structural constituent of ribosome [GO:0003735]	.	15703294
Q5E8B1	30S ribosomal protein S19	vfi:VF_0240;	0.340695	0	LOW	rpsS	Protein S19 forms a complex with S13 that binds strongly to the 16S ribosomal RNA. {ECO:0000255|HAMAP-Rule:MF_00531}.	translation [GO:0006412]	rRNA binding [GO:0019843]; structural constituent of ribosome [GO:0003735]	.	15703294
Q5E891	30S ribosomal protein S11	vfi:VF_0260;	0	-0.383478	HIGH	rpsK	Located on the platform of the 30S subunit, it bridges several disparate RNA helices of the 16S rRNA. Forms part of the Shine-Dalgarno cleft in the 70S ribosome. {ECO:0000255|HAMAP-Rule:MF_01310}.	translation [GO:0006412]	rRNA binding [GO:0019843]; structural constituent of ribosome [GO:0003735]	.	15703294
Q5E8B3	50S ribosomal protein L23	vfi:VF_0238;	0	-1.47311	HIGH	rplW	One of the early assembly proteins it binds 23S rRNA. One of the proteins that surrounds the polypeptide exit tunnel on the outside of the ribosome. Forms the main docking site for trigger factor binding to the ribosome. {ECO:0000255|HAMAP-Rule:MF_01369}.	translation [GO:0006412]	rRNA binding [GO:0019843]; structural constituent of ribosome [GO:0003735]	.	15703294
Q5E3Z2	30S ribosomal protein S1	vfi:VF_1759;	-0.830341	-1.28079	LOW HIGH	rpsA	Binds mRNA; thus facilitating recognition of the initiation point. It is needed to translate mRNA with a short Shine-Dalgarno (SD) purine-rich sequence. {ECO:0000256|PIRNR:PIRNR002111}.	translation [GO:0006412]	RNA binding [GO:0003723]; structural constituent of ribosome [GO:0003735]	.	15703294
Q5E8A9	30S ribosomal protein S3	vfi:VF_0242;	-0.879599	-1.8052	LOW HIGH	rpsC	Binds the lower part of the 30S subunit head. Binds mRNA in the 70S ribosome, positioning it for translation. {ECO:0000255|HAMAP-Rule:MF_01309}.	translation [GO:0006412]	mRNA binding [GO:0003729]; rRNA binding [GO:0019843]; structural constituent of ribosome [GO:0003735]	.	15703294
Q5E2H8	50S ribosomal protein L31	vfi:VF_2273;	0.282335	0	LOW	rpmE	Binds the 23S rRNA. {ECO:0000255|HAMAP-Rule:MF_00501}.	translation [GO:0006412]	metal ion binding [GO:0046872]; rRNA binding [GO:0019843]; structural constituent of ribosome [GO:0003735]	.	15703294
Q5E1Q8	Peptide deformylase (PDF) (EC 3.5.1.88) (Polypeptide deformylase)	vfi:VF_2543;	0	0.314823	HIGH	def	Removes the formyl group from the N-terminal Met of newly synthesized proteins. Requires at least a dipeptide for an efficient rate of reaction. N-terminal L-methionine is a prerequisite for activity but the enzyme has broad specificity at other positions. {ECO:0000255|HAMAP-Rule:MF_00163}.	translation [GO:0006412]	metal ion binding [GO:0046872]; peptide deformylase activity [GO:0042586]	.	15703294
Q5E6I9	50S ribosomal protein L25	vfi:VF_0862;	0.394854	0.46243	LOW HIGH	rplY	This is one of the proteins that binds to the 5S RNA in the ribosome where it forms part of the central protuberance. {ECO:0000255|HAMAP-Rule:MF_01336}.	translation [GO:0006412]	5S rRNA binding [GO:0008097]; structural constituent of ribosome [GO:0003735]	.	15703294
Q5E5I7	Threonine--tRNA ligase (EC 6.1.1.3) (Threonyl-tRNA synthetase) (ThrRS)	vfi:VF_1214;	-0.779684	-0.54887	LOW HIGH	thrS	.	threonyl-tRNA aminoacylation [GO:0006435]	ATP binding [GO:0005524]; metal ion binding [GO:0046872]; threonine-tRNA ligase activity [GO:0004829]; tRNA binding [GO:0000049]	.	15703294
Q5E2Y5	Threonine synthase (EC 4.2.3.1)	vfi:VF_2116;	0.528379	0	LOW	thrC	.	threonine biosynthetic process [GO:0009088]	pyridoxal phosphate binding [GO:0030170]; threonine synthase activity [GO:0004795]	PATHWAY: Amino-acid biosynthesis; L-threonine biosynthesis; L-threonine from L-aspartate: step 5/5. {ECO:0000256|ARBA:ARBA00004979}.	15703294
Q5E2Y4	Homoserine kinase (HK) (HSK) (EC 2.7.1.39)	vfi:VF_2117;	0.77733	0	LOW	thrB	Catalyzes the ATP-dependent phosphorylation of L-homoserine to L-homoserine phosphate. {ECO:0000255|HAMAP-Rule:MF_00384}.	threonine biosynthetic process [GO:0009088]	ATP binding [GO:0005524]; homoserine kinase activity [GO:0004413]	PATHWAY: Amino-acid biosynthesis; L-threonine biosynthesis; L-threonine from L-aspartate: step 4/5. {ECO:0000255|HAMAP-Rule:MF_00384}.	15703294
Q5E1Z8	Signal recognition particle receptor FtsY (SRP receptor)	vfi:VF_2453;	0	0.480343	HIGH	ftsY	Involved in targeting and insertion of nascent membrane proteins into the cytoplasmic membrane. Acts as a receptor for the complex formed by the signal recognition particle (SRP) and the ribosome-nascent chain (RNC). Interaction with SRP-RNC leads to the transfer of the RNC complex to the Sec translocase for insertion into the membrane, the hydrolysis of GTP by both Ffh and FtsY, and the dissocia…	SRP-dependent cotranslational protein targeting to membrane [GO:0006614]	GTPase activity [GO:0003924]; GTP binding [GO:0005525]	.	15703294
Q5E6X6	Na(+)-translocating NADH-quinone reductase subunit A (Na(+)-NQR subunit A) (Na(+)-translocating NQR subunit A) (EC 7.2.1.1) (NQR complex subunit A) (NQR-1 subunit A)	vfi:VF_0725;	-1.37344	-1.42548	LOW HIGH	nqrA	NQR complex catalyzes the reduction of ubiquinone-1 to ubiquinol by two successive reactions, coupled with the transport of Na(+) ions from the cytoplasm to the periplasm. NqrA to NqrE are probably involved in the second step, the conversion of ubisemiquinone to ubiquinol. {ECO:0000256|HAMAP-Rule:MF_00425}.	sodium ion transport [GO:0006814]	oxidoreductase activity, acting on NAD(P)H, quinone or similar compound as acceptor [GO:0016655]	.	15703294
Q5E7G2	Oxaloacetate decarboxylase alpha subunit (EC 4.1.1.3)	vfi:VF_0539;	0.668772	0.289505	LOW HIGH	oadA	.	sodium ion transport [GO:0006814]	oxaloacetate decarboxylase activity [GO:0008948]	.	15703294
Q5E6X4	Na(+)-translocating NADH-quinone reductase subunit C (Na(+)-NQR subunit C) (Na(+)-translocating NQR subunit C) (EC 7.2.1.1) (NQR complex subunit C) (NQR-1 subunit C)	vfi:VF_0727;	-1.18725	-1.48961	LOW HIGH	nqrC	NQR complex catalyzes the reduction of ubiquinone-1 to ubiquinol by two successive reactions, coupled with the transport of Na(+) ions from the cytoplasm to the periplasm. NqrA to NqrE are probably involved in the second step, the conversion of ubisemiquinone to ubiquinol. {ECO:0000256|HAMAP-Rule:MF_00427}.	sodium ion transport [GO:0006814]	FMN binding [GO:0010181]; oxidoreductase activity, acting on NAD(P)H, quinone or similar compound as acceptor [GO:0016655]	.	15703294
Q5E6S4	Methyl-accepting chemotaxis protein	vfi:VF_0777;	-0.431289	-0.698593	LOW HIGH	VF_0777	.	signal transduction [GO:0007165]	.	.	15703294
Q5E532	Methyl-accepting chemotaxis protein	vfi:VF_1369;	1.08493	0	LOW	VF_1369	.	signal transduction [GO:0007165]	.	.	15703294
Q5E2L5	Methyl-accepting chemotaxis protein	vfi:VF_2236;	-0.280742	0	LOW	VF_2236	.	signal transduction [GO:0007165]	.	.	15703294
Q5E0Q1	Methyl-accepting chemotaxis protein	vfi:VF_A0325;	0	-0.698509	HIGH	VF_A0325	.	signal transduction [GO:0007165]	.	.	15703294
Q5E6E3	Serine--tRNA ligase (EC 6.1.1.11) (Seryl-tRNA synthetase) (SerRS) (Seryl-tRNA(Ser/Sec) synthetase)	vfi:VF_0908;	-0.46512	0	LOW	serS	Catalyzes the attachment of serine to tRNA(Ser). Is also able to aminoacylate tRNA(Sec) with serine, to form the misacylated tRNA L-seryl-tRNA(Sec), which will be further converted into selenocysteinyl-tRNA(Sec). {ECO:0000255|HAMAP-Rule:MF_00176}.	selenocysteine biosynthetic process [GO:0016260]; selenocysteinyl-tRNA(Sec) biosynthetic process [GO:0097056]; seryl-tRNA aminoacylation [GO:0006434]	ATP binding [GO:0005524]; serine-tRNA ligase activity [GO:0004828]	PATHWAY: Aminoacyl-tRNA biosynthesis; selenocysteinyl-tRNA(Sec) biosynthesis; L-seryl-tRNA(Sec) from L-serine and tRNA(Sec): step 1/1. {ECO:0000255|HAMAP-Rule:MF_00176}.	15703294
Q5E8U5	ATP-dependent RNA helicase RhlB (EC 3.6.4.13)	vfi:VF_0056;	-1.11579	-1.27498	LOW HIGH	rhlB	DEAD-box RNA helicase involved in RNA degradation. Has RNA-dependent ATPase activity and unwinds double-stranded RNA. {ECO:0000255|HAMAP-Rule:MF_00661}.	RNA catabolic process [GO:0006401]	ATP binding [GO:0005524]; hydrolase activity [GO:0016787]; RNA binding [GO:0003723]; RNA helicase activity [GO:0003724]	.	15703294; 18366731
Q5E768	GTPase Der (GTP-binding protein EngA)	vfi:VF_0633;	-0.815979	-0.920539	LOW HIGH	der,engA	GTPase that plays an essential role in the late steps of ribosome biogenesis. {ECO:0000255|HAMAP-Rule:MF_00195}.	ribosome biogenesis [GO:0042254]	GTP binding [GO:0005525]	.	15703294
Q5E235	50S ribosomal protein L10	vfi:VF_2416;	-0.476104	-0.838758	LOW HIGH	rplJ	Forms part of the ribosomal stalk, playing a central role in the interaction of the ribosome with GTP-bound translation factors. {ECO:0000256|ARBA:ARBA00002633}.	ribosome biogenesis [GO:0042254]	.	.	15703294
Q5E7F1	Ribosome maturation factor RimM	vfi:VF_0550;	-1.48831	-1.87598	LOW HIGH	rimM	An accessory protein needed during the final step in the assembly of 30S ribosomal subunit, possibly for assembly of the head region. Probably interacts with S19. Essential for efficient processing of 16S rRNA. May be needed both before and after RbfA during the maturation of 16S rRNA. It has affinity for free ribosomal 30S subunits but not for 70S ribosomes. {ECO:0000255|HAMAP-Rule:MF_00014}.	ribosomal small subunit biogenesis [GO:0042274]; rRNA processing [GO:0006364]	ribosome binding [GO:0043022]	.	15703294
Q5E5I3	50S ribosomal protein L20	vfi:VF_1218;	-0.404691	-1.01877	LOW HIGH	rplT	Binds directly to 23S ribosomal RNA and is necessary for the in vitro assembly process of the 50S ribosomal subunit. It is not involved in the protein synthesizing functions of that subunit. {ECO:0000255|HAMAP-Rule:MF_00382}.	ribosomal large subunit assembly [GO:0000027]; translation [GO:0006412]	rRNA binding [GO:0019843]; structural constituent of ribosome [GO:0003735]	.	15703294
Q5E8Q2	50S ribosomal subunit assembly factor BipA (EC 3.6.5.-) (GTP-binding protein BipA)	vfi:VF_0099;	-0.431511	-1.31862	LOW HIGH	typA,bipA	A 50S ribosomal subunit assembly protein with GTPase activity, required for 50S subunit assembly at low temperatures, may also play a role in translation. Binds GTP and analogs. Binds the 70S ribosome between the 30S and 50S subunits, in a similar position as ribosome-bound EF-G; it contacts a number of ribosomal proteins, both rRNAs and the A-site tRNA. {ECO:0000256|HAMAP-Rule:MF_00849}.	ribosomal large subunit assembly [GO:0000027]	GTPase activity [GO:0003924]; GTP binding [GO:0005525]; ribosome binding [GO:0043022]; rRNA binding [GO:0019843]; tRNA binding [GO:0000049]	.	15703294
Q5E7Q7	ATP-dependent RNA helicase SrmB (EC 3.6.4.13)	vfi:VF_0444;	0	-0.6988	HIGH	srmB	DEAD-box RNA helicase involved in the assembly of the 50S ribosomal subunit at low temperature. Exhibits RNA-stimulated ATP hydrolysis and RNA unwinding activity. {ECO:0000256|HAMAP-Rule:MF_00967}.	ribosomal large subunit assembly [GO:0000027]	ATP binding [GO:0005524]; hydrolase activity [GO:0016787]; nucleic acid binding [GO:0003676]; RNA helicase activity [GO:0003724]	.	15703294
Q5E6Z8	6,7-dimethyl-8-ribityllumazine synthase (DMRL synthase) (LS) (Lumazine synthase) (EC 2.5.1.78)	vfi:VF_0703;	0	0.446483	HIGH	ribH	Catalyzes the formation of 6,7-dimethyl-8-ribityllumazine by condensation of 5-amino-6-(D-ribitylamino)uracil with 3,4-dihydroxy-2-butanone 4-phosphate. This is the penultimate step in the biosynthesis of riboflavin. {ECO:0000255|HAMAP-Rule:MF_00178}.	riboflavin biosynthetic process [GO:0009231]	6,7-dimethyl-8-ribityllumazine synthase activity [GO:0000906]	PATHWAY: Cofactor biosynthesis; riboflavin biosynthesis; riboflavin from 2-hydroxy-3-oxobutyl phosphate and 5-amino-6-(D-ribitylamino)uracil: step 1/2. {ECO:0000255|HAMAP-Rule:MF_00178}.	15703294
Q5E6Z9	3,4-dihydroxy-2-butanone 4-phosphate synthase (DHBP synthase) (EC 4.1.99.12)	vfi:VF_0702;	0	0.423059	HIGH	ribB	Catalyzes the conversion of D-ribulose 5-phosphate to formate and 3,4-dihydroxy-2-butanone 4-phosphate. {ECO:0000256|ARBA:ARBA00002284, ECO:0000256|HAMAP-Rule:MF_00180}.	riboflavin biosynthetic process [GO:0009231]	3,4-dihydroxy-2-butanone-4-phosphate synthase activity [GO:0008686]; hydrolase activity [GO:0016787]; magnesium ion binding [GO:0000287]; manganese ion binding [GO:0030145]	PATHWAY: Cofactor biosynthesis; riboflavin biosynthesis. {ECO:0000256|ARBA:ARBA00005104}.; PATHWAY: Cofactor biosynthesis; riboflavin biosynthesis; 2-hydroxy-3-oxobutyl phosphate from D-ribulose 5-phosphate: step 1/1. {ECO:0000256|ARBA:ARBA00004904, ECO:0000256|HAMAP-Rule:MF_00180}.	15703294
Q5E2D5	Flavohemoprotein (Flavohemoglobin) (Hemoglobin-like protein) (Nitric oxide dioxygenase) (NO oxygenase) (NOD) (EC 1.14.12.17)	vfi:VF_2316;	-0.655512	0.436885	LOW HIGH	hmp	Is involved in NO detoxification in an aerobic process, termed nitric oxide dioxygenase (NOD) reaction that utilizes O(2) and NAD(P)H to convert NO to nitrate, which protects the bacterium from various noxious nitrogen compounds. Therefore, plays a central role in the inducible response to nitrosative stress. {ECO:0000256|HAMAP-Rule:MF_01252}.	response to nitrosative stress [GO:0051409]; response to toxic substance [GO:0009636]	FAD binding [GO:0071949]; heme binding [GO:0020037]; metal ion binding [GO:0046872]; nitric oxide dioxygenase activity [GO:0008941]; oxygen binding [GO:0019825]; oxygen carrier activity [GO:0005344]	.	15703294
Q5E6E9	Thioredoxin reductase (EC 1.8.1.9)	vfi:VF_0902;	-0.972264	0	LOW	trxB	.	removal of superoxide radicals [GO:0019430]	thioredoxin-disulfide reductase activity [GO:0004791]	.	15703294
Q5E7K1	Peptide chain release factor 3 (RF-3)	vfi:VF_0500;	-1.22967	-0.901321	LOW HIGH	prfC	Increases the formation of ribosomal termination complexes and stimulates activities of RF-1 and RF-2. It binds guanine nucleotides and has strong preference for UGA stop codons. It may interact directly with the ribosome. The stimulation of RF-1 and RF-2 is significantly reduced by GTP and GDP, but not by GMP. {ECO:0000255|HAMAP-Rule:MF_00072}.	regulation of translational termination [GO:0006449]	GTPase activity [GO:0003924]; GTP binding [GO:0005525]; translation release factor activity, codon specific [GO:0016149]	.	15703294
Q5E2D1	Protein HflC	vfi:VF_2320;	0	-0.296179	HIGH	hflC	HflC and HflK could regulate a protease. {ECO:0000256|PIRNR:PIRNR005651}.	regulation of peptidase activity [GO:0052547]	peptidase activity [GO:0008233]	.	15703294
Q5E7F6	S-ribosylhomocysteine lyase (EC 4.4.1.21) (AI-2 synthesis protein) (Autoinducer-2 production protein LuxS)	vfi:VF_0545;	0.709741	0.506039	LOW HIGH	luxS	Involved in the synthesis of autoinducer 2 (AI-2) which is secreted by bacteria and is used to communicate both the cell density and the metabolic potential of the environment. The regulation of gene expression in response to changes in cell density is called quorum sensing. Catalyzes the transformation of S-ribosylhomocysteine (RHC) to homocysteine (HC) and 4,5-dihydroxy-2,3-pentadione (DPD). {E…	quorum sensing [GO:0009372]	hydrolase activity [GO:0016787]; iron ion binding [GO:0005506]; S-ribosylhomocysteine lyase activity [GO:0043768]	.	15703294
Q5E3D2	Queuine tRNA-ribosyltransferase (EC 2.4.2.29) (Guanine insertion enzyme) (tRNA-guanine transglycosylase)	vfi:VF_1969;	0	-2.69523	HIGH	tgt	Catalyzes the base-exchange of a guanine (G) residue with the queuine precursor 7-aminomethyl-7-deazaguanine (PreQ1) at position 34 (anticodon wobble position) in tRNAs with GU(N) anticodons (tRNA-Asp, -Asn, -His and -Tyr). Catalysis occurs through a double-displacement mechanism. The nucleophile active site attacks the C1' of nucleotide 34 to detach the guanine base from the RNA, forming a coval…	queuosine biosynthetic process [GO:0008616]; tRNA-guanine transglycosylation [GO:0101030]	metal ion binding [GO:0046872]; queuine tRNA-ribosyltransferase activity [GO:0008479]	PATHWAY: tRNA modification; tRNA-queuosine biosynthesis. {ECO:0000255|HAMAP-Rule:MF_00168}.	15703294
Q5E3D1	S-adenosylmethionine:tRNA ribosyltransferase-isomerase (EC 2.4.99.17) (Queuosine biosynthesis protein QueA)	vfi:VF_1970;	-0.964235	0	LOW	queA	Transfers and isomerizes the ribose moiety from AdoMet to the 7-aminomethyl group of 7-deazaguanine (preQ1-tRNA) to give epoxyqueuosine (oQ-tRNA). {ECO:0000255|HAMAP-Rule:MF_00113}.	queuosine biosynthetic process [GO:0008616]	isomerase activity [GO:0016853]; transferase activity [GO:0016740]	PATHWAY: tRNA modification; tRNA-queuosine biosynthesis. {ECO:0000255|HAMAP-Rule:MF_00113}.	15703294
Q5E5F9	Phosphoenolpyruvate synthase (EC 2.7.9.2)	vfi:VF_1242;	0	0.416208	HIGH	VF_1242	.	pyruvate metabolic process [GO:0006090]	metal ion binding [GO:0046872]; pyruvate, water dikinase activity [GO:0008986]	.	15703294
Q5E7J6	Thymidine phosphorylase (EC 2.4.2.4) (TdRPase)	vfi:VF_0505;	-0.726351	0.387239	LOW HIGH	deoA	The enzymes which catalyze the reversible phosphorolysis of pyrimidine nucleosides are involved in the degradation of these compounds and in their utilization as carbon and energy sources, or in the rescue of pyrimidine bases for nucleotide synthesis. {ECO:0000255|HAMAP-Rule:MF_01628}.	pyrimidine nucleobase metabolic process [GO:0006206]; thymidine metabolic process [GO:0046104]	1,4-alpha-oligoglucan phosphorylase activity [GO:0004645]; pyrimidine-nucleoside phosphorylase activity [GO:0016154]; thymidine phosphorylase activity [GO:0009032]	PATHWAY: Pyrimidine metabolism; dTMP biosynthesis via salvage pathway; dTMP from thymine: step 1/2. {ECO:0000255|HAMAP-Rule:MF_01628}.	15703294
Q5E317	Pyridoxine 5'-phosphate synthase (PNP synthase) (EC 2.6.99.2)	vfi:VF_2084;	0	0.419788	HIGH	pdxJ	Catalyzes the complicated ring closure reaction between the two acyclic compounds 1-deoxy-D-xylulose-5-phosphate (DXP) and 3-amino-2-oxopropyl phosphate (1-amino-acetone-3-phosphate or AAP) to form pyridoxine 5'-phosphate (PNP) and inorganic phosphate. {ECO:0000255|HAMAP-Rule:MF_00279}.	pyridoxine biosynthetic process [GO:0008615]	pyridoxine 5'-phosphate synthase activity [GO:0033856]	PATHWAY: Cofactor biosynthesis; pyridoxine 5'-phosphate biosynthesis; pyridoxine 5'-phosphate from D-erythrose 4-phosphate: step 5/5. {ECO:0000255|HAMAP-Rule:MF_00279}.	15703294
Q5DZN1	GMP reductase (EC 1.7.1.7) (Guanosine 5'-monophosphate oxidoreductase) (Guanosine monophosphate reductase)	vfi:VF_A0695;	-1.08145	-1.24988	LOW HIGH	guaC	Catalyzes the irreversible NADPH-dependent deamination of GMP to IMP. It functions in the conversion of nucleobase, nucleoside and nucleotide derivatives of G to A nucleotides, and in maintaining the intracellular balance of A and G nucleotides. {ECO:0000255|HAMAP-Rule:MF_00596}.	purine nucleotide metabolic process [GO:0006163]	GMP reductase activity [GO:0003920]; metal ion binding [GO:0046872]	.	15703294
Q5E0H4	Purine nucleoside phosphorylase DeoD-type 2 (PNP 2) (EC 2.4.2.1)	vfi:VF_A0402;	-0.97117	-0.830798	LOW HIGH	deoD2	Catalyzes the reversible phosphorolytic breakdown of the N-glycosidic bond in the beta-(deoxy)ribonucleoside molecules, with the formation of the corresponding free purine bases and pentose-1-phosphate. {ECO:0000255|HAMAP-Rule:MF_01627}.	purine nucleoside metabolic process [GO:0042278]	purine-nucleoside phosphorylase activity [GO:0004731]	.	15703294
Q5E613	Pseudouridine synthase (EC 5.4.99.-)	vfi:VF_1038;	-0.791944	-1.08092	LOW HIGH	rluB	.	pseudouridine synthesis [GO:0001522]	lyase activity [GO:0016829]; pseudouridine synthase activity [GO:0009982]; RNA binding [GO:0003723]	.	15703294
Q5E7D7	Pseudouridine synthase (EC 5.4.99.-)	vfi:VF_0564;	-0.925612	-1.05948	LOW HIGH	rluD	Responsible for synthesis of pseudouridine from uracil. {ECO:0000256|RuleBase:RU362028}.	pseudouridine synthesis [GO:0001522]	lyase activity [GO:0016829]; pseudouridine synthase activity [GO:0009982]; RNA binding [GO:0003723]	.	15703294
Q5E249	Uroporphyrinogen decarboxylase (UPD) (URO-D) (EC 4.1.1.37)	vfi:VF_2402;	0	0.339835	HIGH	hemE	Catalyzes the decarboxylation of four acetate groups of uroporphyrinogen-III to yield coproporphyrinogen-III. {ECO:0000255|HAMAP-Rule:MF_00218}.	protoporphyrinogen IX biosynthetic process [GO:0006782]	uroporphyrinogen decarboxylase activity [GO:0004853]	PATHWAY: Porphyrin-containing compound metabolism; protoporphyrin-IX biosynthesis; coproporphyrinogen-III from 5-aminolevulinate: step 4/4. {ECO:0000255|HAMAP-Rule:MF_00218}.	15703294
Q5E2W6	Glutamate-1-semialdehyde 2,1-aminomutase (GSA) (EC 5.4.3.8) (Glutamate-1-semialdehyde aminotransferase) (GSA-AT)	vfi:VF_2135;	-0.690105	-0.850742	LOW HIGH	hemL	.	protoporphyrinogen IX biosynthetic process [GO:0006782]	glutamate-1-semialdehyde 2,1-aminomutase activity [GO:0042286]; pyridoxal phosphate binding [GO:0030170]; transaminase activity [GO:0008483]	PATHWAY: Porphyrin-containing compound metabolism; protoporphyrin-IX biosynthesis; 5-aminolevulinate from L-glutamyl-tRNA(Glu): step 2/2. {ECO:0000255|HAMAP-Rule:MF_00375}.	15703294
Q5DZZ0	NAD(P) transhydrogenase subunit alpha (EC 7.1.1.1)	vfi:VF_A0586;	-1.15458	-1.53392	LOW HIGH	pntA	The transhydrogenation between NADH and NADP is coupled to respiration and ATP hydrolysis and functions as a proton pump across the membrane. {ECO:0000256|ARBA:ARBA00003943, ECO:0000256|PIRNR:PIRNR000203}.	proton transmembrane transport [GO:1902600]	NAD(P)+ transhydrogenase activity [GO:0008746]; nucleotide binding [GO:0000166]	.	15703294
Q5E2H3	ATP-dependent protease ATPase subunit HslU (Unfoldase HslU)	vfi:VF_2278;	0.687873	1.01544	LOW HIGH	hslU	ATPase subunit of a proteasome-like degradation complex; this subunit has chaperone activity. The binding of ATP and its subsequent hydrolysis by HslU are essential for unfolding of protein substrates subsequently hydrolyzed by HslV. HslU recognizes the N-terminal part of its protein substrates and unfolds these before they are guided to HslV for hydrolysis. {ECO:0000255|HAMAP-Rule:MF_00249}.	protein unfolding [GO:0043335]	ATPase activity [GO:0016887]; ATP binding [GO:0005524]; peptidase activity [GO:0008233]	.	15703294
Q5E8V1	Sec-independent protein translocase protein TatB	vfi:VF_0050;	0.577369	0	LOW	tatB	Part of the twin-arginine translocation (Tat) system that transports large folded proteins containing a characteristic twin-arginine motif in their signal peptide across membranes. Together with TatC, TatB is part of a receptor directly interacting with Tat signal peptides. TatB may form an oligomeric binding site that transiently accommodates folded Tat precursor proteins before their translocat…	protein transport by the Tat complex [GO:0043953]	protein transmembrane transporter activity [GO:0008320]	.	15703294
Q5E8Z8	Membrane protein insertase YidC (Foldase YidC) (Membrane integrase YidC) (Membrane protein YidC)	vfi:VF_0003;	-2.14136	-1.7746	LOW HIGH	yidC	Required for the insertion and/or proper folding and/or complex formation of integral membrane proteins into the membrane. Involved in integration of membrane proteins that insert both dependently and independently of the Sec translocase complex, as well as at least some lipoproteins. Aids folding of multispanning membrane proteins. {ECO:0000256|HAMAP-Rule:MF_01810}.	protein transport [GO:0015031]	membrane insertase activity [GO:0032977]	.	15703294
Q5E7D5	Chaperone protein ClpB	vfi:VF_0566;	1.29298	0.907308	LOW HIGH	clpB	Part of a stress-induced multi-chaperone system, it is involved in the recovery of the cell from heat-induced damage, in cooperation with DnaK, DnaJ and GrpE. {ECO:0000256|RuleBase:RU362034}.	protein refolding [GO:0042026]; response to heat [GO:0009408]	ATPase activity [GO:0016887]; ATP binding [GO:0005524]	.	15703294
Q5E8E6	60 kDa chaperonin (GroEL protein) (Protein Cpn60)	vfi:VF_0205;	0.47056	0.794956	LOW HIGH	groL,groEL	Prevents misfolding and promotes the refolding and proper assembly of unfolded polypeptides generated under stress conditions. {ECO:0000255|HAMAP-Rule:MF_00600}.	protein refolding [GO:0042026]	ATPase activity [GO:0016887]; ATP binding [GO:0005524]; unfolded protein binding [GO:0051082]	.	15703294
Q5E6V9	Lipoyl synthase (EC 2.8.1.8) (Lip-syn) (LS) (Lipoate synthase) (Lipoic acid synthase) (Sulfur insertion protein LipA)	vfi:VF_0742;	0.528107	0.543461	LOW HIGH	lipA	Catalyzes the radical-mediated insertion of two sulfur atoms into the C-6 and C-8 positions of the octanoyl moiety bound to the lipoyl domains of lipoate-dependent enzymes, thereby converting the octanoylated domains into lipoylated derivatives. {ECO:0000255|HAMAP-Rule:MF_00206}.	protein lipoylation [GO:0009249]	4 iron, 4 sulfur cluster binding [GO:0051539]; lipoate synthase activity [GO:0016992]; lipoyl synthase activity (acting on glycine-cleavage complex H protein [GO:0102552]; lipoyl synthase activity (acting on pyruvate dehydrogenase E2 protein) [GO:0102553]; metal ion binding [GO:0046872]	PATHWAY: Protein modification; protein lipoylation via endogenous pathway; protein N(6)-(lipoyl)lysine from octanoyl-[acyl-carrier-protein]: step 2/2. {ECO:0000255|HAMAP-Rule:MF_00206}.	15703294
Q5E3D8	Methionine aminopeptidase (MAP) (MetAP) (EC 3.4.11.18) (Peptidase M)	vfi:VF_1963;	0	0.3034	HIGH	map	Removes the N-terminal methionine from nascent proteins. The N-terminal methionine is often cleaved when the second residue in the primary sequence is small and uncharged (Met-Ala-, Cys, Gly, Pro, Ser, Thr, or Val). {ECO:0000256|RuleBase:RU003653}.; Removes the N-terminal methionine from nascent proteins. The N-terminal methionine is often cleaved when the second residue in the primary sequence i…	protein initiator methionine removal [GO:0070084]	metal ion binding [GO:0046872]; metalloaminopeptidase activity [GO:0070006]	.	15703294
Q5E2A2	Protein-export protein SecB	vfi:VF_2349;	0	0.680816	HIGH	secB	One of the proteins required for the normal export of preproteins out of the cell cytoplasm. It is a molecular chaperone that binds to a subset of precursor proteins, maintaining them in a translocation-competent state. It also specifically binds to its receptor SecA. {ECO:0000255|HAMAP-Rule:MF_00821}.	protein folding [GO:0006457]; protein tetramerization [GO:0051262]; protein transport [GO:0015031]	unfolded protein binding [GO:0051082]	.	15703294
Q5E1X4	33 kDa chaperonin (Heat shock protein 33 homolog) (HSP33)	vfi:VF_2477;	0.49937	0.80691	LOW HIGH	hslO	Redox regulated molecular chaperone. Protects both thermally unfolding and oxidatively damaged proteins from irreversible aggregation. Plays an important role in the bacterial defense system toward oxidative stress. {ECO:0000255|HAMAP-Rule:MF_00117}.	protein folding [GO:0006457]	unfolded protein binding [GO:0051082]	.	15703294
Q5E5U3	Chaperone protein DnaJ-like protein	vfi:VF_1108;	1.52782	0	LOW	VF_1108	.	protein folding [GO:0006457]	unfolded protein binding [GO:0051082]	.	15703294
Q5E8C5	Peptidyl-prolyl cis-trans isomerase (EC 5.2.1.8)	vfi:VF_0226;	0.496525	0.260625	LOW HIGH	fkpA	.	protein folding [GO:0006457]	peptidyl-prolyl cis-trans isomerase activity [GO:0003755]	.	15703294
Q5E6Y0	Peptidyl-prolyl cis-trans isomerase (PPIase) (EC 5.2.1.8)	vfi:VF_0721;	0.533196	0	LOW	VF_0721	PPIases accelerate the folding of proteins. It catalyzes the cis-trans isomerization of proline imidic peptide bonds in oligopeptides. {ECO:0000256|RuleBase:RU363019}.	protein folding [GO:0006457]	peptidyl-prolyl cis-trans isomerase activity [GO:0003755]	.	15703294
Q5E837	Peptidyl-prolyl cis-trans isomerase (EC 5.2.1.8)	vfi:VF_0314;	-0.65438	0	LOW	fklB	.	protein folding [GO:0006457]	peptidyl-prolyl cis-trans isomerase activity [GO:0003755]	.	15703294
Q5E3A7	Chaperone protein DnaK 2 (HSP70 2) (Heat shock 70 kDa protein 2) (Heat shock protein 70 2)	vfi:VF_1994;	0.695647	0.424652	LOW HIGH	dnaK2	Acts as a chaperone. {ECO:0000255|HAMAP-Rule:MF_00332}.	protein folding [GO:0006457]	ATPase activity [GO:0016887]; ATP binding [GO:0005524]; unfolded protein binding [GO:0051082]	.	15703294
Q5E6Q9	Chaperone protein HtpG (Heat shock protein HtpG) (High temperature protein G)	vfi:VF_0792;	0.390442	0.770842	LOW HIGH	htpG	Molecular chaperone. Has ATPase activity. {ECO:0000255|HAMAP-Rule:MF_00505}.	protein folding [GO:0006457]	ATPase activity [GO:0016887]; ATP binding [GO:0005524]; unfolded protein binding [GO:0051082]	.	15703294
Q5E6Q4	ATP-dependent Clp protease ATP-binding subunit ClpX	vfi:VF_0797;	0.468037	0.347212	LOW HIGH	clpX	ATP-dependent specificity component of the Clp protease. It directs the protease to specific substrates. Can perform chaperone functions in the absence of ClpP. {ECO:0000255|HAMAP-Rule:MF_00175}.	protein folding [GO:0006457]	ATPase activity [GO:0016887]; ATP binding [GO:0005524]; protein dimerization activity [GO:0046983]; unfolded protein binding [GO:0051082]; zinc ion binding [GO:0008270]	.	15703294
Q5E8E7	10 kDa chaperonin (GroES protein) (Protein Cpn10)	vfi:VF_0204;	0.689727	0.987312	LOW HIGH	groS,groES	Binds to Cpn60 in the presence of Mg-ATP and suppresses the ATPase activity of the latter. {ECO:0000255|HAMAP-Rule:MF_00580}.	protein folding [GO:0006457]	ATPase activity [GO:0016887]; ATP binding [GO:0005524]	.	15703294
Q5E3A5	Protein GrpE (HSP-70 cofactor)	vfi:VF_1996;	2.00731	0.929461	LOW HIGH	grpE	Participates actively in the response to hyperosmotic and heat shock by preventing the aggregation of stress-denatured proteins, in association with DnaK and GrpE. It is the nucleotide exchange factor for DnaK and may function as a thermosensor. Unfolded proteins bind initially to DnaJ; upon interaction with the DnaJ-bound protein, DnaK hydrolyzes its bound ATP, resulting in the formation of a st…	protein folding [GO:0006457]	adenyl-nucleotide exchange factor activity [GO:0000774]; chaperone binding [GO:0051087]; protein homodimerization activity [GO:0042803]	.	15703294
Q5E6W9	FAD:protein FMN transferase (EC 2.7.1.180) (Flavin transferase)	vfi:VF_0732;	-1.10571	0	LOW	apbE	Flavin transferase that catalyzes the transfer of the FMN moiety of FAD and its covalent binding to the hydroxyl group of a threonine residue in a target flavoprotein. {ECO:0000256|RuleBase:RU363002}.	protein flavinylation [GO:0017013]	metal ion binding [GO:0046872]; transferase activity [GO:0016740]	.	15703294
Q5E7M2	ATP-dependent zinc metalloprotease FtsH (EC 3.4.24.-)	vfi:VF_0479;	0.520197	0.351433	LOW HIGH	hflB,ftsH	Acts as a processive, ATP-dependent zinc metallopeptidase for both cytoplasmic and membrane proteins. Plays a role in the quality control of integral membrane proteins. {ECO:0000256|HAMAP-Rule:MF_01458}.	protein catabolic process [GO:0030163]	ATP binding [GO:0005524]; ATP-dependent peptidase activity [GO:0004176]; metalloendopeptidase activity [GO:0004222]; zinc ion binding [GO:0008270]	.	15703294
Q5E719	Proline--tRNA ligase (EC 6.1.1.15) (Prolyl-tRNA synthetase) (ProRS)	vfi:VF_0682;	-0.593887	0	LOW	proS	Catalyzes the attachment of proline to tRNA(Pro) in a two-step reaction: proline is first activated by ATP to form Pro-AMP and then transferred to the acceptor end of tRNA(Pro). As ProRS can inadvertently accommodate and process non-cognate amino acids such as alanine and cysteine, to avoid such errors it has two additional distinct editing activities against alanine. One activity is designated a…	prolyl-tRNA aminoacylation [GO:0006433]	aminoacyl-tRNA editing activity [GO:0002161]; ATP binding [GO:0005524]; proline-tRNA ligase activity [GO:0004827]	.	15703294
Q5E7D9	Stationary phase translation inhibitor and ribosome stability factor RaiA (YfiA)	vfi:VF_0562;	0	0.68511	HIGH	raiA	.	primary metabolic process [GO:0044238]; regulation of translation [GO:0006417]	.	.	15703294
Q5E5C2	RNA chaperone ProQ	vfi:VF_1279;	0	0.296805	HIGH	proQ	RNA chaperone with significant RNA binding, RNA strand exchange and RNA duplexing activities. {ECO:0000255|HAMAP-Rule:MF_00749}.	posttranscriptional regulation of gene expression [GO:0010608]	RNA strand annealing activity [GO:0033592]; RNA strand-exchange activity [GO:0034057]	.	15703294
Q5E312	Elongation factor 4 (EF-4) (EC 3.6.5.n1) (Ribosomal back-translocase LepA)	vfi:VF_2089;	0	-1.31159	HIGH	lepA	Required for accurate and efficient protein synthesis under certain stress conditions. May act as a fidelity factor of the translation reaction, by catalyzing a one-codon backward translocation of tRNAs on improperly translocated ribosomes. Back-translocation proceeds from a post-translocation (POST) complex to a pre-translocation (PRE) complex, thus giving elongation factor G a second chance to …	positive regulation of translation [GO:0045727]	GTPase activity [GO:0003924]; GTP binding [GO:0005525]; ribosome binding [GO:0043022]; translation elongation factor activity [GO:0003746]	.	15703294
Q5E583	Putrescine-binding periplasmic protein	vfi:VF_1318;	3.3294	-0.289696	LOW HIGH	potD2	Required for the activity of the bacterial periplasmic transport system of putrescine. {ECO:0000256|PIRNR:PIRNR019574}.	polyamine transport [GO:0015846]	polyamine binding [GO:0019808]	.	15703294
Q5E582	Putrescine-binding periplasmic protein	vfi:VF_1319;	-1.27979	0.700854	LOW HIGH	potD1	Required for the activity of the bacterial periplasmic transport system of putrescine. {ECO:0000256|PIRNR:PIRNR019574}.	polyamine transport [GO:0015846]	polyamine binding [GO:0019808]	.	15703294
Q5E1N6	ATP synthase gamma chain (ATP synthase F1 sector gamma subunit) (F-ATPase gamma subunit)	vfi:VF_2565;	-0.42281	0	LOW	atpG	Produces ATP from ADP in the presence of a proton gradient across the membrane. The gamma chain is believed to be important in regulating ATPase activity and the flow of protons through the CF(0) complex. {ECO:0000255|HAMAP-Rule:MF_00815}.	plasma membrane ATP synthesis coupled proton transport [GO:0042777]	ATP binding [GO:0005524]; proton-transporting ATP synthase activity, rotational mechanism [GO:0046933]	.	15703294
Q5E3K4	Glucose-specific enzyme IIA component of PTS (EC 2.7.1.191)	vfi:VF_1897;	0.648136	0	LOW	crr	.	phosphoenolpyruvate-dependent sugar phosphotransferase system [GO:0009401]	transferase activity [GO:0016740]	.	15703294
Q5E6P3	Fused N-acetyl glucosamine specific PTS enzyme: IIC and IIB components (EC 2.7.1.191)	vfi:VF_0808;	-0.530961	-2.19227	LOW HIGH	nagE	.	phosphoenolpyruvate-dependent sugar phosphotransferase system [GO:0009401]	kinase activity [GO:0016301]; N-acetylglucosamine transmembrane transporter activity [GO:0015572]; protein-N(PI)-phosphohistidine-sugar phosphotransferase activity [GO:0008982]	.	15703294
Q5E3K6	Phosphoenolpyruvate-protein phosphotransferase (EC 2.7.3.9) (Phosphotransferase system, enzyme I)	vfi:VF_1895;	0.370448	0	LOW	ptsI	General (non sugar-specific) component of the phosphoenolpyruvate-dependent sugar phosphotransferase system (sugar PTS). This major carbohydrate active-transport system catalyzes the phosphorylation of incoming sugar substrates concomitantly with their translocation across the cell membrane. Enzyme I transfers the phosphoryl group from phosphoenolpyruvate (PEP) to the phosphoryl carrier protein (…	phosphoenolpyruvate-dependent sugar phosphotransferase system [GO:0009401]	kinase activity [GO:0016301]; metal ion binding [GO:0046872]; phosphoenolpyruvate-protein phosphotransferase activity [GO:0008965]	.	15703294
Q5E419	EIICB-Glc (EC 2.7.1.199) (Glucose permease IIC component) (Glucose-specific phosphotransferase enzyme IIB component) (PTS system glucose-specific EIIB component) (PTS system glucose-specific EIIC component) (PTS system glucose-specific EIICB component)	vfi:VF_1732;	0	-2.06498	HIGH	ptsG	.	phosphoenolpyruvate-dependent sugar phosphotransferase system [GO:0009401]	glucose transmembrane transporter activity [GO:0005355]; kinase activity [GO:0016301]; protein-N(PI)-phosphohistidine-sugar phosphotransferase activity [GO:0008982]	.	15703294
Q5E2C0	Phosphatidylserine decarboxylase proenzyme (EC 4.1.1.65) [Cleaved into: Phosphatidylserine decarboxylase alpha chain; Phosphatidylserine decarboxylase beta chain]	vfi:VF_2331;	0	0.897763	HIGH	psd	Catalyzes the formation of phosphatidylethanolamine (PtdEtn) from phosphatidylserine (PtdSer). {ECO:0000255|HAMAP-Rule:MF_00662}.	phosphatidylethanolamine biosynthetic process [GO:0006646]	phosphatidylserine decarboxylase activity [GO:0004609]	PATHWAY: Phospholipid metabolism; phosphatidylethanolamine biosynthesis; phosphatidylethanolamine from CDP-diacylglycerol: step 2/2. {ECO:0000255|HAMAP-Rule:MF_00662}.	15703294
Q5E5G6	Phenylalanine--tRNA ligase alpha subunit (EC 6.1.1.20) (Phenylalanyl-tRNA synthetase alpha subunit) (PheRS)	vfi:VF_1235;	-0.848427	0.467962	LOW HIGH	pheS	.	phenylalanyl-tRNA aminoacylation [GO:0006432]	ATP binding [GO:0005524]; magnesium ion binding [GO:0000287]; phenylalanine-tRNA ligase activity [GO:0004826]; tRNA binding [GO:0000049]	.	15703294
Q5E5G5	Phenylalanine--tRNA ligase beta subunit (EC 6.1.1.20) (Phenylalanyl-tRNA synthetase beta subunit) (PheRS)	vfi:VF_1236;	-1.62893	-1.4803	LOW HIGH	pheT	.	phenylalanyl-tRNA aminoacylation [GO:0006432]	ATP binding [GO:0005524]; magnesium ion binding [GO:0000287]; phenylalanine-tRNA ligase activity [GO:0004826]; tRNA binding [GO:0000049]	.	15703294
Q5E8T5	Porphobilinogen deaminase (PBG) (EC 2.5.1.61) (Hydroxymethylbilane synthase) (HMBS) (Pre-uroporphyrinogen synthase)	vfi:VF_0066;	0	0.413236	HIGH	hemC	Tetrapolymerization of the monopyrrole PBG into the hydroxymethylbilane pre-uroporphyrinogen in several discrete steps. {ECO:0000255|HAMAP-Rule:MF_00260}.	peptidyl-pyrromethane cofactor linkage [GO:0018160]; protoporphyrinogen IX biosynthetic process [GO:0006782]	hydroxymethylbilane synthase activity [GO:0004418]	PATHWAY: Porphyrin-containing compound metabolism; protoporphyrin-IX biosynthesis; coproporphyrinogen-III from 5-aminolevulinate: step 2/4. {ECO:0000255|HAMAP-Rule:MF_00260}.	15703294
Q5E2F3	DD-transpeptidase (EC 2.4.1.129) (EC 3.4.16.4) (Penicillin-binding protein 1A) (Penicillin-insensitive transglycosylase) (Penicillin-sensitive transpeptidase) (Peptidoglycan TGase)	vfi:VF_2298;	-1.26815	-1.74537	LOW HIGH	mrcA	Cell wall formation. Synthesis of cross-linked peptidoglycan from the lipid intermediates. The enzyme has a penicillin-insensitive transglycosylase N-terminal domain (formation of linear glycan strands) and a penicillin-sensitive transpeptidase C-terminal domain (cross-linking of the peptide subunits). {ECO:0000256|ARBA:ARBA00002624}.	peptidoglycan biosynthetic process [GO:0009252]; response to antibiotic [GO:0046677]	penicillin binding [GO:0008658]; peptidoglycan glycosyltransferase activity [GO:0008955]; serine-type D-Ala-D-Ala carboxypeptidase activity [GO:0009002]	PATHWAY: Cell wall biogenesis; peptidoglycan biosynthesis. {ECO:0000256|ARBA:ARBA00004752}.	15703294
Q5E1T2	Dipeptide transport ATP-binding protein DppD	vfi:VF_2519;	-0.358087	-0.515965	LOW HIGH	dppD	.	peptide transport [GO:0015833]	ATPase-coupled transmembrane transporter activity [GO:0042626]; ATP binding [GO:0005524]	.	15703294
Q5E4F7	Oligopeptide transport ATP-binding protein OppD	vfi:VF_1594;	-1.01542	0	LOW	oppD	.	peptide transport [GO:0015833]	ATPase-coupled transmembrane transporter activity [GO:0042626]; ATP binding [GO:0005524]	.	15703294
Q5E4F8	Oligopeptide transporter ATP-binding protein OppF	vfi:VF_1593;	-1.20072	0	LOW	oppF	.	peptide transport [GO:0015833]	ATPase-coupled transmembrane transporter activity [GO:0042626]; ATP binding [GO:0005524]	.	15703294
Q5E0X3	Peptidase T (EC 3.4.11.4) (Aminotripeptidase) (Tripeptidase) (Tripeptide aminopeptidase)	vfi:VF_A0253;	1.95057	0	LOW	pepT	Cleaves the N-terminal amino acid of tripeptides. {ECO:0000255|HAMAP-Rule:MF_00550}.	peptide catabolic process [GO:0043171]	metallopeptidase activity [GO:0008237]; tripeptide aminopeptidase activity [GO:0045148]; zinc ion binding [GO:0008270]	.	15703294
Q5E2Z6	Ribose-5-phosphate isomerase A (EC 5.3.1.6) (Phosphoriboisomerase A) (PRI)	vfi:VF_2105;	0	0.29544	HIGH	rpiA	Catalyzes the reversible conversion of ribose-5-phosphate to ribulose 5-phosphate. {ECO:0000255|HAMAP-Rule:MF_00170}.	pentose-phosphate shunt, non-oxidative branch [GO:0009052]	ribose-5-phosphate isomerase activity [GO:0004751]	PATHWAY: Carbohydrate degradation; pentose phosphate pathway; D-ribose 5-phosphate from D-ribulose 5-phosphate (non-oxidative stage): step 1/1. {ECO:0000255|HAMAP-Rule:MF_00170}.	15703294
Q5E2T2	3-methyl-2-oxobutanoate hydroxymethyltransferase 1 (EC 2.1.2.11) (Ketopantoate hydroxymethyltransferase 1) (KPHMT 1)	vfi:VF_2169;	0	0.342095	HIGH	panB1	Catalyzes the reversible reaction in which hydroxymethyl group from 5,10-methylenetetrahydrofolate is transferred onto alpha-ketoisovalerate to form ketopantoate. {ECO:0000255|HAMAP-Rule:MF_00156}.	pantothenate biosynthetic process [GO:0015940]	3-methyl-2-oxobutanoate hydroxymethyltransferase activity [GO:0003864]; metal ion binding [GO:0046872]	PATHWAY: Cofactor biosynthesis; (R)-pantothenate biosynthesis; (R)-pantoate from 3-methyl-2-oxobutanoate: step 1/2. {ECO:0000255|HAMAP-Rule:MF_00156}.	15703294
Q5E7R2	S-adenosylmethionine synthase (AdoMet synthase) (EC 2.5.1.6) (MAT) (Methionine adenosyltransferase)	vfi:VF_0439;	-1.31703	-0.887305	LOW HIGH	metK	Catalyzes the formation of S-adenosylmethionine (AdoMet) from methionine and ATP. The overall synthetic reaction is composed of two sequential steps, AdoMet formation and the subsequent tripolyphosphate hydrolysis which occurs prior to release of AdoMet from the enzyme. {ECO:0000255|HAMAP-Rule:MF_00086}.	one-carbon metabolic process [GO:0006730]; S-adenosylmethionine biosynthetic process [GO:0006556]	ATP binding [GO:0005524]; magnesium ion binding [GO:0000287]; methionine adenosyltransferase activity [GO:0004478]	PATHWAY: Amino-acid biosynthesis; S-adenosyl-L-methionine biosynthesis; S-adenosyl-L-methionine from L-methionine: step 1/1. {ECO:0000255|HAMAP-Rule:MF_00086}.	15703294
Q5E8I5	dTDP-glucose 4,6-dehydratase (EC 4.2.1.46)	vfi:VF_0166;	1.05569	0	LOW	rffG	.	nucleotide-sugar metabolic process [GO:0009225]	dTDP-glucose 4,6-dehydratase activity [GO:0008460]	.	15703294
Q5E8Q8	Adenosine deaminase (EC 3.5.4.4) (Adenosine aminohydrolase)	vfi:VF_0093;	0.352063	0	LOW	add	.	nucleotide metabolic process [GO:0009117]; purine ribonucleoside monophosphate biosynthetic process [GO:0009168]	adenosine deaminase activity [GO:0004000]; zinc ion binding [GO:0008270]	.	15703294; 18366731
Q5E6S3	Bifunctional UDP-sugar hydrolase/5'-nucleotidase (EC 3.1.3.5) (EC 3.6.1.45)	vfi:VF_0778;	-0.814823	0	LOW	ushA	.	nucleotide catabolic process [GO:0009166]	5'-nucleotidase activity [GO:0008253]; metal ion binding [GO:0046872]; nucleotide binding [GO:0000166]; UDP-sugar diphosphatase activity [GO:0008768]	.	15703294
Q5E832	2',3'-cyclic-nucleotide 2'-phosphodiesterase/3'-nucleotidase (EC 3.1.3.6) (EC 3.1.4.16)	vfi:VF_0319;	-0.314139	0.325998	LOW HIGH	cpdB	.	nucleotide catabolic process [GO:0009166]	2',3'-cyclic-nucleotide 2'-phosphodiesterase activity [GO:0008663]; 3'-nucleotidase activity [GO:0008254]; metal ion binding [GO:0046872]; nucleotide binding [GO:0000166]	.	15703294
Q5E3H4	Uracil phosphoribosyltransferase (EC 2.4.2.9) (UMP pyrophosphorylase) (UPRTase)	vfi:VF_1927;	-0.843065	0	LOW	upp	Catalyzes the conversion of uracil and 5-phospho-alpha-D-ribose 1-diphosphate (PRPP) to UMP and diphosphate. {ECO:0000256|HAMAP-Rule:MF_01218}.	nucleoside metabolic process [GO:0009116]; UMP salvage [GO:0044206]; uracil salvage [GO:0006223]	GTP binding [GO:0005525]; magnesium ion binding [GO:0000287]; uracil phosphoribosyltransferase activity [GO:0004845]	PATHWAY: Pyrimidine metabolism; UMP biosynthesis via salvage pathway; UMP from uracil: step 1/1. {ECO:0000256|ARBA:ARBA00005180, ECO:0000256|HAMAP-Rule:MF_01218}.	15703294
Q5E4N0	Uridine phosphorylase (EC 2.4.2.3)	vfi:VF_1521;	-1.64898	-1.92546	LOW HIGH	udp	Catalyzes the reversible phosphorylytic cleavage of uridine and deoxyuridine to uracil and ribose- or deoxyribose-1-phosphate. The produced molecules are then utilized as carbon and energy sources or in the rescue of pyrimidine bases for nucleotide synthesis. {ECO:0000256|RuleBase:RU361131}.	nucleoside metabolic process [GO:0009116]; nucleotide catabolic process [GO:0009166]; UMP salvage [GO:0044206]	uridine phosphorylase activity [GO:0004850]	PATHWAY: Pyrimidine metabolism; UMP biosynthesis via salvage pathway; uracil from uridine (phosphorylase route): step 1/1. {ECO:0000256|ARBA:ARBA00004825, ECO:0000256|RuleBase:RU361131}.	15703294
Q5E5T0	Predicted transporter	vfi:VF_1121;	1.79385	0	LOW	yeaV	.	nitrogen compound transport [GO:0071705]	transmembrane transporter activity [GO:0022857]	.	15703294
Q5E731	Urease accessory protein UreG	vfi:VF_0670;	3.17988	0	LOW	ureG	Facilitates the functional incorporation of the urease nickel metallocenter. This process requires GTP hydrolysis, probably effectuated by UreG. {ECO:0000255|HAMAP-Rule:MF_01389}.	nitrogen compound metabolic process [GO:0006807]	GTPase activity [GO:0003924]; GTP binding [GO:0005525]; nickel cation binding [GO:0016151]	.	15703294
Q5E2R7	Quinolinate phosphoribosyltransferase [decarboxylating] (EC 2.4.2.19)	vfi:VF_2184;	-0.800992	0.291327	LOW HIGH	nadC	Involved in the catabolism of quinolinic acid (QA). {ECO:0000256|ARBA:ARBA00003237}.	NAD biosynthetic process [GO:0009435]	nicotinate-nucleotide diphosphorylase (carboxylating) activity [GO:0004514]	PATHWAY: Cofactor biosynthesis; NAD(+) biosynthesis. {ECO:0000256|ARBA:ARBA00004790}.; PATHWAY: Cofactor biosynthesis; NAD(+) biosynthesis; nicotinate D-ribonucleotide from quinolinate: step 1/1. {ECO:0000256|ARBA:ARBA00004893}.	15703294
Q5DZX4	NH(3)-dependent NAD(+) synthetase (EC 6.3.1.5)	vfi:VF_A0602;	-0.247208	0	LOW	nadE	Catalyzes the ATP-dependent amidation of deamido-NAD to form NAD. Uses ammonia as a nitrogen source. {ECO:0000255|HAMAP-Rule:MF_00193}.	NAD biosynthetic process [GO:0009435]	ATP binding [GO:0005524]; glutaminase activity [GO:0004359]; metal ion binding [GO:0046872]; NAD+ synthase (glutamine-hydrolyzing) activity [GO:0003952]; NAD+ synthase activity [GO:0008795]	PATHWAY: Cofactor biosynthesis; NAD(+) biosynthesis; NAD(+) from deamido-NAD(+) (ammonia route): step 1/1. {ECO:0000255|HAMAP-Rule:MF_00193}.	15703294
Q5E314	Ribonuclease 3 (EC 3.1.26.3) (Ribonuclease III) (RNase III)	vfi:VF_2087;	0	-0.793223	HIGH	rnc	Digests double-stranded RNA. Involved in the processing of primary rRNA transcript to yield the immediate precursors to the large and small rRNAs (23S and 16S). Processes some mRNAs, and tRNAs when they are encoded in the rRNA operon. Processes pre-crRNA and tracrRNA of type II CRISPR loci if present in the organism. {ECO:0000255|HAMAP-Rule:MF_00104}.	mRNA processing [GO:0006397]; rRNA catabolic process [GO:0016075]; rRNA processing [GO:0006364]; tRNA processing [GO:0008033]	metal ion binding [GO:0046872]; ribonuclease III activity [GO:0004525]; rRNA binding [GO:0019843]	.	15703294
Q5E403	Ribonuclease E (RNase E) (EC 3.1.26.12)	vfi:VF_1748;	-0.59925	-1.0314	LOW HIGH	rne	Endoribonuclease that plays a central role in RNA processing and decay. Required for the maturation of 5S and 16S rRNAs and the majority of tRNAs. Also involved in the degradation of most mRNAs. {ECO:0000256|HAMAP-Rule:MF_00970}.	mRNA catabolic process [GO:0006402]; rRNA processing [GO:0006364]; tRNA processing [GO:0008033]	endoribonuclease activity [GO:0004521]; magnesium ion binding [GO:0000287]; ribonuclease E activity [GO:0008995]; rRNA binding [GO:0019843]; tRNA binding [GO:0000049]; zinc ion binding [GO:0008270]	.	15703294
Q5E7L1	Polyribonucleotide nucleotidyltransferase (EC 2.7.7.8) (Polynucleotide phosphorylase) (PNPase)	vfi:VF_0490;	-1.00337	-1.74665	LOW HIGH	pnp	Involved in mRNA degradation. Catalyzes the phosphorolysis of single-stranded polyribonucleotides processively in the 3'- to 5'-direction. {ECO:0000255|HAMAP-Rule:MF_01595}.	mRNA catabolic process [GO:0006402]; RNA processing [GO:0006396]	magnesium ion binding [GO:0000287]; polyribonucleotide nucleotidyltransferase activity [GO:0004654]; RNA binding [GO:0003723]	.	15703294
Q5E3J6	Periplasmic nitrate reductase (EC 1.9.6.1)	vfi:VF_1905;	-0.80312	-1.32226	LOW HIGH	napA	Catalytic subunit of the periplasmic nitrate reductase complex NapAB. Receives electrons from NapB and catalyzes the reduction of nitrate to nitrite. {ECO:0000255|HAMAP-Rule:MF_01630}.	Mo-molybdopterin cofactor biosynthetic process [GO:0006777]; nitrate assimilation [GO:0042128]	4 iron, 4 sulfur cluster binding [GO:0051539]; electron transfer activity [GO:0009055]; iron ion binding [GO:0005506]; molybdenum ion binding [GO:0030151]; molybdopterin cofactor binding [GO:0043546]; nitrate reductase (cytochrome) activity [GO:0050140]; nitrate reductase activity [GO:0008940]	.	15703294
Q5E011	Predicted molybdochelatase	vfi:VF_A0565;	0	0.40146	HIGH	mog	.	Mo-molybdopterin cofactor biosynthetic process [GO:0006777]	.	PATHWAY: Cofactor biosynthesis; molybdopterin biosynthesis. {ECO:0000256|ARBA:ARBA00005046}.	15703294
Q5E4E3	Molybdopterin molybdenumtransferase (EC 2.10.1.1)	vfi:VF_1608;	0	0.614724	HIGH	moeA	Catalyzes the insertion of molybdate into adenylated molybdopterin with the concomitant release of AMP. {ECO:0000256|ARBA:ARBA00002901, ECO:0000256|RuleBase:RU365090}.	molybdopterin cofactor biosynthetic process [GO:0032324]; Mo-molybdopterin cofactor biosynthetic process [GO:0006777]	metal ion binding [GO:0046872]; molybdopterin molybdotransferase activity [GO:0061599]	PATHWAY: Cofactor biosynthesis; molybdopterin biosynthesis. {ECO:0000256|ARBA:ARBA00005046, ECO:0000256|RuleBase:RU365090}.	15703294
Q5E7R5	Ribosomal RNA small subunit methyltransferase E (EC 2.1.1.193)	vfi:VF_0436;	-1.27411	-0.731511	LOW HIGH	rsmE	Specifically methylates the N3 position of the uracil ring of uridine 1498 (m3U1498) in 16S rRNA. Acts on the fully assembled 30S ribosomal subunit. {ECO:0000256|PIRNR:PIRNR015601}.	methylation [GO:0032259]; rRNA processing [GO:0006364]	methyltransferase activity [GO:0008168]	.	15703294
Q5E2E2	Methylenetetrahydrofolate reductase (EC 1.5.1.20)	vfi:VF_2309;	0	0.974501	HIGH	metF	.	methionine biosynthetic process [GO:0009086]; tetrahydrofolate interconversion [GO:0035999]	methylenetetrahydrofolate reductase NADH activity [GO:0106312]; methylenetetrahydrofolate reductase NADPH activity [GO:0106313]	PATHWAY: One-carbon metabolism; tetrahydrofolate interconversion. {ECO:0000256|ARBA:ARBA00004777, ECO:0000256|RuleBase:RU003862}.	15703294
Q5E6V1	Ribosomal silencing factor RsfS	vfi:VF_0750;	0	0.634255	HIGH	ybeB,rsfS	Functions as a ribosomal silencing factor. Interacts with ribosomal protein L14 (rplN), blocking formation of intersubunit bridge B8. Prevents association of the 30S and 50S ribosomal subunits and the formation of functional ribosomes, thus repressing translation. {ECO:0000256|HAMAP-Rule:MF_01477}.	mature ribosome assembly [GO:0042256]; negative regulation of ribosome biogenesis [GO:0090071]; negative regulation of translation [GO:0017148]	.	.	15703294
Q5E7L4	Ribosome-binding factor A	vfi:VF_0487;	-1.06409	-0.939686	LOW HIGH	rbfA	One of several proteins that assist in the late maturation steps of the functional core of the 30S ribosomal subunit. Associates with free 30S ribosomal subunits (but not with 30S subunits that are part of 70S ribosomes or polysomes). Required for efficient processing of 16S rRNA. May interact with the 5'-terminal helix region of 16S rRNA. {ECO:0000255|HAMAP-Rule:MF_00003}.	maturation of SSU-rRNA [GO:0030490]	.	.	15703294
Q5E7P8	Lysine--tRNA ligase (EC 6.1.1.6) (Lysyl-tRNA synthetase) (LysRS)	vfi:VF_0453;	-0.56219	-0.669479	LOW HIGH	lysS	.	lysyl-tRNA aminoacylation [GO:0006430]	ATP binding [GO:0005524]; lysine-tRNA ligase activity [GO:0004824]; magnesium ion binding [GO:0000287]	.	15703294
Q5E2Y3	Bifunctional aspartokinase/homoserine dehydrogenase [Includes: Aspartokinase (EC 2.7.2.4); Homoserine dehydrogenase (EC 1.1.1.3)]	vfi:VF_2118;	0	-1.28643	HIGH	thrA	.	lysine biosynthetic process via diaminopimelate [GO:0009089]; threonine biosynthetic process [GO:0009088]	aspartate kinase activity [GO:0004072]; ATP binding [GO:0005524]; homoserine dehydrogenase activity [GO:0004412]; NADP binding [GO:0050661]	PATHWAY: Amino-acid biosynthesis; L-lysine biosynthesis via DAP pathway; (S)-tetrahydrodipicolinate from L-aspartate: step 1/4. {ECO:0000256|ARBA:ARBA00004766, ECO:0000256|PIRNR:PIRNR000727}.; PATHWAY: Amino-acid biosynthesis; L-methionine biosynthesis via de novo pathway; L-homoserine from L-aspartate: step 1/3. {ECO:0000256|ARBA:ARBA00004986, ECO:0000256|PIRNR:PIRNR000727}.; PATHWAY: Amino-acid…	15703294
Q5E1W6	Diaminopimelate decarboxylase (DAP decarboxylase) (DAPDC) (EC 4.1.1.20)	vfi:VF_2485;	-0.522874	-1.24815	LOW HIGH	lysA	Specifically catalyzes the decarboxylation of meso-diaminopimelate (meso-DAP) to L-lysine. {ECO:0000256|HAMAP-Rule:MF_02120}.	lysine biosynthetic process via diaminopimelate [GO:0009089]	diaminopimelate decarboxylase activity [GO:0008836]; pyridoxal phosphate binding [GO:0030170]	PATHWAY: Amino-acid biosynthesis; L-lysine biosynthesis via DAP pathway; L-lysine from DL-2,6-diaminopimelate: step 1/1. {ECO:0000256|HAMAP-Rule:MF_02120, ECO:0000256|RuleBase:RU003738}.	15703294
Q5E6F2	Phosphoserine aminotransferase (EC 2.6.1.52) (Phosphohydroxythreonine aminotransferase) (PSAT)	vfi:VF_0899;	1.40999	0.278766	LOW HIGH	serC	Catalyzes the reversible conversion of 3-phosphohydroxypyruvate to phosphoserine and of 3-hydroxy-2-oxo-4-phosphonooxybutanoate to phosphohydroxythreonine. {ECO:0000255|HAMAP-Rule:MF_00160}.	L-serine biosynthetic process [GO:0006564]; pyridoxine biosynthetic process [GO:0008615]	O-phospho-L-serine:2-oxoglutarate aminotransferase activity [GO:0004648]; pyridoxal phosphate binding [GO:0030170]	PATHWAY: Amino-acid biosynthesis; L-serine biosynthesis; L-serine from 3-phospho-D-glycerate: step 2/3. {ECO:0000255|HAMAP-Rule:MF_00160}.; PATHWAY: Cofactor biosynthesis; pyridoxine 5'-phosphate biosynthesis; pyridoxine 5'-phosphate from D-erythrose 4-phosphate: step 3/5. {ECO:0000255|HAMAP-Rule:MF_00160}.	15703294
Q5E7J2	O-phosphoserine phosphohydrolase (EC 3.1.3.3) (Phosphoserine phosphatase)	vfi:VF_0509;	0	-1.31363	HIGH	serB	.	L-serine biosynthetic process [GO:0006564]	D-phosphoserine phosphatase activity [GO:0036425]; L-phosphoserine phosphatase activity [GO:0036424]; metal ion binding [GO:0046872]	PATHWAY: Amino-acid biosynthesis; L-serine biosynthesis; L-serine from 3-phospho-D-glycerate: step 3/3. {ECO:0000256|ARBA:ARBA00005135}.	15703294
Q5E6W0	Gamma-glutamyl phosphate reductase (GPR) (EC 1.2.1.41) (Glutamate-5-semialdehyde dehydrogenase) (Glutamyl-gamma-semialdehyde dehydrogenase) (GSA dehydrogenase)	vfi:VF_0741;	0.763779	0	LOW	proA	Catalyzes the NADPH-dependent reduction of L-glutamate 5-phosphate into L-glutamate 5-semialdehyde and phosphate. The product spontaneously undergoes cyclization to form 1-pyrroline-5-carboxylate. {ECO:0000255|HAMAP-Rule:MF_00412}.	L-proline biosynthetic process [GO:0055129]	glutamate-5-semialdehyde dehydrogenase activity [GO:0004350]; NADP binding [GO:0050661]	PATHWAY: Amino-acid biosynthesis; L-proline biosynthesis; L-glutamate 5-semialdehyde from L-glutamate: step 2/2. {ECO:0000255|HAMAP-Rule:MF_00412}.	15703294
Q5E6M7	Dihydrolipoyllysine-residue succinyltransferase component of 2-oxoglutarate dehydrogenase complex (EC 2.3.1.61) (2-oxoglutarate dehydrogenase complex component E2)	vfi:VF_0824;	0	0.556451	HIGH	sucB	E2 component of the 2-oxoglutarate dehydrogenase (OGDH) complex which catalyzes the second step in the conversion of 2-oxoglutarate to succinyl-CoA and CO(2). {ECO:0000256|ARBA:ARBA00004052, ECO:0000256|RuleBase:RU361138}.	L-lysine catabolic process to acetyl-CoA via saccharopine [GO:0033512]; tricarboxylic acid cycle [GO:0006099]	dihydrolipoyllysine-residue succinyltransferase activity [GO:0004149]	PATHWAY: Amino-acid degradation. {ECO:0000256|ARBA:ARBA00005023}.; PATHWAY: Amino-acid degradation; L-lysine degradation via saccharopine pathway; glutaryl-CoA from L-lysine: step 6/6. {ECO:0000256|ARBA:ARBA00005145, ECO:0000256|RuleBase:RU361138}.	15703294
Q5E6E5	Outer-membrane lipoprotein carrier protein	vfi:VF_0906;	0.828839	0.37991	LOW HIGH	lolA	Participates in the translocation of lipoproteins from the inner membrane to the outer membrane. Only forms a complex with a lipoprotein if the residue after the N-terminal Cys is not an aspartate (The Asp acts as a targeting signal to indicate that the lipoprotein should stay in the inner membrane). {ECO:0000255|HAMAP-Rule:MF_00240}.	lipoprotein localization to outer membrane [GO:0044874]; lipoprotein transport [GO:0042953]	.	.	15703294
Q5E8G0	UDP-galactose 4-epimerase (EC 5.1.3.2)	vfi:VF_0191;	-0.629834	0.414719	LOW HIGH	fnlA	.	lipopolysaccharide biosynthetic process [GO:0009103]	lyase activity [GO:0016829]; UDP-glucose 4-epimerase activity [GO:0003978]	.	15703294
Q5E8H5	3-deoxy-8-phosphooctulonate synthase (EC 2.5.1.55)	vfi:VF_0176;	0.893684	0	LOW	VF_0176	.	lipopolysaccharide biosynthetic process [GO:0009103]	3-deoxy-8-phosphooctulonate synthase activity [GO:0008676]	PATHWAY: Bacterial outer membrane biogenesis; lipopolysaccharide biosynthesis. {ECO:0000256|ARBA:ARBA00004756}.; PATHWAY: Carbohydrate biosynthesis; 3-deoxy-D-manno-octulosonate biosynthesis; 3-deoxy-D-manno-octulosonate from D-ribulose 5-phosphate: step 2/3. {ECO:0000256|ARBA:ARBA00004845}.	15703294
Q5DYW8	Glycerophosphoryl diester phosphodiesterase GlpQ (UgpQ) (EC 3.1.4.46)	vfi:VF_A0958;	0	-0.382574	HIGH	glpQ	.	lipid metabolic process [GO:0006629]	glycerophosphodiester phosphodiesterase activity [GO:0008889]	.	15703294
Q5E3F1	Acyl-[acyl-carrier-protein]--UDP-N-acetylglucosamine O-acyltransferase (UDP-N-acetylglucosamine acyltransferase) (EC 2.3.1.129)	vfi:VF_1950;	-1.51548	-2.45606	LOW HIGH	lpxA	Involved in the biosynthesis of lipid A, a phosphorylated glycolipid that anchors the lipopolysaccharide to the outer membrane of the cell. {ECO:0000255|HAMAP-Rule:MF_00387}.	lipid A biosynthetic process [GO:0009245]	acyl-[acyl-carrier-protein]-UDP-N-acetylglucosamine O-acyltransferase activity [GO:0008780]	PATHWAY: Glycolipid biosynthesis; lipid IV(A) biosynthesis; lipid IV(A) from (3R)-3-hydroxytetradecanoyl-[acyl-carrier-protein] and UDP-N-acetyl-alpha-D-glucosamine: step 1/6. {ECO:0000255|HAMAP-Rule:MF_00387}.	15703294
Q5E6U8	Leucine--tRNA ligase (EC 6.1.1.4) (Leucyl-tRNA synthetase) (LeuRS)	vfi:VF_0753;	-0.777427	-0.648591	LOW HIGH	leuS	.	leucyl-tRNA aminoacylation [GO:0006429]	aminoacyl-tRNA editing activity [GO:0002161]; ATP binding [GO:0005524]; leucine-tRNA ligase activity [GO:0004823]	.	15703294
Q5E6E8	Alanine dehydrogenase (EC 1.4.1.1)	vfi:VF_0903;	-3.55886	-0.934487	LOW HIGH	ald	.	L-alanine catabolic process [GO:0042853]	alanine dehydrogenase activity [GO:0000286]; nucleotide binding [GO:0000166]	.	15703294
Q5E772	4-hydroxy-3-methylbut-2-en-1-yl diphosphate synthase (flavodoxin) (EC 1.17.7.3) (1-hydroxy-2-methyl-2-(E)-butenyl 4-diphosphate synthase)	vfi:VF_0629;	-1.39008	-0.806384	LOW HIGH	ispG	Converts 2C-methyl-D-erythritol 2,4-cyclodiphosphate (ME-2,4cPP) into 1-hydroxy-2-methyl-2-(E)-butenyl 4-diphosphate. {ECO:0000255|HAMAP-Rule:MF_00159}.	isopentenyl diphosphate biosynthetic process, methylerythritol 4-phosphate pathway [GO:0019288]; terpenoid biosynthetic process [GO:0016114]	4-hydroxy-3-methylbut-2-en-1-yl diphosphate synthase activity [GO:0046429]; 4 iron, 4 sulfur cluster binding [GO:0051539]; iron ion binding [GO:0005506]	PATHWAY: Isoprenoid biosynthesis; isopentenyl diphosphate biosynthesis via DXP pathway; isopentenyl diphosphate from 1-deoxy-D-xylulose 5-phosphate: step 5/6. {ECO:0000255|HAMAP-Rule:MF_00159}.	15703294
Q5E328	2-C-methyl-D-erythritol 4-phosphate cytidylyltransferase (EC 2.7.7.60) (4-diphosphocytidyl-2C-methyl-D-erythritol synthase) (MEP cytidylyltransferase) (MCT)	vfi:VF_2073;	0	1.98367	HIGH	ispD	Catalyzes the formation of 4-diphosphocytidyl-2-C-methyl-D-erythritol from CTP and 2-C-methyl-D-erythritol 4-phosphate (MEP). {ECO:0000255|HAMAP-Rule:MF_00108}.	isopentenyl diphosphate biosynthetic process, methylerythritol 4-phosphate pathway [GO:0019288]; terpenoid biosynthetic process [GO:0016114]	2-C-methyl-D-erythritol 4-phosphate cytidylyltransferase activity [GO:0050518]	PATHWAY: Isoprenoid biosynthesis; isopentenyl diphosphate biosynthesis via DXP pathway; isopentenyl diphosphate from 1-deoxy-D-xylulose 5-phosphate: step 2/6. {ECO:0000255|HAMAP-Rule:MF_00108}.	15703294
Q5E7N4	Isoleucine--tRNA ligase (EC 6.1.1.5) (Isoleucyl-tRNA synthetase) (IleRS)	vfi:VF_0467;	-1.27511	-2.14937	LOW HIGH	ileS	Catalyzes the attachment of isoleucine to tRNA(Ile). As IleRS can inadvertently accommodate and process structurally similar amino acids such as valine, to avoid such errors it has two additional distinct tRNA(Ile)-dependent editing activities. One activity is designated as 'pretransfer' editing and involves the hydrolysis of activated Val-AMP. The other activity is designated 'posttransfer' edit…	isoleucyl-tRNA aminoacylation [GO:0006428]	aminoacyl-tRNA editing activity [GO:0002161]; ATP binding [GO:0005524]; isoleucine-tRNA ligase activity [GO:0004822]; tRNA binding [GO:0000049]; zinc ion binding [GO:0008270]	.	15703294
Q5E1S3	Ketol-acid reductoisomerase (NADP(+)) (KARI) (EC 1.1.1.86) (Acetohydroxy-acid isomeroreductase) (AHIR) (Alpha-keto-beta-hydroxylacyl reductoisomerase) (Ketol-acid reductoisomerase type 2) (Ketol-acid reductoisomerase type II)	vfi:VF_2528;	0	-0.613198	HIGH	ilvC	Involved in the biosynthesis of branched-chain amino acids (BCAA). Catalyzes an alkyl-migration followed by a ketol-acid reduction of (S)-2-acetolactate (S2AL) to yield (R)-2,3-dihydroxy-isovalerate. In the isomerase reaction, S2AL is rearranged via a Mg-dependent methyl migration to produce 3-hydroxy-3-methyl-2-ketobutyrate (HMKB). In the reductase reaction, this 2-ketoacid undergoes a metal-dep…	isoleucine biosynthetic process [GO:0009097]; valine biosynthetic process [GO:0009099]	ketol-acid reductoisomerase activity [GO:0004455]; magnesium ion binding [GO:0000287]	PATHWAY: Amino-acid biosynthesis; L-isoleucine biosynthesis; L-isoleucine from 2-oxobutanoate: step 2/4. {ECO:0000255|HAMAP-Rule:MF_00435}.; PATHWAY: Amino-acid biosynthesis; L-valine biosynthesis; L-valine from pyruvate: step 2/4. {ECO:0000255|HAMAP-Rule:MF_00435}.	15703294
Q5E1P5	Acetolactate synthase (EC 2.2.1.6)	vfi:VF_2556;	0	-1.9244	HIGH	ilvB	.	isoleucine biosynthetic process [GO:0009097]; valine biosynthetic process [GO:0009099]	acetolactate synthase activity [GO:0003984]; flavin adenine dinucleotide binding [GO:0050660]; magnesium ion binding [GO:0000287]; thiamine pyrophosphate binding [GO:0030976]	PATHWAY: Amino-acid biosynthesis; L-isoleucine biosynthesis; L-isoleucine from 2-oxobutanoate: step 1/4. {ECO:0000256|ARBA:ARBA00004974, ECO:0000256|RuleBase:RU003591}.; PATHWAY: Amino-acid biosynthesis; L-valine biosynthesis; L-valine from pyruvate: step 1/4. {ECO:0000256|ARBA:ARBA00005025, ECO:0000256|RuleBase:RU003591}.	15703294
Q5E2I9	Acetolactate synthase (EC 2.2.1.6)	vfi:VF_2262;	-0.502805	-1.45594	LOW HIGH	ilvH	.	isoleucine biosynthetic process [GO:0009097]; valine biosynthetic process [GO:0009099]	acetolactate synthase activity [GO:0003984]; acetolactate synthase regulator activity [GO:1990610]	PATHWAY: Amino-acid biosynthesis; L-isoleucine biosynthesis; L-isoleucine from 2-oxobutanoate: step 1/4. {ECO:0000256|ARBA:ARBA00004974}.; PATHWAY: Amino-acid biosynthesis; L-valine biosynthesis; L-valine from pyruvate: step 1/4. {ECO:0000256|ARBA:ARBA00005025}.	15703294
Q5E1P2	Dihydroxy-acid dehydratase (DAD) (EC 4.2.1.9)	vfi:VF_2559;	1.02349	0	LOW	ilvD	.	isoleucine biosynthetic process [GO:0009097]; valine biosynthetic process [GO:0009099]	4 iron, 4 sulfur cluster binding [GO:0051539]; dihydroxy-acid dehydratase activity [GO:0004160]; metal ion binding [GO:0046872]	PATHWAY: Amino-acid biosynthesis; L-isoleucine biosynthesis; L-isoleucine from 2-oxobutanoate: step 3/4. {ECO:0000255|HAMAP-Rule:MF_00012}.; PATHWAY: Amino-acid biosynthesis; L-valine biosynthesis; L-valine from pyruvate: step 3/4. {ECO:0000255|HAMAP-Rule:MF_00012}.	15703294
Q5E1P3	Branched-chain-amino-acid aminotransferase (BCAT) (EC 2.6.1.42)	vfi:VF_2558;	2.0098	0	LOW	ilvE	Acts on leucine, isoleucine and valine. {ECO:0000256|ARBA:ARBA00003109, ECO:0000256|RuleBase:RU364094}.	isoleucine biosynthetic process [GO:0009097]; leucine biosynthetic process [GO:0009098]; valine biosynthetic process [GO:0009099]	L-isoleucine transaminase activity [GO:0052656]; L-leucine:2-oxoglutarate aminotransferase activity [GO:0050048]; L-leucine transaminase activity [GO:0052654]; L-valine transaminase activity [GO:0052655]	PATHWAY: Amino-acid biosynthesis; L-isoleucine biosynthesis; L-isoleucine from 2-oxobutanoate: step 4/4. {ECO:0000256|ARBA:ARBA00004824, ECO:0000256|RuleBase:RU364094}.; PATHWAY: Amino-acid biosynthesis; L-leucine biosynthesis; L-leucine from 3-methyl-2-oxobutanoate: step 4/4. {ECO:0000256|ARBA:ARBA00005072, ECO:0000256|RuleBase:RU364094}.; PATHWAY: Amino-acid biosynthesis; L-valine biosynthesis;…	15703294
Q5E1Z0	Fe/S biogenesis protein NfuA	vfi:VF_2461;	0	0.427864	HIGH	nfuA	Involved in iron-sulfur cluster biogenesis. Binds a 4Fe-4S cluster, can transfer this cluster to apoproteins, and thereby intervenes in the maturation of Fe/S proteins. Could also act as a scaffold/chaperone for damaged Fe/S proteins. {ECO:0000255|HAMAP-Rule:MF_01637}.	iron-sulfur cluster assembly [GO:0016226]; protein maturation [GO:0051604]	4 iron, 4 sulfur cluster binding [GO:0051539]; iron ion binding [GO:0005506]	.	15703294
Q5E780	Chaperone protein HscA homolog	vfi:VF_0621;	0	0.645764	HIGH	hscA	Chaperone involved in the maturation of iron-sulfur cluster-containing proteins. Has a low intrinsic ATPase activity which is markedly stimulated by HscB. {ECO:0000255|HAMAP-Rule:MF_00679}.	iron-sulfur cluster assembly [GO:0016226]; protein folding [GO:0006457]	ATPase activity [GO:0016887]; ATP binding [GO:0005524]; unfolded protein binding [GO:0051082]	.	15703294
Q5E783	Iron-sulfur cluster assembly scaffold protein IscU	vfi:VF_0618;	0.363419	0.725237	LOW HIGH	iscU	A scaffold on which IscS assembles Fe-S clusters. It is likely that Fe-S cluster coordination is flexible as the role of this complex is to build and then hand off Fe-S clusters. {ECO:0000256|RuleBase:RU362089}.	iron-sulfur cluster assembly [GO:0016226]	iron ion binding [GO:0005506]; iron-sulfur cluster binding [GO:0051536]	.	15703294
Q5E2W7	Iron-sulfur cluster insertion protein ErpA	vfi:VF_2134;	0	0.875576	HIGH	erpA	Required for insertion of 4Fe-4S clusters for at least IspG. {ECO:0000255|HAMAP-Rule:MF_01380}.	iron-sulfur cluster assembly [GO:0016226]	iron ion binding [GO:0005506]; iron-sulfur cluster binding [GO:0051536]	.	15703294
Q5E1W5	Iron-sulfur cluster assembly protein CyaY	vfi:VF_2486;	0	0.482722	HIGH	cyaY	Involved in iron-sulfur (Fe-S) cluster assembly. May act as a regulator of Fe-S biogenesis. {ECO:0000255|HAMAP-Rule:MF_00142}.	iron-sulfur cluster assembly [GO:0016226]	ferric iron binding [GO:0008199]	.	15703294
Q5E599	Cbb3-type cytochrome c oxidase subunit	vfi:VF_1302;	-0.719564	-0.278036	LOW HIGH	ccoP	C-type cytochrome. Part of the cbb3-type cytochrome c oxidase complex. {ECO:0000256|PIRNR:PIRNR000006}.	ion transport [GO:0006811]; oxidative phosphorylation [GO:0006119]	electron transfer activity [GO:0009055]; heme binding [GO:0020037]; iron ion binding [GO:0005506]	PATHWAY: Energy metabolism; oxidative phosphorylation. {ECO:0000256|ARBA:ARBA00004673, ECO:0000256|PIRNR:PIRNR000006}.	15703294
Q5E3L2	Chitoporin ChiP	vfi:VF_1889;	2.79482	0	LOW	chiP	.	ion transmembrane transport [GO:0034220]	porin activity [GO:0015288]	.	15703294
Q5E3D4	Protein translocase subunit SecD	vfi:VF_1967;	-1.15427	-1.68756	LOW HIGH	secD	Part of the Sec protein translocase complex. Interacts with the SecYEG preprotein conducting channel. SecDF uses the proton motive force (PMF) to complete protein translocation after the ATP-dependent function of SecA. {ECO:0000256|HAMAP-Rule:MF_01463}.	intracellular protein transmembrane transport [GO:0065002]; protein targeting [GO:0006605]; protein transport by the Sec complex [GO:0043952]	P-P-bond-hydrolysis-driven protein transmembrane transporter activity [GO:0015450]	.	15703294
Q5E894	Protein translocase subunit SecY	vfi:VF_0257;	-1.173	-1.97405	LOW HIGH	secY	The central subunit of the protein translocation channel SecYEG. Consists of two halves formed by TMs 1-5 and 6-10. These two domains form a lateral gate at the front which open onto the bilayer between TMs 2 and 7, and are clamped together by SecE at the back. The channel is closed by both a pore ring composed of hydrophobic SecY resides and a short helix (helix 2A) on the extracellular side of …	intracellular protein transmembrane transport [GO:0065002]; protein targeting [GO:0006605]; protein transport by the Sec complex [GO:0043952]	.	.	15703294
Q5E2Q8	Protein translocase subunit SecA (EC 7.4.2.8)	vfi:VF_2193;	0.278474	0.402427	LOW HIGH	secA	Part of the Sec protein translocase complex. Interacts with the SecYEG preprotein conducting channel. Has a central role in coupling the hydrolysis of ATP to the transfer of proteins into and across the cell membrane, serving both as a receptor for the preprotein-SecB complex and as an ATP-driven molecular motor driving the stepwise translocation of polypeptide chains across the membrane. {ECO:00…	intracellular protein transmembrane transport [GO:0065002]; protein import [GO:0017038]; protein targeting [GO:0006605]	ATP binding [GO:0005524]; metal ion binding [GO:0046872]	.	15703294
Q5E787	Inositol-1-monophosphatase (EC 3.1.3.25)	vfi:VF_0614;	-1.25087	-1.40366	LOW HIGH	suhB	.	inositol phosphate dephosphorylation [GO:0046855]; transcription antitermination [GO:0031564]	inositol monophosphate 1-phosphatase activity [GO:0008934]; inositol monophosphate 3-phosphatase activity [GO:0052832]; inositol monophosphate 4-phosphatase activity [GO:0052833]; metal ion binding [GO:0046872]	.	15703294
Q5E1Y9	3'(2'),5'-bisphosphate nucleotidase CysQ (EC 3.1.3.7) (3'(2'),5-bisphosphonucleoside 3'(2')-phosphohydrolase) (3'-phosphoadenosine 5'-phosphate phosphatase) (PAP phosphatase)	vfi:VF_2462;	0.473268	0	LOW	cysQ	Converts adenosine-3',5'-bisphosphate (PAP) to AMP. {ECO:0000256|HAMAP-Rule:MF_02095}.	inositol phosphate dephosphorylation [GO:0046855]; sulfur compound metabolic process [GO:0006790]	3'(2'),5'-bisphosphate nucleotidase activity [GO:0008441]; magnesium ion binding [GO:0000287]	.	15703294
O68146	Catalase (EC 1.11.1.6)	vfi:VF_A0009;	1.49346	0	LOW	katA	Decomposes hydrogen peroxide into water and oxygen; serves to protect cells from the toxic effects of hydrogen peroxide. Could protect cells in nodules which have a high potential to produce hydrogen peroxide because of the strong reducing conditions required for nitrogen fixation and the action of several proteins.	hydrogen peroxide catabolic process [GO:0042744]; response to oxidative stress [GO:0006979]	catalase activity [GO:0004096]; heme binding [GO:0020037]; metal ion binding [GO:0046872]	.	9555890; 15703294
Q5E4P5	RTX (Repeats in toxin) calcium-binding cytotoxin RtxA1	vfi:VF_1506;	0	1.02419	HIGH	rtxA1	.	homophilic cell adhesion via plasma membrane adhesion molecules [GO:0007156]	calcium ion binding [GO:0005509]	.	15703294
Q5E771	Histidine--tRNA ligase (EC 6.1.1.21) (Histidyl-tRNA synthetase) (HisRS)	vfi:VF_0630;	-1.14841	-1.13795	LOW HIGH	hisS	.	histidyl-tRNA aminoacylation [GO:0006427]	ATP binding [GO:0005524]; histidine-tRNA ligase activity [GO:0004821]	.	15703294
Q5E633	Imidazole glycerol phosphate synthase subunit HisF (EC 4.3.2.10) (IGP synthase cyclase subunit) (IGP synthase subunit HisF) (ImGP synthase subunit HisF) (IGPS subunit HisF)	vfi:VF_1018;	1.9955	0	LOW	hisF	IGPS catalyzes the conversion of PRFAR and glutamine to IGP, AICAR and glutamate. The HisF subunit catalyzes the cyclization activity that produces IGP and AICAR from PRFAR using the ammonia provided by the HisH subunit. {ECO:0000255|HAMAP-Rule:MF_01013}.	histidine biosynthetic process [GO:0000105]	imidazoleglycerol-phosphate synthase activity [GO:0000107]; lyase activity [GO:0016829]	PATHWAY: Amino-acid biosynthesis; L-histidine biosynthesis; L-histidine from 5-phospho-alpha-D-ribose 1-diphosphate: step 5/9. {ECO:0000255|HAMAP-Rule:MF_01013}.	15703294
Q5E637	Histidinol-phosphate aminotransferase (EC 2.6.1.9) (Imidazole acetol-phosphate transaminase)	vfi:VF_1014;	0	-1.87039	HIGH	hisC	.	histidine biosynthetic process [GO:0000105]	histidinol-phosphate transaminase activity [GO:0004400]; pyridoxal phosphate binding [GO:0030170]	PATHWAY: Amino-acid biosynthesis; L-histidine biosynthesis; L-histidine from 5-phospho-alpha-D-ribose 1-diphosphate: step 7/9. {ECO:0000255|HAMAP-Rule:MF_01023}.	15703294
Q5E636	Histidine biosynthesis bifunctional protein HisB [Includes: Histidinol-phosphatase (EC 3.1.3.15); Imidazoleglycerol-phosphate dehydratase (IGPD) (EC 4.2.1.19)]	vfi:VF_1015;	0.991541	0.278228	LOW HIGH	hisB	.	histidine biosynthetic process [GO:0000105]	histidinol-phosphatase activity [GO:0004401]; imidazoleglycerol-phosphate dehydratase activity [GO:0004424]; metal ion binding [GO:0046872]	PATHWAY: Amino-acid biosynthesis; L-histidine biosynthesis; L-histidine from 5-phospho-alpha-D-ribose 1-diphosphate: step 6/9. {ECO:0000256|ARBA:ARBA00005047, ECO:0000256|HAMAP-Rule:MF_01022}.; PATHWAY: Amino-acid biosynthesis; L-histidine biosynthesis; L-histidine from 5-phospho-alpha-D-ribose 1-diphosphate: step 8/9. {ECO:0000256|HAMAP-Rule:MF_01022}.	15703294
Q5E638	Histidinol dehydrogenase (HDH) (EC 1.1.1.23)	vfi:VF_1013;	1.02401	0	LOW	hisD	Catalyzes the sequential NAD-dependent oxidations of L-histidinol to L-histidinaldehyde and then to L-histidine. {ECO:0000255|HAMAP-Rule:MF_01024}.	histidine biosynthetic process [GO:0000105]	histidinol dehydrogenase activity [GO:0004399]; NAD binding [GO:0051287]; zinc ion binding [GO:0008270]	PATHWAY: Amino-acid biosynthesis; L-histidine biosynthesis; L-histidine from 5-phospho-alpha-D-ribose 1-diphosphate: step 9/9. {ECO:0000255|HAMAP-Rule:MF_01024}.	15703294
Q5E632	Histidine biosynthesis bifunctional protein HisIE [Includes: Phosphoribosyl-AMP cyclohydrolase (PRA-CH) (EC 3.5.4.19); Phosphoribosyl-ATP pyrophosphatase (PRA-PH) (EC 3.6.1.31)]	vfi:VF_1019;	2.01825	0.405241	LOW HIGH	hisI,hisIE	.	histidine biosynthetic process [GO:0000105]	ATP binding [GO:0005524]; phosphoribosyl-AMP cyclohydrolase activity [GO:0004635]; phosphoribosyl-ATP diphosphatase activity [GO:0004636]	PATHWAY: Amino-acid biosynthesis; L-histidine biosynthesis; L-histidine from 5-phospho-alpha-D-ribose 1-diphosphate: step 2/9. {ECO:0000256|ARBA:ARBA00005204, ECO:0000256|HAMAP-Rule:MF_01019}.; PATHWAY: Amino-acid biosynthesis; L-histidine biosynthesis; L-histidine from 5-phospho-alpha-D-ribose 1-diphosphate: step 3/9. {ECO:0000256|ARBA:ARBA00005169, ECO:0000256|HAMAP-Rule:MF_01019}.	15703294
Q5E639	ATP phosphoribosyltransferase (ATP-PRT) (ATP-PRTase) (EC 2.4.2.17)	vfi:VF_1012;	0.771823	0	LOW	hisG	Catalyzes the condensation of ATP and 5-phosphoribose 1-diphosphate to form N'-(5'-phosphoribosyl)-ATP (PR-ATP). Has a crucial role in the pathway because the rate of histidine biosynthesis seems to be controlled primarily by regulation of HisG enzymatic activity. {ECO:0000255|HAMAP-Rule:MF_00079}.	histidine biosynthetic process [GO:0000105]	ATP binding [GO:0005524]; ATP phosphoribosyltransferase activity [GO:0003879]; magnesium ion binding [GO:0000287]	PATHWAY: Amino-acid biosynthesis; L-histidine biosynthesis; L-histidine from 5-phospho-alpha-D-ribose 1-diphosphate: step 1/9. {ECO:0000255|HAMAP-Rule:MF_00079}.	15703294
Q5E634	1-(5-phosphoribosyl)-5-[(5-phosphoribosylamino)methylideneamino] imidazole-4-carboxamide isomerase (EC 5.3.1.16) (Phosphoribosylformimino-5-aminoimidazole carboxamide ribotide isomerase)	vfi:VF_1017;	2.45995	0	LOW	hisA	.	histidine biosynthetic process [GO:0000105]	1-(5-phosphoribosyl)-5-[(5-phosphoribosylamino)methylideneamino]imidazole-4-carboxamide isomerase activity [GO:0003949]	PATHWAY: Amino-acid biosynthesis; L-histidine biosynthesis; L-histidine from 5-phospho-alpha-D-ribose 1-diphosphate: step 4/9. {ECO:0000255|HAMAP-Rule:MF_01014}.	15703294
Q5E3I4	Outer membrane protein assembly factor BamC	vfi:VF_1917;	0.852882	0	LOW	nlpB,bamC	Part of the outer membrane protein assembly complex, which is involved in assembly and insertion of beta-barrel proteins into the outer membrane. {ECO:0000256|HAMAP-Rule:MF_00924}.	Gram-negative-bacterium-type cell outer membrane assembly [GO:0043165]; protein insertion into membrane [GO:0051205]	.	.	15703294
Q5E6U9	LPS-assembly lipoprotein LptE	vfi:VF_0752;	0.409582	0	LOW	rlpB,lptE	Together with LptD, is involved in the assembly of lipopolysaccharide (LPS) at the surface of the outer membrane. Required for the proper assembly of LptD. Binds LPS and may serve as the LPS recognition site at the outer membrane. {ECO:0000256|HAMAP-Rule:MF_01186}.	Gram-negative-bacterium-type cell outer membrane assembly [GO:0043165]	.	.	15703294
Q5E6W3	Xanthine-guanine phosphoribosyltransferase (XGPRT) (EC 2.4.2.-) (EC 2.4.2.22) (Xanthine phosphoribosyltransferase)	vfi:VF_0738;	0.539058	0.426479	LOW HIGH	gpt	Purine salvage pathway enzyme that catalyzes the transfer of the ribosyl-5-phosphate group from 5-phospho-alpha-D-ribose 1-diphosphate (PRPP) to the N9 position of the 6-oxopurines guanine and xanthine to form the corresponding ribonucleotides GMP (guanosine 5'-monophosphate) and XMP (xanthosine 5'-monophosphate), with the release of PPi. To a lesser extent, also acts on hypoxanthine. {ECO:000025…	GMP salvage [GO:0032263]; XMP salvage [GO:0032265]	guanine phosphoribosyltransferase activity [GO:0052657]; hypoxanthine phosphoribosyltransferase activity [GO:0004422]; magnesium ion binding [GO:0000287]; xanthine phosphoribosyltransferase activity [GO:0000310]	PATHWAY: Purine metabolism; GMP biosynthesis via salvage pathway; GMP from guanine: step 1/1. {ECO:0000255|HAMAP-Rule:MF_01903}.; PATHWAY: Purine metabolism; XMP biosynthesis via salvage pathway; XMP from xanthine: step 1/1. {ECO:0000255|HAMAP-Rule:MF_01903}.	15703294
Q5E764	Inosine-5'-monophosphate dehydrogenase (IMP dehydrogenase) (IMPD) (IMPDH) (EC 1.1.1.205)	vfi:VF_0637;	-1.41597	-2.01011	LOW HIGH	guaB	Catalyzes the conversion of inosine 5'-phosphate (IMP) to xanthosine 5'-phosphate (XMP), the first committed and rate-limiting step in the de novo synthesis of guanine nucleotides, and therefore plays an important role in the regulation of cell growth. {ECO:0000256|HAMAP-Rule:MF_01964}.	GMP biosynthetic process [GO:0006177]	IMP dehydrogenase activity [GO:0003938]; metal ion binding [GO:0046872]; nucleotide binding [GO:0000166]	PATHWAY: Purine metabolism; XMP biosynthesis via de novo pathway; XMP from IMP: step 1/1. {ECO:0000256|HAMAP-Rule:MF_01964, ECO:0000256|RuleBase:RU003928}.	15703294
Q5E3X6	Isocitrate dehydrogenase [NADP] (EC 1.1.1.42) (Oxalosuccinate decarboxylase)	vfi:VF_1775;	0	0.261557	HIGH	VF_1775	.	glyoxylate cycle [GO:0006097]; tricarboxylic acid cycle [GO:0006099]	isocitrate dehydrogenase (NADP+) activity [GO:0004450]; metal ion binding [GO:0046872]	.	15703294
Q5E326	Enolase (EC 4.2.1.11) (2-phospho-D-glycerate hydro-lyase) (2-phosphoglycerate dehydratase)	vfi:VF_2075;	0.320849	0.521886	LOW HIGH	eno	Catalyzes the reversible conversion of 2-phosphoglycerate into phosphoenolpyruvate. It is essential for the degradation of carbohydrates via glycolysis. {ECO:0000255|HAMAP-Rule:MF_00318}.	glycolytic process [GO:0006096]	magnesium ion binding [GO:0000287]; phosphopyruvate hydratase activity [GO:0004634]	PATHWAY: Carbohydrate degradation; glycolysis; pyruvate from D-glyceraldehyde 3-phosphate: step 4/5. {ECO:0000255|HAMAP-Rule:MF_00318}.	15703294
Q5E7Q8	Fructose-bisphosphate aldolase (FBP aldolase) (EC 4.1.2.13)	vfi:VF_0443;	-0.29232	0.363084	LOW HIGH	fbaA	Catalyzes the aldol condensation of dihydroxyacetone phosphate (DHAP or glycerone-phosphate) with glyceraldehyde 3-phosphate (G3P) to form fructose 1,6-bisphosphate (FBP) in gluconeogenesis and the reverse reaction in glycolysis. {ECO:0000256|ARBA:ARBA00002181, ECO:0000256|RuleBase:RU366023}.	glycolytic process [GO:0006096]	fructose-bisphosphate aldolase activity [GO:0004332]; zinc ion binding [GO:0008270]	PATHWAY: Carbohydrate degradation. {ECO:0000256|ARBA:ARBA00004921}.; PATHWAY: Carbohydrate degradation; glycolysis; D-glyceraldehyde 3-phosphate and glycerone phosphate from D-glucose: step 4/4. {ECO:0000256|ARBA:ARBA00004714, ECO:0000256|RuleBase:RU366023}.	15703294
Q5E2S2	Acetyltransferase component of pyruvate dehydrogenase complex (EC 2.3.1.12)	vfi:VF_2179;	0.962345	0	LOW	aceF	The pyruvate dehydrogenase complex catalyzes the overall conversion of pyruvate to acetyl-CoA and CO(2). {ECO:0000256|RuleBase:RU361137}.	glycolytic process [GO:0006096]	dihydrolipoyllysine-residue acetyltransferase activity [GO:0004742]	.	15703294
Q5E7Q9	Phosphoglycerate kinase (EC 2.7.2.3)	vfi:VF_0442;	0	0.694281	HIGH	pgk	.	glycolytic process [GO:0006096]	ATP binding [GO:0005524]; phosphoglycerate kinase activity [GO:0004618]	PATHWAY: Carbohydrate degradation; glycolysis; pyruvate from D-glyceraldehyde 3-phosphate: step 2/5. {ECO:0000255|HAMAP-Rule:MF_00145}.	15703294
Q5DZM3	Glycine dehydrogenase (decarboxylating) (EC 1.4.4.2) (Glycine cleavage system P-protein) (Glycine decarboxylase) (Glycine dehydrogenase (aminomethyl-transferring))	vfi:VF_A0703;	-1.30142	-1.96231	LOW HIGH	gcvP	The glycine cleavage system catalyzes the degradation of glycine. The P protein binds the alpha-amino group of glycine through its pyridoxal phosphate cofactor; CO(2) is released and the remaining methylamine moiety is then transferred to the lipoamide cofactor of the H protein. {ECO:0000255|HAMAP-Rule:MF_00711}.	glycine decarboxylation via glycine cleavage system [GO:0019464]	glycine dehydrogenase (decarboxylating) activity [GO:0004375]	.	15703294
Q5DZM4	Glycine cleavage system H protein	vfi:VF_A0702;	0	0.829442	HIGH	gcvH	The glycine cleavage system catalyzes the degradation of glycine. The H protein shuttles the methylamine group of glycine from the P protein to the T protein. {ECO:0000255|HAMAP-Rule:MF_00272}.	glycine decarboxylation via glycine cleavage system [GO:0019464]	.	.	15703294
Q5DZM6	Glycine cleavage system T protein (EC 2.1.2.10)	vfi:VF_A0700;	-1.31216	-0.972864	LOW HIGH	gcvT	.	glycine catabolic process [GO:0006546]; methylation [GO:0032259]	aminomethyltransferase activity [GO:0004047]; transaminase activity [GO:0008483]	.	15703294
Q5E706	Serine hydroxymethyltransferase (SHMT) (Serine methylase) (EC 2.1.2.1)	vfi:VF_0695;	0	0.55179	HIGH	glyA	Catalyzes the reversible interconversion of serine and glycine with tetrahydrofolate (THF) serving as the one-carbon carrier. This reaction serves as the major source of one-carbon groups required for the biosynthesis of purines, thymidylate, methionine, and other important biomolecules. Also exhibits THF-independent aldolase activity toward beta-hydroxyamino acids, producing glycine and aldehyde…	glycine biosynthetic process from serine [GO:0019264]; tetrahydrofolate interconversion [GO:0035999]	glycine hydroxymethyltransferase activity [GO:0004372]; pyridoxal phosphate binding [GO:0030170]	PATHWAY: One-carbon metabolism; tetrahydrofolate interconversion. {ECO:0000255|HAMAP-Rule:MF_00051}.; PATHWAY: Amino-acid biosynthesis; glycine biosynthesis; glycine from L-serine: step 1/1. {ECO:0000255|HAMAP-Rule:MF_00051}.	15703294
Q5E6R4	Glycine betaine transporter subunit	vfi:VF_0787;	0	2.60786	HIGH	proV	.	glycine betaine transport [GO:0031460]	ATPase-coupled transmembrane transporter activity [GO:0042626]; ATP binding [GO:0005524]	.	15703294
Q5E0Z0	Glycerol kinase (EC 2.7.1.30) (ATP:glycerol 3-phosphotransferase) (Glycerokinase) (GK)	vfi:VF_A0236;	-0.489839	-1.22981	LOW HIGH	glpK	Key enzyme in the regulation of glycerol uptake and metabolism. Catalyzes the phosphorylation of glycerol to yield sn-glycerol 3-phosphate. {ECO:0000255|HAMAP-Rule:MF_00186}.	glycerol-3-phosphate metabolic process [GO:0006072]; glycerol catabolic process [GO:0019563]; glycerol metabolic process [GO:0006071]	ATP binding [GO:0005524]; glycerol kinase activity [GO:0004370]	PATHWAY: Polyol metabolism; glycerol degradation via glycerol kinase pathway; sn-glycerol 3-phosphate from glycerol: step 1/1. {ECO:0000255|HAMAP-Rule:MF_00186}.	15703294
Q5E0Y7	Glycerol-3-phosphate dehydrogenase (EC 1.1.5.3)	vfi:VF_A0239;	-0.994494	-2.18652	LOW HIGH	glpD	.	glycerol-3-phosphate metabolic process [GO:0006072]	sn-glycerol-3-phosphate:ubiquinone-8 oxidoreductase activity [GO:0052591]	.	15703294
Q5E203	Thiosulfate sulfurtransferase GlpE (EC 2.8.1.1)	vfi:VF_2448;	0	1.27775	HIGH	glpE	Catalyzes, although with low efficiency, the sulfur transfer reaction from thiosulfate to cyanide. {ECO:0000255|HAMAP-Rule:MF_01009}.	glycerol metabolic process [GO:0006071]	thiosulfate sulfurtransferase activity [GO:0004792]	.	15703294
Q5E6E2	Thioredoxin 2 (EC 1.8.1.8)	vfi:VF_0909;	0.923902	1.01132	LOW HIGH	trxC	.	glycerol ether metabolic process [GO:0006662]	protein disulfide oxidoreductase activity [GO:0015035]; protein-disulfide reductase activity [GO:0047134]	.	15703294
Q5E8U4	Thioredoxin	vfi:VF_0057;	0.79672	0	LOW	trxA	.	glycerol ether metabolic process [GO:0006662]	protein disulfide oxidoreductase activity [GO:0015035]	.	15703294
Q5DZ77	Glutathione transferase-like protein possibly involved in glutathionylspermidine metabolism (EC 2.5.1.18)	vfi:VF_A0849;	0	0.738378	HIGH	yghU	.	glutathione metabolic process [GO:0006749]	glutathione transferase activity [GO:0004364]	.	15703294
Q5E4G7	Glutaredoxin 2 (Grx2)	vfi:VF_1584;	0.471009	0.746747	LOW HIGH	grxB	.	glutathione metabolic process [GO:0006749]	electron transfer activity [GO:0009055]; glutathione oxidoreductase activity [GO:0097573]	.	15703294
Q5E2N5	Stringent starvation protein A	vfi:VF_2216;	-1.15336	-1.57293	LOW HIGH	sspA	.	glutathione metabolic process [GO:0006749]	.	.	15703294
Q5E1E0	Gamma-glutamyltranspeptidase (EC 2.3.2.2)	vfi:VF_A0086;	-0.973718	0.959078	LOW HIGH	ggt	.	glutathione catabolic process [GO:0006751]	glutathione hydrolase activity [GO:0036374]; hypoglycin A gamma-glutamyl transpeptidase activity [GO:0102953]; leukotriene C4 gamma-glutamyl transferase activity [GO:0103068]	.	15703294
Q5E7F8	Glutamate--cysteine ligase (EC 6.3.2.2) (Gamma-ECS) (GCS) (Gamma-glutamylcysteine synthetase)	vfi:VF_0543;	0	-1.76942	HIGH	gshA	.	glutathione biosynthetic process [GO:0006750]	ATP binding [GO:0005524]; glutamate-cysteine ligase activity [GO:0004357]	PATHWAY: Sulfur metabolism; glutathione biosynthesis; glutathione from L-cysteine and L-glutamate: step 1/2. {ECO:0000255|HAMAP-Rule:MF_00578}.	15703294
Q5E3L4	Glutamate--tRNA ligase (EC 6.1.1.17) (Glutamyl-tRNA synthetase) (GluRS)	vfi:VF_1887;	0	-0.405355	HIGH	gltX	Catalyzes the attachment of glutamate to tRNA(Glu) in a two-step reaction: glutamate is first activated by ATP to form Glu-AMP and then transferred to the acceptor end of tRNA(Glu). {ECO:0000255|HAMAP-Rule:MF_00022}.	glutamyl-tRNA aminoacylation [GO:0006424]	ATP binding [GO:0005524]; glutamate-tRNA ligase activity [GO:0004818]; tRNA binding [GO:0000049]; zinc ion binding [GO:0008270]	.	15703294
Q5E6P2	Glutamine--tRNA ligase (EC 6.1.1.18) (Glutaminyl-tRNA synthetase) (GlnRS)	vfi:VF_0809;	-1.13949	-1.33347	LOW HIGH	glnS	.	glutaminyl-tRNA aminoacylation [GO:0006425]; glutamyl-tRNA aminoacylation [GO:0006424]	ATP binding [GO:0005524]; glutamine-tRNA ligase activity [GO:0004819]	.	15703294
Q5E635	Imidazole glycerol phosphate synthase subunit HisH (EC 4.3.2.10) (IGP synthase glutaminase subunit) (EC 3.5.1.2) (IGP synthase subunit HisH) (ImGP synthase subunit HisH) (IGPS subunit HisH)	vfi:VF_1016;	1.2408	0	LOW	hisH	IGPS catalyzes the conversion of PRFAR and glutamine to IGP, AICAR and glutamate. The HisH subunit catalyzes the hydrolysis of glutamine to glutamate and ammonia as part of the synthesis of IGP and AICAR. The resulting ammonia molecule is channeled to the active site of HisF. {ECO:0000255|HAMAP-Rule:MF_00278}.	glutamine metabolic process [GO:0006541]; histidine biosynthetic process [GO:0000105]	glutaminase activity [GO:0004359]; imidazoleglycerol-phosphate synthase activity [GO:0000107]; lyase activity [GO:0016829]	PATHWAY: Amino-acid biosynthesis; L-histidine biosynthesis; L-histidine from 5-phospho-alpha-D-ribose 1-diphosphate: step 5/9. {ECO:0000255|HAMAP-Rule:MF_00278}.	15703294
Q5E763	GMP synthase [glutamine-hydrolyzing] (EC 6.3.5.2) (GMP synthetase) (Glutamine amidotransferase)	vfi:VF_0638;	-0.949451	-1.10178	LOW HIGH	guaA	Catalyzes the synthesis of GMP from XMP. {ECO:0000255|HAMAP-Rule:MF_00344}.	glutamine metabolic process [GO:0006541]	ATP binding [GO:0005524]; GMP synthase (glutamine-hydrolyzing) activity [GO:0003922]; pyrophosphatase activity [GO:0016462]	PATHWAY: Purine metabolism; GMP biosynthesis; GMP from XMP (L-Gln route): step 1/1. {ECO:0000255|HAMAP-Rule:MF_00344}.	15703294
Q5E8Q3	Glutamine synthetase (EC 6.3.1.2)	vfi:VF_0098;	1.35326	0.594114	LOW HIGH	glnA	.	glutamine biosynthetic process [GO:0006542]	ATP binding [GO:0005524]; glutamate-ammonia ligase activity [GO:0004356]	.	15703294
Q5E5B7	Glutamate dehydrogenase (EC 1.4.1.2)	vfi:VF_1284;	-0.484031	-1.13777	LOW HIGH	VF_1284	.	glutamate catabolic process to 2-oxoglutarate [GO:0019551]	glutamate dehydrogenase (NAD+) activity [GO:0004352]	.	15703294
Q5E2X7	Glutamate synthase, large subunit (EC 1.4.1.13)	vfi:VF_2124;	0	-2.31993	HIGH	gltB	.	glutamate biosynthetic process [GO:0006537]; glutamine metabolic process [GO:0006541]	3 iron, 4 sulfur cluster binding [GO:0051538]; glutamate synthase (NADPH) activity [GO:0004355]; metal ion binding [GO:0046872]	.	15703294
Q5E2X6	Glutamate synthase, 4Fe-4S protein, small subunit (EC 1.4.1.13)	vfi:VF_2125;	0.37432	0	LOW	gltD	.	glutamate biosynthetic process [GO:0006537]	glutamate synthase (NADPH) activity [GO:0004355]; iron-sulfur cluster binding [GO:0051536]	.	15703294
Q5E6D8	Glyceraldehyde-3-phosphate dehydrogenase (EC 1.2.1.-)	vfi:VF_0913;	-0.655348	-1.68035	LOW HIGH	gapA	.	glucose metabolic process [GO:0006006]	NAD binding [GO:0051287]; NADP binding [GO:0050661]; oxidoreductase activity, acting on the aldehyde or oxo group of donors, NAD or NADP as acceptor [GO:0016620]	.	15703294
Q5E8E9	2,3-bisphosphoglycerate-independent phosphoglycerate mutase (BPG-independent PGAM) (Phosphoglyceromutase) (iPGM) (EC 5.4.2.12)	vfi:VF_0202;	0.364458	0.508475	LOW HIGH	gpmI	Catalyzes the interconversion of 2-phosphoglycerate and 3-phosphoglycerate. {ECO:0000255|HAMAP-Rule:MF_01038}.	glucose catabolic process [GO:0006007]; glycolytic process [GO:0006096]	2,3-bisphosphoglycerate-independent phosphoglycerate mutase activity [GO:0046537]; manganese ion binding [GO:0030145]	PATHWAY: Carbohydrate degradation; glycolysis; pyruvate from D-glyceraldehyde 3-phosphate: step 3/5. {ECO:0000255|HAMAP-Rule:MF_01038}.	15703294
Q5E8E2	Fructose-1,6-bisphosphatase	vfi:VF_0209;	-0.580674	-1.46415	LOW HIGH	glpX	.	gluconeogenesis [GO:0006094]; glycerol metabolic process [GO:0006071]	fructose 1,6-bisphosphate 1-phosphatase activity [GO:0042132]; metal ion binding [GO:0046872]	.	15703294
Q5E887	Fructose-1,6-bisphosphatase class 1 (FBPase class 1) (EC 3.1.3.11) (D-fructose-1,6-bisphosphate 1-phosphohydrolase class 1)	vfi:VF_0264;	-1.38368	-0.558946	LOW HIGH	fbp	.	gluconeogenesis [GO:0006094]	fructose 1,6-bisphosphate 1-phosphatase activity [GO:0042132]; magnesium ion binding [GO:0000287]	PATHWAY: Carbohydrate biosynthesis; gluconeogenesis. {ECO:0000255|HAMAP-Rule:MF_01855}.	15703294
Q5E1X3	Phosphoenolpyruvate carboxykinase (ATP) (PCK) (PEP carboxykinase) (PEPCK) (EC 4.1.1.49)	vfi:VF_2478;	-1.73836	-1.37803	LOW HIGH	pckA	Involved in the gluconeogenesis. Catalyzes the conversion of oxaloacetate (OAA) to phosphoenolpyruvate (PEP) through direct phosphoryl transfer between the nucleoside triphosphate and OAA. {ECO:0000255|HAMAP-Rule:MF_00453}.	gluconeogenesis [GO:0006094]	ATP binding [GO:0005524]; metal ion binding [GO:0046872]; phosphoenolpyruvate carboxykinase (ATP) activity [GO:0004612]	PATHWAY: Carbohydrate biosynthesis; gluconeogenesis. {ECO:0000255|HAMAP-Rule:MF_00453}.	15703294
Q5E4L1	Probable UDP-N-acetylglucosamine--peptide N-acetylglucosaminyltransferase SPINDLY	vfi:VF_1540;	0.520665	0.568804	LOW HIGH	VF_1540	.	gibberellic acid mediated signaling pathway [GO:0009740]	transferase activity [GO:0016740]	.	15703294
Q5E687	Cell division coordinator CpoB	vfi:VF_0964;	0.929643	0	LOW	ybgF,cpoB	Mediates coordination of peptidoglycan synthesis and outer membrane constriction during cell division. {ECO:0000256|HAMAP-Rule:MF_02066}.	FtsZ-dependent cytokinesis [GO:0043093]; protein trimerization [GO:0070206]	.	.	15703294
Q5E2Q4	Cell division protein FtsA	vfi:VF_2197;	-1.36502	-1.262	LOW HIGH	ftsA	Cell division protein that is involved in the assembly of the Z ring. May serve as a membrane anchor for the Z ring. {ECO:0000256|HAMAP-Rule:MF_02033, ECO:0000256|PIRNR:PIRNR003101}.	FtsZ-dependent cytokinesis [GO:0043093]	ATP binding [GO:0005524]	.	15703294
Q5E2B1	ATP-dependent 6-phosphofructokinase (ATP-PFK) (Phosphofructokinase) (EC 2.7.1.11) (Phosphohexokinase)	vfi:VF_2340;	0.805616	0.358632	LOW HIGH	pfkA	Catalyzes the phosphorylation of D-fructose 6-phosphate to fructose 1,6-bisphosphate by ATP, the first committing step of glycolysis. {ECO:0000255|HAMAP-Rule:MF_00339}.	fructose 6-phosphate metabolic process [GO:0006002]	6-phosphofructokinase activity [GO:0003872]; ATP binding [GO:0005524]; metal ion binding [GO:0046872]	PATHWAY: Carbohydrate degradation; glycolysis; D-glyceraldehyde 3-phosphate and glycerone phosphate from D-glucose: step 3/4. {ECO:0000255|HAMAP-Rule:MF_00339}.	15703294
Q5E757	S-formylglutathione hydrolase (EC 3.1.2.12)	vfi:VF_0644;	-1.42539	0	LOW	yeiG	Serine hydrolase involved in the detoxification of formaldehyde. {ECO:0000256|RuleBase:RU363068}.	formaldehyde catabolic process [GO:0046294]	carboxylic ester hydrolase activity [GO:0052689]; S-formylglutathione hydrolase activity [GO:0018738]	.	15703294
Q5E456	Acetyl-coenzyme A carboxylase carboxyl transferase subunit beta (ACCase subunit beta) (Acetyl-CoA carboxylase carboxyltransferase subunit beta) (EC 2.1.3.15)	vfi:VF_1695;	-0.424131	-0.498922	LOW HIGH	accD	Component of the acetyl coenzyme A carboxylase (ACC) complex. Biotin carboxylase (BC) catalyzes the carboxylation of biotin on its carrier protein (BCCP) and then the CO(2) group is transferred by the transcarboxylase to acetyl-CoA to form malonyl-CoA. {ECO:0000255|HAMAP-Rule:MF_01395}.	fatty acid biosynthetic process [GO:0006633]; malonyl-CoA biosynthetic process [GO:2001295]	acetyl-CoA carboxylase activity [GO:0003989]; ATP binding [GO:0005524]; carboxyl- or carbamoyltransferase activity [GO:0016743]; zinc ion binding [GO:0008270]	PATHWAY: Lipid metabolism; malonyl-CoA biosynthesis; malonyl-CoA from acetyl-CoA: step 1/1. {ECO:0000255|HAMAP-Rule:MF_01395}.	15703294
Q5E3F5	Acetyl-coenzyme A carboxylase carboxyl transferase subunit alpha (ACCase subunit alpha) (Acetyl-CoA carboxylase carboxyltransferase subunit alpha) (EC 2.1.3.15)	vfi:VF_1946;	0.49125	0.280924	LOW HIGH	accA	Component of the acetyl coenzyme A carboxylase (ACC) complex. First, biotin carboxylase catalyzes the carboxylation of biotin on its carrier protein (BCCP) and then the CO(2) group is transferred by the carboxyltransferase to acetyl-CoA to form malonyl-CoA. {ECO:0000255|HAMAP-Rule:MF_00823}.	fatty acid biosynthetic process [GO:0006633]; malonyl-CoA biosynthetic process [GO:2001295]	acetyl-CoA carboxylase activity [GO:0003989]; ATP binding [GO:0005524]; carboxyl- or carbamoyltransferase activity [GO:0016743]	PATHWAY: Lipid metabolism; malonyl-CoA biosynthesis; malonyl-CoA from acetyl-CoA: step 1/1. {ECO:0000255|HAMAP-Rule:MF_00823}.	15703294
Q5E264	Biotin carboxylase (EC 6.3.4.14) (EC 6.4.1.2)	vfi:VF_2387;	-0.877682	-1.75645	LOW HIGH	accC	This protein is a component of the acetyl coenzyme A carboxylase complex; first, biotin carboxylase catalyzes the carboxylation of the carrier protein and then the transcarboxylase transfers the carboxyl group to form malonyl-CoA. {ECO:0000256|ARBA:ARBA00003761, ECO:0000256|RuleBase:RU365063}.	fatty acid biosynthetic process [GO:0006633]; malonyl-CoA biosynthetic process [GO:2001295]	acetyl-CoA carboxylase activity [GO:0003989]; ATP binding [GO:0005524]; biotin carboxylase activity [GO:0004075]; metal ion binding [GO:0046872]	PATHWAY: Lipid metabolism; malonyl-CoA biosynthesis; malonyl-CoA from acetyl-CoA: step 1/1. {ECO:0000256|ARBA:ARBA00004956, ECO:0000256|RuleBase:RU365063}.	15703294
Q5E3F0	3-hydroxyacyl-[acyl-carrier-protein] dehydratase FabZ (EC 4.2.1.59) ((3R)-hydroxymyristoyl-[acyl-carrier-protein] dehydratase) ((3R)-hydroxymyristoyl-ACP dehydrase) (Beta-hydroxyacyl-ACP dehydratase)	vfi:VF_1951;	-0.34631	-0.55875	LOW HIGH	fabZ	Involved in unsaturated fatty acids biosynthesis. Catalyzes the dehydration of short chain beta-hydroxyacyl-ACPs and long chain saturated and unsaturated beta-hydroxyacyl-ACPs. {ECO:0000255|HAMAP-Rule:MF_00406}.	fatty acid biosynthetic process [GO:0006633]; lipid A biosynthetic process [GO:0009245]	(3R)-hydroxymyristoyl-[acyl-carrier-protein] dehydratase activity [GO:0008659]; 3-hydroxydecanoyl-[acyl-carrier-protein] dehydratase activity [GO:0008693]; 3-hydroxyoctanoyl-[acyl-carrier-protein] dehydratase activity [GO:0047451]; 3-hydroxypalmitoyl-[acyl-carrier-protein] dehydratase activity [GO:0004317]	.	15703294
Q5E6G3	Enoyl-[acyl-carrier-protein] reductase [NADH] (ENR) (EC 1.3.1.9)	vfi:VF_0888;	0.293077	0	LOW	fabV	Involved in the final reduction of the elongation cycle of fatty acid synthesis (FAS II). Catalyzes the reduction of a carbon-carbon double bond in an enoyl moiety that is covalently linked to an acyl carrier protein (ACP). {ECO:0000255|HAMAP-Rule:MF_01838}.	fatty acid biosynthetic process [GO:0006633]	enoyl-[acyl-carrier-protein] reductase (NADH) activity [GO:0004318]; enoyl-[acyl-carrier-protein] reductase activity [GO:0016631]; NAD binding [GO:0051287]	PATHWAY: Lipid metabolism; fatty acid biosynthesis. {ECO:0000255|HAMAP-Rule:MF_01838}.	15703294
Q5E409	3-oxoacyl-[acyl-carrier-protein] synthase 3 (EC 2.3.1.180) (3-oxoacyl-[acyl-carrier-protein] synthase III) (Beta-ketoacyl-ACP synthase III) (KAS III)	vfi:VF_1742;	-1.70907	-0.526785	LOW HIGH	fabH	Catalyzes the condensation reaction of fatty acid synthesis by the addition to an acyl acceptor of two carbons from malonyl-ACP. Catalyzes the first condensation reaction which initiates fatty acid synthesis and may therefore play a role in governing the total rate of fatty acid production. Possesses both acetoacetyl-ACP synthase and acetyl transacylase activities. Its substrate specificity deter…	fatty acid biosynthetic process [GO:0006633]	3-oxoacyl-[acyl-carrier-protein] synthase activity [GO:0004315]; beta-ketoacyl-acyl-carrier-protein synthase III activity [GO:0033818]	PATHWAY: Lipid metabolism; fatty acid biosynthesis. {ECO:0000255|HAMAP-Rule:MF_01815}.	15703294
Q5E413	3-oxoacyl-[acyl-carrier-protein] synthase 2 (EC 2.3.1.179)	vfi:VF_1738;	-0.826316	0	LOW	fabF	Involved in the type II fatty acid elongation cycle. Catalyzes the elongation of a wide range of acyl-ACP by the addition of two carbons from malonyl-ACP to an acyl acceptor. Can efficiently catalyze the conversion of palmitoleoyl-ACP (cis-hexadec-9-enoyl-ACP) to cis-vaccenoyl-ACP (cis-octadec-11-enoyl-ACP), an essential step in the thermal regulation of fatty acid composition. {ECO:0000256|PIRNR…	fatty acid biosynthetic process [GO:0006633]	3-oxoacyl-[acyl-carrier-protein] synthase activity [GO:0004315]; beta-ketoacyl-acyl-carrier-protein synthase II activity [GO:0033817]	PATHWAY: Lipid metabolism. {ECO:0000256|ARBA:ARBA00005189}.; PATHWAY: Lipid metabolism; fatty acid biosynthesis. {ECO:0000256|ARBA:ARBA00005194, ECO:0000256|PIRNR:PIRNR000447}.	15703294
Q5E6J1	3-oxoacyl-(Acyl carrier protein) synthase (EC 2.3.1.41)	vfi:VF_0860;	-3.10928	0	LOW	VF_0860	.	fatty acid biosynthetic process [GO:0006633]	3-oxoacyl-[acyl-carrier-protein] synthase activity [GO:0004315]	PATHWAY: Lipid metabolism. {ECO:0000256|ARBA:ARBA00005189}.; PATHWAY: Lipid metabolism; fatty acid biosynthesis. {ECO:0000256|ARBA:ARBA00005194}.	15703294
Q5E411	3-oxoacyl-[acyl-carrier-protein] reductase (EC 1.1.1.100)	vfi:VF_1740;	0.259873	0	LOW	fabG	Catalyzes the NADPH-dependent reduction of beta-ketoacyl-ACP substrates to beta-hydroxyacyl-ACP products, the first reductive step in the elongation cycle of fatty acid biosynthesis. {ECO:0000256|ARBA:ARBA00002607, ECO:0000256|RuleBase:RU366074}.	fatty acid biosynthetic process [GO:0006633]	3-oxoacyl-[acyl-carrier-protein] reductase (NADPH) activity [GO:0004316]; 3-oxo-glutaryl-[acp] methyl ester reductase activity [GO:0102131]; 3-oxo-pimeloyl-[acp] methyl ester reductase activity [GO:0102132]; NAD binding [GO:0051287]	PATHWAY: Lipid metabolism; fatty acid biosynthesis. {ECO:0000256|RuleBase:RU366074}.	15703294
Q5E5A9	3-hydroxydecanoyl-[acyl-carrier-protein] dehydratase (EC 4.2.1.59) (3-hydroxyacyl-[acyl-carrier-protein] dehydratase FabA) (Beta-hydroxydecanoyl thioester dehydrase) (Trans-2-decenoyl-[acyl-carrier-protein] isomerase) (EC 5.3.3.14)	vfi:VF_1292;	-0.890635	-1.58758	LOW HIGH	fabA	Necessary for the introduction of cis unsaturation into fatty acids. Catalyzes the dehydration of (3R)-3-hydroxydecanoyl-ACP to E-(2)-decenoyl-ACP and then its isomerization to Z-(3)-decenoyl-ACP. Can catalyze the dehydratase reaction for beta-hydroxyacyl-ACPs with saturated chain lengths up to 16:0, being most active on intermediate chain length. {ECO:0000255|HAMAP-Rule:MF_00405}.	fatty acid biosynthetic process [GO:0006633]	(3R)-hydroxymyristoyl-[acyl-carrier-protein] dehydratase activity [GO:0008659]; 3-hydroxydecanoyl-[acyl-carrier-protein] dehydratase activity [GO:0008693]; 3-hydroxyoctanoyl-[acyl-carrier-protein] dehydratase activity [GO:0047451]; 3-hydroxypalmitoyl-[acyl-carrier-protein] dehydratase activity [GO:0004317]; trans-2-decenoyl-acyl-carrier-protein isomerase activity [GO:0034017]	PATHWAY: Lipid metabolism; fatty acid biosynthesis. {ECO:0000255|HAMAP-Rule:MF_00405}.	15703294
Q5E753	S-(hydroxymethyl)glutathione dehydrogenase (EC 1.1.1.284)	vfi:VF_0645;vfi:VF_0648;	-1.02601	-0.849449	LOW HIGH	frmA	.	ethanol oxidation [GO:0006069]	S-(hydroxymethyl)glutathione dehydrogenase NAD activity [GO:0106322]; S-(hydroxymethyl)glutathione dehydrogenase NADP activity [GO:0106321]; zinc ion binding [GO:0008270]	.	15703294; 18366731
Q5E6N0	Succinate dehydrogenase flavoprotein subunit (EC 1.3.5.1)	vfi:VF_0821;	-2.12489	-1.88666	LOW HIGH	sdhA	.	electron transport chain [GO:0022900]; tricarboxylic acid cycle [GO:0006099]	flavin adenine dinucleotide binding [GO:0050660]; succinate dehydrogenase (ubiquinone) activity [GO:0008177]	PATHWAY: Carbohydrate metabolism. {ECO:0000256|ARBA:ARBA00005007}.; PATHWAY: Carbohydrate metabolism; tricarboxylic acid cycle. {ECO:0000256|ARBA:ARBA00005163}.; PATHWAY: Carbohydrate metabolism; tricarboxylic acid cycle; fumarate from succinate (bacterial route): step 1/1. {ECO:0000256|ARBA:ARBA00004894, ECO:0000256|RuleBase:RU362051}.	15703294
Q5DYF3	Diaminobutyrate--2-oxoglutarate transaminase (EC 2.6.1.76) (DABA aminotransferase)	vfi:VF_A1123;	-1.47019	2.0915	LOW HIGH	ectB	Catalyzes reversively the conversion of L-aspartate beta-semialdehyde (ASA) to L-2,4-diaminobutyrate (DABA) by transamination with L-glutamate. {ECO:0000256|RuleBase:RU365034}.	ectoine biosynthetic process [GO:0019491]	diaminobutyrate-2-oxoglutarate transaminase activity [GO:0045303]; diaminobutyrate-pyruvate transaminase activity [GO:0047307]; pyridoxal phosphate binding [GO:0030170]	PATHWAY: Amine and polyamine biosynthesis; ectoine biosynthesis; L-ectoine from L-aspartate 4-semialdehyde: step 1/3. {ECO:0000256|RuleBase:RU365034}.	15703294
Q5E2Q5	Cell division protein FtsZ	vfi:VF_2196;	0.438976	0.386884	LOW HIGH	ftsZ	Essential cell division protein that forms a contractile ring structure (Z ring) at the future cell division site. The regulation of the ring assembly controls the timing and the location of cell division. One of the functions of the FtsZ ring is to recruit other cell division proteins to the septum to produce a new cell wall between the dividing cells. Binds GTP and shows GTPase activity. {ECO:0…	division septum assembly [GO:0000917]; FtsZ-dependent cytokinesis [GO:0043093]; protein polymerization [GO:0051258]	GTPase activity [GO:0003924]; GTP binding [GO:0005525]	.	15703294
Q5E8E1	Cell division protein ZapB	vfi:VF_0210;	0.852898	0.609304	LOW HIGH	zapB	Non-essential, abundant cell division factor that is required for proper Z-ring formation. It is recruited early to the divisome by direct interaction with FtsZ, stimulating Z-ring assembly and thereby promoting cell division earlier in the cell cycle. Its recruitment to the Z-ring requires functional FtsA or ZipA. {ECO:0000255|HAMAP-Rule:MF_01196}.	division septum assembly [GO:0000917]; FtsZ-dependent cytokinesis [GO:0043093]	.	.	15703294
Q5E3I3	4-hydroxy-tetrahydrodipicolinate synthase (HTPA synthase) (EC 4.3.3.7)	vfi:VF_1918;	0.258263	0.587068	LOW HIGH	dapA	Catalyzes the condensation of (S)-aspartate-beta-semialdehyde [(S)-ASA] and pyruvate to 4-hydroxy-tetrahydrodipicolinate (HTPA). {ECO:0000255|HAMAP-Rule:MF_00418}.	diaminopimelate biosynthetic process [GO:0019877]; lysine biosynthetic process via diaminopimelate [GO:0009089]	4-hydroxy-tetrahydrodipicolinate synthase activity [GO:0008840]	PATHWAY: Amino-acid biosynthesis; L-lysine biosynthesis via DAP pathway; (S)-tetrahydrodipicolinate from L-aspartate: step 3/4. {ECO:0000255|HAMAP-Rule:MF_00418}.	15703294
Q5E0A6	6-phosphogluconate dehydrogenase, decarboxylating (EC 1.1.1.44)	vfi:VF_A0470;	-0.519619	-0.575939	LOW HIGH	gnd	Catalyzes the oxidative decarboxylation of 6-phosphogluconate to ribulose 5-phosphate and CO(2), with concomitant reduction of NADP to NADPH. {ECO:0000256|ARBA:ARBA00002526, ECO:0000256|PIRNR:PIRNR000109}.	D-gluconate metabolic process [GO:0019521]; pentose-phosphate shunt [GO:0006098]	NADP binding [GO:0050661]; phosphogluconate dehydrogenase (decarboxylating) activity [GO:0004616]	PATHWAY: Carbohydrate degradation. {ECO:0000256|ARBA:ARBA00004921}.; PATHWAY: Carbohydrate degradation; pentose phosphate pathway. {ECO:0000256|ARBA:ARBA00004959}.; PATHWAY: Carbohydrate degradation; pentose phosphate pathway; D-ribulose 5-phosphate from D-glucose 6-phosphate (oxidative stage): step 3/3. {ECO:0000256|ARBA:ARBA00004874, ECO:0000256|PIRNR:PIRNR000109, ECO:0000256|RuleBase:RU000485}.	15703294
Q5E8N9	Orotate phosphoribosyltransferase (OPRT) (OPRTase) (EC 2.4.2.10)	vfi:VF_0112;	-1.42689	0	LOW	pyrE	Catalyzes the transfer of a ribosyl phosphate group from 5-phosphoribose 1-diphosphate to orotate, leading to the formation of orotidine monophosphate (OMP). {ECO:0000256|HAMAP-Rule:MF_01208}.	'de novo' UMP biosynthetic process [GO:0044205]; nucleoside metabolic process [GO:0009116]	magnesium ion binding [GO:0000287]; orotate phosphoribosyltransferase activity [GO:0004588]	PATHWAY: Pyrimidine metabolism; UMP biosynthesis via de novo pathway. {ECO:0000256|ARBA:ARBA00004725}.; PATHWAY: Pyrimidine metabolism; UMP biosynthesis via de novo pathway; UMP from orotate: step 1/2. {ECO:0000256|ARBA:ARBA00004889, ECO:0000256|HAMAP-Rule:MF_01208}.	15703294
Q5E7M9	Carbamoyl-phosphate synthase small chain (EC 6.3.5.5) (Carbamoyl-phosphate synthetase glutamine chain)	vfi:VF_0472;	-0.376848	0.433213	LOW HIGH	carA	.	'de novo' pyrimidine nucleobase biosynthetic process [GO:0006207]; 'de novo' UMP biosynthetic process [GO:0044205]; arginine biosynthetic process [GO:0006526]; glutamine metabolic process [GO:0006541]	ATP binding [GO:0005524]; carbamoyl-phosphate synthase (glutamine-hydrolyzing) activity [GO:0004088]; transferase activity [GO:0016740]	PATHWAY: Amino-acid biosynthesis; L-arginine biosynthesis; carbamoyl phosphate from bicarbonate: step 1/1. {ECO:0000256|ARBA:ARBA00005077, ECO:0000256|HAMAP-Rule:MF_01209}.; PATHWAY: Pyrimidine metabolism; UMP biosynthesis via de novo pathway. {ECO:0000256|ARBA:ARBA00004725}.; PATHWAY: Pyrimidine metabolism; UMP biosynthesis via de novo pathway; (S)-dihydroorotate from bicarbonate: step 1/3. {ECO…	15703294
Q5E5B6	Dihydroorotate dehydrogenase (quinone) (EC 1.3.5.2) (DHOdehase) (DHOD) (DHODase) (Dihydroorotate oxidase)	vfi:VF_1285;	0	-1.62979	HIGH	pyrD	Catalyzes the conversion of dihydroorotate to orotate with quinone as electron acceptor. {ECO:0000255|HAMAP-Rule:MF_00225}.	'de novo' pyrimidine nucleobase biosynthetic process [GO:0006207]; 'de novo' UMP biosynthetic process [GO:0044205]	dihydroorotate dehydrogenase activity [GO:0004152]	PATHWAY: Pyrimidine metabolism; UMP biosynthesis via de novo pathway; orotate from (S)-dihydroorotate (quinone route): step 1/1. {ECO:0000255|HAMAP-Rule:MF_00225}.	15703294
Q5E3H2	Phosphoribosylglycinamide formyltransferase (EC 2.1.2.2) (5'-phosphoribosylglycinamide transformylase) (GAR transformylase) (GART)	vfi:VF_1929;	0	0.689315	HIGH	purN	Catalyzes the transfer of a formyl group from 10-formyltetrahydrofolate to 5-phospho-ribosyl-glycinamide (GAR), producing 5-phospho-ribosyl-N-formylglycinamide (FGAR) and tetrahydrofolate. {ECO:0000256|HAMAP-Rule:MF_01930}.	'de novo' IMP biosynthetic process [GO:0006189]	phosphoribosylglycinamide formyltransferase activity [GO:0004644]	PATHWAY: Purine metabolism; IMP biosynthesis via de novo pathway; N(2)-formyl-N(1)-(5-phospho-D-ribosyl)glycinamide from N(1)-(5-phospho-D-ribosyl)glycinamide (10-formyl THF route): step 1/1. {ECO:0000256|HAMAP-Rule:MF_01930}.	15703294
Q5E257	Bifunctional purine biosynthesis protein PurH [Includes: Phosphoribosylaminoimidazolecarboxamide formyltransferase (EC 2.1.2.3) (AICAR transformylase); IMP cyclohydrolase (EC 3.5.4.10) (ATIC) (IMP synthase) (Inosinicase)]	vfi:VF_2394;	-1.36116	0	LOW	purH	.	'de novo' IMP biosynthetic process [GO:0006189]	IMP cyclohydrolase activity [GO:0003937]; phosphoribosylaminoimidazolecarboxamide formyltransferase activity [GO:0004643]	PATHWAY: Purine metabolism; IMP biosynthesis via de novo pathway; 5-formamido-1-(5-phospho-D-ribosyl)imidazole-4-carboxamide from 5-amino-1-(5-phospho-D-ribosyl)imidazole-4-carboxamide (10-formyl THF route): step 1/1. {ECO:0000255|HAMAP-Rule:MF_00139}.; PATHWAY: Purine metabolism; IMP biosynthesis via de novo pathway; IMP from 5-formamido-1-(5-phospho-D-ribosyl)imidazole-4-carboxamide: step 1/1. …	15703294
Q5E3H3	Phosphoribosylformylglycinamidine cyclo-ligase (EC 6.3.3.1) (AIR synthase) (AIRS) (Phosphoribosyl-aminoimidazole synthetase)	vfi:VF_1928;	1.17518	0	LOW	purM	.	'de novo' IMP biosynthetic process [GO:0006189]	ATP binding [GO:0005524]; phosphoribosylformylglycinamidine cyclo-ligase activity [GO:0004641]	PATHWAY: Purine metabolism; IMP biosynthesis via de novo pathway; 5-amino-1-(5-phospho-D-ribosyl)imidazole from N(2)-formyl-N(1)-(5-phospho-D-ribosyl)glycinamide: step 2/2. {ECO:0000255|HAMAP-Rule:MF_00741}.	15703294
Q5E4Q3	Phosphoribosylaminoimidazole-succinocarboxamide synthase (EC 6.3.2.6) (SAICAR synthetase)	vfi:VF_1498;	0	-1.22029	HIGH	purC	.	'de novo' IMP biosynthetic process [GO:0006189]	ATP binding [GO:0005524]; phosphoribosylaminoimidazolesuccinocarboxamide synthase activity [GO:0004639]	PATHWAY: Purine metabolism; IMP biosynthesis via de novo pathway; 5-amino-1-(5-phospho-D-ribosyl)imidazole-4-carboxamide from 5-amino-1-(5-phospho-D-ribosyl)imidazole-4-carboxylate: step 1/2. {ECO:0000255|HAMAP-Rule:MF_00137}.	15703294
Q5E325	CTP synthase (EC 6.3.4.2) (Cytidine 5'-triphosphate synthase) (Cytidine triphosphate synthetase) (CTP synthetase) (CTPS) (UTP--ammonia ligase)	vfi:VF_2076;	-0.767037	-1.09596	LOW HIGH	pyrG	Catalyzes the ATP-dependent amination of UTP to CTP with either L-glutamine or ammonia as the source of nitrogen. Regulates intracellular CTP levels through interactions with the four ribonucleotide triphosphates. {ECO:0000255|HAMAP-Rule:MF_01227}.	'de novo' CTP biosynthetic process [GO:0044210]; glutamine metabolic process [GO:0006541]	ATP binding [GO:0005524]; CTP synthase activity [GO:0003883]; metal ion binding [GO:0046872]	PATHWAY: Pyrimidine metabolism; CTP biosynthesis via de novo pathway; CTP from UDP: step 2/2. {ECO:0000255|HAMAP-Rule:MF_01227}.	15703294
Q5E3E1	Uridylate kinase (UK) (EC 2.7.4.22) (Uridine monophosphate kinase) (UMP kinase) (UMPK)	vfi:VF_1960;	-0.826961	0	LOW	pyrH	Catalyzes the reversible phosphorylation of UMP to UDP. {ECO:0000255|HAMAP-Rule:MF_01220}.	'de novo' CTP biosynthetic process [GO:0044210]	ATP binding [GO:0005524]; UMP kinase activity [GO:0033862]	PATHWAY: Pyrimidine metabolism; CTP biosynthesis via de novo pathway; UDP from UMP (UMPK route): step 1/1. {ECO:0000255|HAMAP-Rule:MF_01220}.	15703294
Q5E3W5	Adenylosuccinate lyase (ASL) (EC 4.3.2.2) (Adenylosuccinase)	vfi:VF_1786;	-1.33498	-0.736246	LOW HIGH	purB	.	'de novo' AMP biosynthetic process [GO:0044208]; 'de novo' IMP biosynthetic process [GO:0006189]	(S)-2-(5-amino-1-(5-phospho-D-ribosyl)imidazole-4-carboxamido)succinate AMP-lyase (fumarate-forming) activity [GO:0070626]; N6-(1,2-dicarboxyethyl)AMP AMP-lyase (fumarate-forming) activity [GO:0004018]	PATHWAY: Purine metabolism; AMP biosynthesis via de novo pathway; AMP from IMP: step 2/2. {ECO:0000256|ARBA:ARBA00004734, ECO:0000256|RuleBase:RU361172}.; PATHWAY: Purine metabolism; IMP biosynthesis via de novo pathway; 5-amino-1-(5-phospho-D-ribosyl)imidazole-4-carboxamide from 5-amino-1-(5-phospho-D-ribosyl)imidazole-4-carboxylate: step 2/2. {ECO:0000256|ARBA:ARBA00004706, ECO:0000256|RuleBase…	15703294
Q5E3T1	Cytochrome c-type biogenesis protein CcmE (Cytochrome c maturation protein E) (Heme chaperone CcmE)	vfi:VF_1820;	-0.659547	0	LOW	ccmE,cycJ	Heme chaperone required for the biogenesis of c-type cytochromes. Transiently binds heme delivered by CcmC and transfers the heme to apo-cytochromes in a process facilitated by CcmF and CcmH. {ECO:0000255|HAMAP-Rule:MF_01959}.	cytochrome complex assembly [GO:0017004]; protein-heme linkage [GO:0017003]	heme binding [GO:0020037]; metal ion binding [GO:0046872]	.	15703294
Q5E4F1	Cysteine--tRNA ligase (EC 6.1.1.16) (Cysteinyl-tRNA synthetase) (CysRS)	vfi:VF_1600;	-1.75141	-1.60603	LOW HIGH	cysS	.	cysteinyl-tRNA aminoacylation [GO:0006423]	ATP binding [GO:0005524]; cysteine-tRNA ligase activity [GO:0004817]; zinc ion binding [GO:0008270]	.	15703294
Q5E3K8	Cysteine synthase (EC 2.5.1.47)	vfi:VF_1893;	-1.30183	-0.502139	LOW HIGH	cysK	.	cysteine biosynthetic process from serine [GO:0006535]	cysteine synthase activity [GO:0004124]; hydrolase activity [GO:0016787]	PATHWAY: Amino-acid biosynthesis; L-cysteine biosynthesis. {ECO:0000256|ARBA:ARBA00004895}.; PATHWAY: Amino-acid biosynthesis; L-cysteine biosynthesis; L-cysteine from L-serine: step 2/2. {ECO:0000256|ARBA:ARBA00004962}.	15703294
Q5E3Z9	Uridine kinase (EC 2.7.1.48) (Cytidine monophosphokinase) (Uridine monophosphokinase)	vfi:VF_1752;	0.415648	0	LOW	udk	.	CTP salvage [GO:0044211]; UMP salvage [GO:0044206]	ATP binding [GO:0005524]; phosphotransferase activity, alcohol group as acceptor [GO:0016773]; uridine kinase activity [GO:0004849]	PATHWAY: Pyrimidine metabolism; CTP biosynthesis via salvage pathway; CTP from cytidine: step 1/3. {ECO:0000255|HAMAP-Rule:MF_00551}.; PATHWAY: Pyrimidine metabolism; UMP biosynthesis via salvage pathway; UMP from uridine: step 1/1. {ECO:0000255|HAMAP-Rule:MF_00551}.	15703294
Q5E776	Nucleoside diphosphate kinase (NDK) (NDP kinase) (EC 2.7.4.6) (Nucleoside-2-P kinase)	vfi:VF_0625;	-0.353597	0.682407	LOW HIGH	ndk	Major role in the synthesis of nucleoside triphosphates other than ATP. The ATP gamma phosphate is transferred to the NDP beta phosphate via a ping-pong mechanism, using a phosphorylated active-site intermediate. {ECO:0000255|HAMAP-Rule:MF_00451}.	CTP biosynthetic process [GO:0006241]; GTP biosynthetic process [GO:0006183]; UTP biosynthetic process [GO:0006228]	ATP binding [GO:0005524]; metal ion binding [GO:0046872]; nucleoside diphosphate kinase activity [GO:0004550]	.	15703294
Q5E0I7	Methyl-accepting chemotaxis protein	vfi:VF_A0389;	-0.312437	-0.463036	LOW HIGH	VF_A0389	.	chemotaxis [GO:0006935]; signal transduction [GO:0007165]	transmembrane signaling receptor activity [GO:0004888]	.	15703294
Q5DZP9	Methyl-accepting chemotaxis protein	vfi:VF_A0677;	-1.89941	-1.71242	LOW HIGH	VF_A0677	.	chemotaxis [GO:0006935]; signal transduction [GO:0007165]	transmembrane signaling receptor activity [GO:0004888]	.	15703294
Q5E0C8	Methyl-accepting chemotaxis protein	vfi:VF_A0448;	-0.437643	0	LOW	VF_A0448	.	chemotaxis [GO:0006935]; signal transduction [GO:0007165]	transmembrane signaling receptor activity [GO:0004888]	.	15703294
Q5E3S5	Chemotaxis coupling protein CheW	vfi:VF_1826;	-0.658206	-1.44366	LOW HIGH	cheW	.	chemotaxis [GO:0006935]; signal transduction [GO:0007165]	.	.	15703294
Q5E3M2	CheW/CheY hybrid protein CheV1 (EC 2.7.3.-)	vfi:VF_1879;	-1.04793	-1.43143	LOW HIGH	cheV1	.	chemotaxis [GO:0006935]; phosphorelay signal transduction system [GO:0000160]	transferase activity [GO:0016740]	.	15703294
Q5E0J2	ATP-dependent RNA helicase DeaD (EC 3.6.4.13) (Cold-shock DEAD box protein A)	vfi:VF_A0384;	-0.928638	-0.787709	LOW HIGH	deaD,csdA	DEAD-box RNA helicase involved in various cellular processes at low temperature, including ribosome biogenesis, mRNA degradation and translation initiation. {ECO:0000256|HAMAP-Rule:MF_00964}.	cellular response to cold [GO:0070417]; ribosomal large subunit assembly [GO:0000027]; RNA catabolic process [GO:0006401]	ATP binding [GO:0005524]; hydrolase activity [GO:0016787]; RNA binding [GO:0003723]; RNA helicase activity [GO:0003724]	.	15703294
Q5E743	Probable alpha-L-glutamate ligase (EC 6.3.2.-)	vfi:VF_0658;	0	-1.76207	HIGH	rimK	.	cellular protein modification process [GO:0006464]; translation [GO:0006412]	acid-amino acid ligase activity [GO:0016881]; ATP binding [GO:0005524]; metal ion binding [GO:0046872]	.	15703294
Q5E8R7	Ferritin (EC 1.16.3.2)	vfi:VF_0084;	0.440011	0.379608	LOW HIGH	ftnA	Iron-storage protein. {ECO:0000256|RuleBase:RU361145}.	cellular iron ion homeostasis [GO:0006879]; iron ion transport [GO:0006826]	ferric iron binding [GO:0008199]	.	15703294
Q5E3C5	Copper homeostasis protein CutC	vfi:VF_1976;	1.5822	0	LOW	cutC	Participates in the control of copper homeostasis. {ECO:0000255|HAMAP-Rule:MF_00795}.	cellular copper ion homeostasis [GO:0006878]	copper ion binding [GO:0005507]	.	15703294
Q5E1P1	L-threonine dehydratase (EC 4.3.1.19) (Threonine deaminase)	vfi:VF_2560;	0.973916	0	LOW	ilvA	Catalyzes the anaerobic formation of alpha-ketobutyrate and ammonia from threonine in a two-step reaction. The first step involved a dehydration of threonine and a production of enamine intermediates (aminocrotonate), which tautomerizes to its imine form (iminobutyrate). Both intermediates are unstable and short-lived. The second step is the nonenzymatic hydrolysis of the enamine/imine intermedia…	cellular amino acid biosynthetic process [GO:0008652]; isoleucine biosynthetic process [GO:0009097]	L-threonine ammonia-lyase activity [GO:0004794]; pyridoxal phosphate binding [GO:0030170]	PATHWAY: Amino-acid biosynthesis; L-isoleucine biosynthesis; 2-oxobutanoate from L-threonine. {ECO:0000256|ARBA:ARBA00005116}.; PATHWAY: Amino-acid biosynthesis; L-isoleucine biosynthesis; 2-oxobutanoate from L-threonine: step 1/1. {ECO:0000256|ARBA:ARBA00004810, ECO:0000256|RuleBase:RU362012}.	15703294
Q5E6V6	Serine-type D-Ala-D-Ala carboxypeptidase (EC 3.4.16.4)	vfi:VF_0745;	-1.26095	-1.2491	LOW HIGH	dacA	Removes C-terminal D-alanyl residues from sugar-peptide cell wall precursors. {ECO:0000256|ARBA:ARBA00003217}.	cell wall organization [GO:0071555]; peptidoglycan biosynthetic process [GO:0009252]; regulation of cell shape [GO:0008360]	serine-type D-Ala-D-Ala carboxypeptidase activity [GO:0009002]	PATHWAY: Cell wall biogenesis; peptidoglycan biosynthesis. {ECO:0000256|ARBA:ARBA00004752}.	15703294
Q5E212	Soluble pyridine nucleotide transhydrogenase (STH) (EC 1.6.1.1) (NAD(P)(+) transhydrogenase [B-specific])	vfi:VF_2439;	0	-1.04981	HIGH	sthA	Conversion of NADPH, generated by peripheral catabolic pathways, to NADH, which can enter the respiratory chain for energy generation. {ECO:0000255|HAMAP-Rule:MF_00247}.	cell redox homeostasis [GO:0045454]; NADP metabolic process [GO:0006739]	flavin adenine dinucleotide binding [GO:0050660]; NAD(P)+ transhydrogenase (B-specific) activity [GO:0003957]	.	15703294
Q5E1W2	Glutathione oxidoreductase (EC 1.8.1.7)	vfi:VF_2489;	-0.694073	-1.24139	LOW HIGH	gor	.	cell redox homeostasis [GO:0045454]; glutathione metabolic process [GO:0006749]	flavin adenine dinucleotide binding [GO:0050660]; glutathione-disulfide reductase activity [GO:0004362]; NADP binding [GO:0050661]	.	15703294
Q5E6G1	Glutaredoxin 1, redox coenzyme for ribonucleotide reductase (RNR1a)	vfi:VF_0890;	0	0.565605	HIGH	grxA	.	cell redox homeostasis [GO:0045454]	electron transfer activity [GO:0009055]; protein disulfide oxidoreductase activity [GO:0015035]	.	15703294
Q5E2S3	Dihydrolipoyl dehydrogenase (EC 1.8.1.4)	vfi:VF_2178;	-0.802121	-1.45677	LOW HIGH	lpd	.	cell redox homeostasis [GO:0045454]	dihydrolipoyl dehydrogenase activity [GO:0004148]; flavin adenine dinucleotide binding [GO:0050660]	.	15703294
Q5E7X9	Cell shape-determining protein MreB	vfi:VF_0372;	-0.362566	0	LOW	mreB	Forms membrane-associated dynamic filaments that are essential for cell shape determination. Acts by regulating cell wall synthesis and cell elongation, and thus cell shape. A feedback loop between cell geometry and MreB localization may maintain elongated cell shape by targeting cell wall growth to regions of negative cell wall curvature. {ECO:0000256|HAMAP-Rule:MF_02207}.	cell morphogenesis [GO:0000902]; regulation of cell shape [GO:0008360]	ATP binding [GO:0005524]	.	15703294
Q5E1N9	Bifunctional protein GlmU [Includes: UDP-N-acetylglucosamine pyrophosphorylase (EC 2.7.7.23) (N-acetylglucosamine-1-phosphate uridyltransferase); Glucosamine-1-phosphate N-acetyltransferase (EC 2.3.1.157)]	vfi:VF_2562;	-0.261667	0	LOW	glmU	Catalyzes the last two sequential reactions in the de novo biosynthetic pathway for UDP-N-acetylglucosamine (UDP-GlcNAc). The C-terminal domain catalyzes the transfer of acetyl group from acetyl coenzyme A to glucosamine-1-phosphate (GlcN-1-P) to produce N-acetylglucosamine-1-phosphate (GlcNAc-1-P), which is converted into UDP-GlcNAc by the transfer of uridine 5-monophosphate (from uridine 5-trip…	cell morphogenesis [GO:0000902]; cell wall organization [GO:0071555]; lipid A biosynthetic process [GO:0009245]; peptidoglycan biosynthetic process [GO:0009252]; regulation of cell shape [GO:0008360]; UDP-N-acetylglucosamine biosynthetic process [GO:0006048]	glucosamine-1-phosphate N-acetyltransferase activity [GO:0019134]; magnesium ion binding [GO:0000287]; UDP-N-acetylglucosamine diphosphorylase activity [GO:0003977]	PATHWAY: Nucleotide-sugar biosynthesis; UDP-N-acetyl-alpha-D-glucosamine biosynthesis; N-acetyl-alpha-D-glucosamine 1-phosphate from alpha-D-glucosamine 6-phosphate (route II): step 2/2. {ECO:0000255|HAMAP-Rule:MF_01631}.; PATHWAY: Nucleotide-sugar biosynthesis; UDP-N-acetyl-alpha-D-glucosamine biosynthesis; UDP-N-acetyl-alpha-D-glucosamine from N-acetyl-alpha-D-glucosamine 1-phosphate: step 1/1.…	15703294
Q5E445	Cell division topological specificity factor	vfi:VF_1706;	0.715673	0.352774	LOW HIGH	minE	Prevents the cell division inhibition by proteins MinC and MinD at internal division sites while permitting inhibition at polar sites. This ensures cell division at the proper site by restricting the formation of a division septum at the midpoint of the long axis of the cell. {ECO:0000255|HAMAP-Rule:MF_00262}.	cell cycle [GO:0007049]; cell division [GO:0051301]; regulation of division septum assembly [GO:0032955]	.	.	15703294
Q5E6Q6	Trigger factor (TF) (EC 5.2.1.8) (PPIase)	vfi:VF_0795;	0.733012	0.423404	LOW HIGH	tig	Involved in protein export. Acts as a chaperone by maintaining the newly synthesized protein in an open conformation. Functions as a peptidyl-prolyl cis-trans isomerase. {ECO:0000255|HAMAP-Rule:MF_00303}.	cell cycle [GO:0007049]; cell division [GO:0051301]; protein folding [GO:0006457]; protein transport [GO:0015031]	peptidyl-prolyl cis-trans isomerase activity [GO:0003755]	.	15703294
Q5E7V0	UDP-N-acetylglucosamine 1-carboxyvinyltransferase (EC 2.5.1.7) (Enoylpyruvate transferase) (UDP-N-acetylglucosamine enolpyruvyl transferase) (EPT)	vfi:VF_0401;	-0.5407	-0.964799	LOW HIGH	murA	Cell wall formation. Adds enolpyruvyl to UDP-N-acetylglucosamine. {ECO:0000255|HAMAP-Rule:MF_00111}.	cell cycle [GO:0007049]; cell division [GO:0051301]; cell wall organization [GO:0071555]; peptidoglycan biosynthetic process [GO:0009252]; regulation of cell shape [GO:0008360]; UDP-N-acetylgalactosamine biosynthetic process [GO:0019277]	UDP-N-acetylglucosamine 1-carboxyvinyltransferase activity [GO:0008760]	PATHWAY: Cell wall biogenesis; peptidoglycan biosynthesis. {ECO:0000255|HAMAP-Rule:MF_00111}.	15703294
Q5E886	UDP-N-acetylmuramate--L-alanyl-gamma-D-glutamyl-meso-2,6-diaminoheptandioate ligase (EC 6.3.2.45) (Murein peptide ligase) (UDP-N-acetylmuramate:L-alanyl-gamma-D-glutamyl-meso-diaminopimelate ligase)	vfi:VF_0265;	0	-1.15265	HIGH	mpl	Reutilizes the intact tripeptide L-alanyl-gamma-D-glutamyl-meso-diaminopimelate by linking it to UDP-N-acetylmuramate. {ECO:0000256|HAMAP-Rule:MF_02020}.	cell cycle [GO:0007049]; cell division [GO:0051301]; cell wall organization [GO:0071555]; peptidoglycan biosynthetic process [GO:0009252]; peptidoglycan turnover [GO:0009254]; regulation of cell shape [GO:0008360]	acid-amino acid ligase activity [GO:0016881]; ATP binding [GO:0005524]	PATHWAY: Cell wall biogenesis; peptidoglycan recycling. {ECO:0000256|HAMAP-Rule:MF_02020}.	15703294
Q5E688	Peptidoglycan-associated protein	vfi:VF_0963;	0.448342	0	LOW	pal	Part of the Tol-Pal system, which plays a role in outer membrane invagination during cell division and is important for maintaining outer membrane integrity. {ECO:0000256|HAMAP-Rule:MF_02204}.	cell cycle [GO:0007049]; cell division [GO:0051301]	.	.	15703294
Q5E7U9	1-acyl-sn-glycerol-3-phosphate acyltransferase (EC 2.3.1.51)	vfi:VF_0402;	-0.743778	-1.37638	LOW HIGH	plsC	.	CDP-diacylglycerol biosynthetic process [GO:0016024]	1-acylglycerol-3-phosphate O-acyltransferase activity [GO:0003841]	PATHWAY: Phospholipid metabolism; CDP-diacylglycerol biosynthesis; CDP-diacylglycerol from sn-glycerol 3-phosphate: step 2/3. {ECO:0000256|ARBA:ARBA00004728}.	15703294
Q5E223	Phosphatidylserine synthase (CDP-diacylglycerol-serine O-phosphatidyltransferase) (EC 2.7.8.8)	vfi:VF_2428;	-0.661921	0	LOW	pssA	.	cardiolipin biosynthetic process [GO:0032049]	CDP-diacylglycerol-glycerol-3-phosphate 3-phosphatidyltransferase activity [GO:0008444]; CDP-diacylglycerol-serine O-phosphatidyltransferase activity [GO:0003882]	.	15703294
Q5E3C9	Isocitrase (EC 4.1.3.1) (Isocitratase) (Isocitrate lyase)	vfi:VF_1972;	0	1.07803	HIGH	aceA	.	carboxylic acid metabolic process [GO:0019752]	isocitrate lyase activity [GO:0004451]; metal ion binding [GO:0046872]	.	15703294
Q5E2S7	Carbonic anhydrase (EC 4.2.1.1) (Carbonate dehydratase)	vfi:VF_2174;	0.333499	0	LOW	can	Reversible hydration of carbon dioxide. {ECO:0000256|RuleBase:RU003956}.	carbon utilization [GO:0015976]	carbonate dehydratase activity [GO:0004089]; zinc ion binding [GO:0008270]	.	15703294
Q5E2E3	Phosphoenolpyruvate carboxylase (PEPC) (PEPCase) (EC 4.1.1.31)	vfi:VF_2308;	2.56429	0	LOW	ppc	Forms oxaloacetate, a four-carbon dicarboxylic acid source for the tricarboxylic acid cycle. {ECO:0000255|HAMAP-Rule:MF_00595}.	carbon fixation [GO:0015977]; oxaloacetate metabolic process [GO:0006107]; tricarboxylic acid cycle [GO:0006099]	magnesium ion binding [GO:0000287]; phosphoenolpyruvate carboxylase activity [GO:0008964]	.	15703294
Q5DZP1	Transaldolase (EC 2.2.1.2)	vfi:VF_A0685;	-0.779552	0	LOW	tal	Transaldolase is important for the balance of metabolites in the pentose-phosphate pathway. {ECO:0000255|HAMAP-Rule:MF_00492}.	carbohydrate metabolic process [GO:0005975]; pentose-phosphate shunt [GO:0006098]	sedoheptulose-7-phosphate:D-glyceraldehyde-3-phosphate glyceronetransferase activity [GO:0004801]	PATHWAY: Carbohydrate degradation; pentose phosphate pathway; D-glyceraldehyde 3-phosphate and beta-D-fructose 6-phosphate from D-ribose 5-phosphate and D-xylulose 5-phosphate (non-oxidative stage): step 2/3. {ECO:0000255|HAMAP-Rule:MF_00492}.	15703294
Q5E0A7	6-phosphogluconolactonase (6PGL) (EC 3.1.1.31)	vfi:VF_A0469;	0.5264	0.601281	LOW HIGH	pgl	Hydrolysis of 6-phosphogluconolactone to 6-phosphogluconate. {ECO:0000256|ARBA:ARBA00002681, ECO:0000256|RuleBase:RU365095}.	carbohydrate metabolic process [GO:0005975]; pentose-phosphate shunt [GO:0006098]	6-phosphogluconolactonase activity [GO:0017057]	PATHWAY: Carbohydrate degradation; pentose phosphate pathway. {ECO:0000256|ARBA:ARBA00004959}.; PATHWAY: Carbohydrate degradation; pentose phosphate pathway; D-ribulose 5-phosphate from D-glucose 6-phosphate (oxidative stage): step 2/3. {ECO:0000256|ARBA:ARBA00004961, ECO:0000256|RuleBase:RU365095}.	15703294
Q5E294	Glucosamine-6-phosphate deaminase (EC 3.5.99.6) (GlcN6P deaminase) (GNPDA) (Glucosamine-6-phosphate isomerase)	vfi:VF_2357;	-0.872965	-2.09971	LOW HIGH	nagB	Catalyzes the reversible isomerization-deamination of glucosamine 6-phosphate (GlcN6P) to form fructose 6-phosphate (Fru6P) and ammonium ion. {ECO:0000255|HAMAP-Rule:MF_01241}.	carbohydrate metabolic process [GO:0005975]; N-acetylglucosamine metabolic process [GO:0006044]; N-acetylneuraminate catabolic process [GO:0019262]	glucosamine-6-phosphate deaminase activity [GO:0004342]	PATHWAY: Amino-sugar metabolism; N-acetylneuraminate degradation; D-fructose 6-phosphate from N-acetylneuraminate: step 5/5. {ECO:0000255|HAMAP-Rule:MF_01241}.	15703294
Q5E736	N-acetylglucosamine-6-phosphate deacetylase (EC 3.5.1.25)	vfi:VF_0665;	-0.649536	-1.39948	LOW HIGH	nagA2	.	carbohydrate metabolic process [GO:0005975]; N-acetylglucosamine metabolic process [GO:0006044]	metal ion binding [GO:0046872]; N-acetylgalactosamine-6-phosphate deacetylase activity [GO:0047419]; N-acetylglucosamine-6-phosphate deacetylase activity [GO:0008448]	.	15703294
Q5E875	Malate dehydrogenase (EC 1.1.1.37)	vfi:VF_0276;	0	0.521265	HIGH	mdh	Catalyzes the reversible oxidation of malate to oxaloacetate. {ECO:0000255|HAMAP-Rule:MF_01516}.	carbohydrate metabolic process [GO:0005975]; malate metabolic process [GO:0006108]; tricarboxylic acid cycle [GO:0006099]	L-malate dehydrogenase activity [GO:0030060]	.	15703294
Q5E3H0	Phosphoheptose isomerase (EC 5.3.1.28) (Sedoheptulose 7-phosphate isomerase)	vfi:VF_1931;	0	0.470155	HIGH	lpcA,gmhA	Catalyzes the isomerization of sedoheptulose 7-phosphate in D-glycero-D-manno-heptose 7-phosphate. {ECO:0000256|ARBA:ARBA00003172, ECO:0000256|HAMAP-Rule:MF_00067}.	carbohydrate metabolic process [GO:0005975]; D-glycero-D-manno-heptose 7-phosphate biosynthetic process [GO:2001061]	carbohydrate derivative binding [GO:0097367]; D-sedoheptulose 7-phosphate isomerase activity [GO:0008968]; zinc ion binding [GO:0008270]	PATHWAY: Carbohydrate biosynthesis; D-glycero-D-manno-heptose 7-phosphate biosynthesis; D-glycero-alpha-D-manno-heptose 7-phosphate and D-glycero-beta-D-manno-heptose 7-phosphate from sedoheptulose 7-phosphate: step 1/1. {ECO:0000256|HAMAP-Rule:MF_00067}.	15703294
Q5E7M0	Phosphoglucosamine mutase (EC 5.4.2.10)	vfi:VF_0481;	-0.746138	0.375724	LOW HIGH	glmM	Catalyzes the conversion of glucosamine-6-phosphate to glucosamine-1-phosphate. {ECO:0000255|HAMAP-Rule:MF_01554}.	carbohydrate metabolic process [GO:0005975]	magnesium ion binding [GO:0000287]; phosphoglucosamine mutase activity [GO:0008966]	.	15703294; 18366731
Q5E6N5	Phosphoglucomutase (EC 5.4.2.2)	vfi:VF_0816;	0.492148	0.477184	LOW HIGH	pgm	.	carbohydrate metabolic process [GO:0005975]	magnesium ion binding [GO:0000287]; phosphoglucomutase activity [GO:0004614]	.	15703294
Q5E4G1	Formate C-acetyltransferase (EC 2.3.1.54)	vfi:VF_1590;	-0.963645	-1.53823	LOW HIGH	pflB	.	carbohydrate metabolic process [GO:0005975]	formate C-acetyltransferase activity [GO:0008861]; lyase activity [GO:0016829]	.	15703294
Q5E525	Predicted lactam utilization protein	vfi:VF_1376;	0	0.614611	HIGH	ybgL	.	carbohydrate metabolic process [GO:0005975]	catalytic activity [GO:0003824]	.	15703294
Q5E7V9	Arabinose 5-phosphate isomerase (API) (EC 5.3.1.13)	vfi:VF_0392;	-0.69873	0	LOW	kdsD	.	carbohydrate derivative metabolic process [GO:1901135]; carbohydrate metabolic process [GO:0005975]	arabinose-5-phosphate isomerase activity [GO:0019146]; carbohydrate derivative binding [GO:0097367]; metal ion binding [GO:0046872]	.	15703294
Q5E279	Glutamine--fructose-6-phosphate aminotransferase [isomerizing] (EC 2.6.1.16) (D-fructose-6-phosphate amidotransferase) (GFAT) (Glucosamine-6-phosphate synthase) (Hexosephosphate aminotransferase) (L-glutamine--D-fructose-6-phosphate amidotransferase)	vfi:VF_2372;	-1.57654	-2.05471	LOW HIGH	glmS	Catalyzes the first step in hexosamine metabolism, converting fructose-6P into glucosamine-6P using glutamine as a nitrogen source. {ECO:0000255|HAMAP-Rule:MF_00164}.	carbohydrate derivative biosynthetic process [GO:1901137]; carbohydrate metabolic process [GO:0005975]; glutamine metabolic process [GO:0006541]	carbohydrate derivative binding [GO:0097367]; glutamine-fructose-6-phosphate transaminase (isomerizing) activity [GO:0004360]	.	15703294
Q5E7J7	Deoxyribose-phosphate aldolase (DERA) (EC 4.1.2.4) (2-deoxy-D-ribose 5-phosphate aldolase) (Phosphodeoxyriboaldolase) (Deoxyriboaldolase)	vfi:VF_0504;	-0.755654	0.512582	LOW HIGH	deoC	Catalyzes a reversible aldol reaction between acetaldehyde and D-glyceraldehyde 3-phosphate to generate 2-deoxy-D-ribose 5-phosphate. {ECO:0000255|HAMAP-Rule:MF_00592}.	carbohydrate catabolic process [GO:0016052]; deoxyribonucleotide catabolic process [GO:0009264]; deoxyribose phosphate catabolic process [GO:0046386]	deoxyribose-phosphate aldolase activity [GO:0004139]	PATHWAY: Carbohydrate degradation; 2-deoxy-D-ribose 1-phosphate degradation; D-glyceraldehyde 3-phosphate and acetaldehyde from 2-deoxy-alpha-D-ribose 1-phosphate: step 2/2. {ECO:0000255|HAMAP-Rule:MF_00592}.	15703294
Q5E857	3-isopropylmalate dehydrogenase (EC 1.1.1.85) (3-IPM-DH) (Beta-IPM dehydrogenase) (IMDH)	vfi:VF_0294;	0.683332	0.360133	LOW HIGH	leuB	Catalyzes the oxidation of 3-carboxy-2-hydroxy-4-methylpentanoate (3-isopropylmalate) to 3-carboxy-4-methyl-2-oxopentanoate. The product decarboxylates to 4-methyl-2 oxopentanoate. {ECO:0000255|HAMAP-Rule:MF_01033}.	branched-chain amino acid biosynthetic process [GO:0009082]; leucine biosynthetic process [GO:0009098]	3-isopropylmalate dehydrogenase activity [GO:0003862]; magnesium ion binding [GO:0000287]; NAD binding [GO:0051287]	PATHWAY: Amino-acid biosynthesis; L-leucine biosynthesis; L-leucine from 3-methyl-2-oxobutanoate: step 3/4. {ECO:0000255|HAMAP-Rule:MF_01033}.	15703294
Q5E858	3-isopropylmalate dehydratase large subunit (EC 4.2.1.33) (Alpha-IPM isomerase) (IPMI) (Isopropylmalate isomerase)	vfi:VF_0293;	-0.516765	-1.17945	LOW HIGH	leuC	Catalyzes the isomerization between 2-isopropylmalate and 3-isopropylmalate, via the formation of 2-isopropylmaleate. {ECO:0000255|HAMAP-Rule:MF_01026}.	branched-chain amino acid biosynthetic process [GO:0009082]; leucine biosynthetic process [GO:0009098]	3-isopropylmalate dehydratase activity [GO:0003861]; 4 iron, 4 sulfur cluster binding [GO:0051539]; metal ion binding [GO:0046872]	PATHWAY: Amino-acid biosynthesis; L-leucine biosynthesis; L-leucine from 3-methyl-2-oxobutanoate: step 2/4. {ECO:0000255|HAMAP-Rule:MF_01026}.	15703294
Q5E809	UTP--glucose-1-phosphate uridylyltransferase (EC 2.7.7.9) (UDP-glucose pyrophosphorylase)	vfi:VF_0342;	-0.537449	-0.44099	LOW HIGH	galU	.	biosynthetic process [GO:0009058]; UDP-glucose metabolic process [GO:0006011]	UTP:glucose-1-phosphate uridylyltransferase activity [GO:0003983]	.	15703294
Q5E4R3	Aminotransferase (EC 2.6.1.-)	vfi:VF_1488;	0	-0.562099	HIGH	aspC	.	biosynthetic process [GO:0009058]; cellular amino acid metabolic process [GO:0006520]	pyridoxal phosphate binding [GO:0030170]; transaminase activity [GO:0008483]	.	15703294
Q5E8K6	Mannose-1-phosphate guanyltransferase (EC 2.7.7.13)	vfi:VF_0145;	0	0.321361	HIGH	VF_0145	.	biosynthetic process [GO:0009058]	mannose-1-phosphate guanylyltransferase activity [GO:0004475]	.	15703294
Q5E205	Flagellar protein FliL	vfi:VF_2446;	-0.835789	-1.22486	LOW HIGH	fliL2	Controls the rotational direction of flagella during chemotaxis. {ECO:0000256|ARBA:ARBA00002254, ECO:0000256|RuleBase:RU364125}.	bacterial-type flagellum-dependent cell motility [GO:0071973]; chemotaxis [GO:0006935]	.	.	15703294
Q5E3N5	Flagellin	vfi:VF_1866;	0.343589	-0.64171	LOW HIGH	flaA	Flagellin is the subunit protein which polymerizes to form the filaments of bacterial flagella. {ECO:0000256|RuleBase:RU362073}.	bacterial-type flagellum-dependent cell motility [GO:0071973]	structural molecule activity [GO:0005198]	.	15703294
Q5E3N8	Flagellin	vfi:VF_1863;	0	-0.504091	HIGH	flaD	Flagellin is the subunit protein which polymerizes to form the filaments of bacterial flagella. {ECO:0000256|RuleBase:RU362073}.	bacterial-type flagellum-dependent cell motility [GO:0071973]	structural molecule activity [GO:0005198]	.	15703294
Q5E3N9	Flagellin	vfi:VF_1862;	0	-0.558556	HIGH	flaE	Flagellin is the subunit protein which polymerizes to form the filaments of bacterial flagella. {ECO:0000256|RuleBase:RU362073}.	bacterial-type flagellum-dependent cell motility [GO:0071973]	structural molecule activity [GO:0005198]	.	15703294
Q5E322	Flagellin	vfi:VF_2079;	0	-0.665329	HIGH	flaF	Flagellin is the subunit protein which polymerizes to form the filaments of bacterial flagella. {ECO:0000256|RuleBase:RU362073}.	bacterial-type flagellum-dependent cell motility [GO:0071973]	structural molecule activity [GO:0005198]	.	15703294
Q5E3N7	Flagellin	vfi:VF_1864;	0	-0.817667	HIGH	flaC	Flagellin is the subunit protein which polymerizes to form the filaments of bacterial flagella. {ECO:0000256|RuleBase:RU362073}.	bacterial-type flagellum-dependent cell motility [GO:0071973]	structural molecule activity [GO:0005198]	.	15703294
Q5E3M7	Flagellar hook protein FlgE	vfi:VF_1874;	0	-0.831006	HIGH	flgE	.	bacterial-type flagellum-dependent cell motility [GO:0071973]	.	.	15703294
Q5E6A2	Aspartate--tRNA ligase (EC 6.1.1.12) (Aspartyl-tRNA synthetase) (AspRS)	vfi:VF_0949;	-1.00348	-1.4414	LOW HIGH	aspS	Catalyzes the attachment of L-aspartate to tRNA(Asp) in a two-step reaction: L-aspartate is first activated by ATP to form Asp-AMP and then transferred to the acceptor end of tRNA(Asp). {ECO:0000255|HAMAP-Rule:MF_00044}.	aspartyl-tRNA aminoacylation [GO:0006422]	aspartate-tRNA ligase activity [GO:0004815]; ATP binding [GO:0005524]; nucleic acid binding [GO:0003676]	.	15703294
Q5E5P2	Asparagine--tRNA ligase (EC 6.1.1.22) (Asparaginyl-tRNA synthetase) (AsnRS)	vfi:VF_1159;	-0.62827	-0.882772	LOW HIGH	asnS	.	asparaginyl-tRNA aminoacylation [GO:0006421]	asparagine-tRNA ligase activity [GO:0004816]; ATP binding [GO:0005524]; nucleic acid binding [GO:0003676]	.	15703294
Q5E6P7	Asparagine synthase (glutamine-hydrolyzing) (EC 6.3.5.4)	vfi:VF_0804;	-0.433577	-0.994739	LOW HIGH	asnB	.	asparagine biosynthetic process [GO:0006529]; glutamine metabolic process [GO:0006541]	asparagine synthase (glutamine-hydrolyzing) activity [GO:0004066]; ATP binding [GO:0005524]	.	15703294
Q5E2F9	Shikimate kinase (SK) (EC 2.7.1.71)	vfi:VF_2292;	-0.277013	0.50764	LOW HIGH	aroK	Catalyzes the specific phosphorylation of the 3-hydroxyl group of shikimic acid using ATP as a cosubstrate. {ECO:0000255|HAMAP-Rule:MF_00109}.	aromatic amino acid family biosynthetic process [GO:0009073]; cellular amino acid biosynthetic process [GO:0008652]; chorismate biosynthetic process [GO:0009423]	ATP binding [GO:0005524]; magnesium ion binding [GO:0000287]; shikimate kinase activity [GO:0004765]	PATHWAY: Metabolic intermediate biosynthesis; chorismate biosynthesis; chorismate from D-erythrose 4-phosphate and phosphoenolpyruvate: step 5/7. {ECO:0000255|HAMAP-Rule:MF_00109}.	15703294
Q5E0I2	Phospho-2-dehydro-3-deoxyheptonate aldolase (EC 2.5.1.54)	vfi:VF_A0394;	0.316925	0.543457	LOW HIGH	aroG	Stereospecific condensation of phosphoenolpyruvate (PEP) and D-erythrose-4-phosphate (E4P) giving rise to 3-deoxy-D-arabino-heptulosonate-7-phosphate (DAHP). {ECO:0000256|ARBA:ARBA00003726, ECO:0000256|PIRNR:PIRNR001361}.	aromatic amino acid family biosynthetic process [GO:0009073]; cellular amino acid biosynthetic process [GO:0008652]; chorismate biosynthetic process [GO:0009423]	3-deoxy-7-phosphoheptulonate synthase activity [GO:0003849]	PATHWAY: Metabolic intermediate biosynthesis; chorismate biosynthesis; chorismate from D-erythrose 4-phosphate and phosphoenolpyruvate: step 1/7. {ECO:0000256|ARBA:ARBA00004688, ECO:0000256|PIRNR:PIRNR001361}.	15703294
Q5E5G0	Phospho-2-dehydro-3-deoxyheptonate aldolase (EC 2.5.1.54)	vfi:VF_1241;	-0.470731	0.546839	LOW HIGH	aroH	Stereospecific condensation of phosphoenolpyruvate (PEP) and D-erythrose-4-phosphate (E4P) giving rise to 3-deoxy-D-arabino-heptulosonate-7-phosphate (DAHP). {ECO:0000256|ARBA:ARBA00003726, ECO:0000256|PIRNR:PIRNR001361}.	aromatic amino acid family biosynthetic process [GO:0009073]; cellular amino acid biosynthetic process [GO:0008652]; chorismate biosynthetic process [GO:0009423]	3-deoxy-7-phosphoheptulonate synthase activity [GO:0003849]	PATHWAY: Metabolic intermediate biosynthesis; chorismate biosynthesis; chorismate from D-erythrose 4-phosphate and phosphoenolpyruvate: step 1/7. {ECO:0000256|ARBA:ARBA00004688, ECO:0000256|PIRNR:PIRNR001361}.	15703294
Q5E8Y5	Glycine--tRNA ligase beta subunit (EC 6.1.1.14) (Glycyl-tRNA synthetase beta subunit) (GlyRS)	vfi:VF_0016;	0	0.490532	HIGH	glyS	.	arginyl-tRNA aminoacylation [GO:0006420]; glycyl-tRNA aminoacylation [GO:0006426]	arginine-tRNA ligase activity [GO:0004814]; ATP binding [GO:0005524]; glycine-tRNA ligase activity [GO:0004820]	.	15703294
Q5E6L2	Arginine--tRNA ligase (EC 6.1.1.19) (Arginyl-tRNA synthetase) (ArgRS)	vfi:VF_0839;	-0.848107	-0.813814	LOW HIGH	argS	.	arginyl-tRNA aminoacylation [GO:0006420]	arginine-tRNA ligase activity [GO:0004814]; ATP binding [GO:0005524]	.	15703294
Q5E2G9	N-succinylglutamate 5-semialdehyde dehydrogenase (EC 1.2.1.71) (Succinylglutamic semialdehyde dehydrogenase) (SGSD)	vfi:VF_2282;	-0.744746	0.486066	LOW HIGH	astD	Catalyzes the NAD-dependent reduction of succinylglutamate semialdehyde into succinylglutamate. {ECO:0000255|HAMAP-Rule:MF_01174}.	arginine catabolic process to glutamate [GO:0019544]; arginine catabolic process to succinate [GO:0019545]	succinylglutamate-semialdehyde dehydrogenase activity [GO:0043824]	PATHWAY: Amino-acid degradation; L-arginine degradation via AST pathway; L-glutamate and succinate from L-arginine: step 4/5. {ECO:0000255|HAMAP-Rule:MF_01174}.	15703294
Q5DZ79	N-succinylarginine dihydrolase (EC 3.5.3.23)	vfi:VF_A0847;	-0.85608	0.805392	LOW HIGH	astB	Catalyzes the hydrolysis of N(2)-succinylarginine into N(2)-succinylornithine, ammonia and CO(2). {ECO:0000255|HAMAP-Rule:MF_01172}.	arginine catabolic process to glutamate [GO:0019544]; arginine catabolic process to succinate [GO:0019545]	N-succinylarginine dihydrolase activity [GO:0009015]	PATHWAY: Amino-acid degradation; L-arginine degradation via AST pathway; L-glutamate and succinate from L-arginine: step 2/5. {ECO:0000255|HAMAP-Rule:MF_01172}.	15703294
Q5E2G7	Acetylornithine aminotransferase (ACOAT) (EC 2.6.1.11)	vfi:VF_2284;	-1.60288	-0.968089	LOW HIGH	argD	.	arginine biosynthetic process [GO:0006526]	N2-acetyl-L-ornithine:2-oxoglutarate 5-aminotransferase activity [GO:0003992]; pyridoxal phosphate binding [GO:0030170]	PATHWAY: Amino-acid biosynthesis; L-arginine biosynthesis; N(2)-acetyl-L-ornithine from L-glutamate: step 4/4. {ECO:0000256|HAMAP-Rule:MF_01107}.	15703294
Q5E2E7	Argininosuccinate synthase (EC 6.3.4.5) (Citrulline--aspartate ligase)	vfi:VF_2304;	0.479918	0	LOW	argG	.	arginine biosynthetic process [GO:0006526]	argininosuccinate synthase activity [GO:0004055]; ATP binding [GO:0005524]	PATHWAY: Amino-acid biosynthesis; L-arginine biosynthesis; L-arginine from L-ornithine and carbamoyl phosphate: step 2/3. {ECO:0000255|HAMAP-Rule:MF_00005}.	15703294
Q5E2E4	Acetylornithine deacetylase (AO) (Acetylornithinase) (EC 3.5.1.16) (N-acetylornithinase) (NAO)	vfi:VF_2307;	1.36457	0	LOW	argE	.	arginine biosynthetic process [GO:0006526]	acetylornithine deacetylase activity [GO:0008777]; zinc ion binding [GO:0008270]	PATHWAY: Amino-acid biosynthesis; L-arginine biosynthesis; L-ornithine from N(2)-acetyl-L-ornithine (linear): step 1/1. {ECO:0000255|HAMAP-Rule:MF_01108}.	15703294
Q5E3R9	Protein phosphatase CheZ (EC 3.1.3.-) (Chemotaxis protein CheZ)	vfi:VF_1832;	0.449986	0	LOW	cheZ	Plays an important role in bacterial chemotaxis signal transduction pathway by accelerating the dephosphorylation of phosphorylated CheY (CheY-P). {ECO:0000256|PIRNR:PIRNR002884}.	archaeal or bacterial-type flagellum-dependent cell motility [GO:0097588]; chemotaxis [GO:0006935]; regulation of chemotaxis [GO:0050920]	phosphoprotein phosphatase activity [GO:0004721]	.	15703294
Q5E3J7	Periplasmic nitrate reductase, electron transfer subunit (Diheme cytochrome c NapB)	vfi:VF_1904;	0.380217	0.391471	LOW HIGH	napB	Electron transfer subunit of the periplasmic nitrate reductase complex NapAB. {ECO:0000256|PIRNR:PIRNR006105}.	anaerobic respiration [GO:0009061]	metal ion binding [GO:0046872]; oxidoreductase activity [GO:0016491]	.	15703294
Q5E6Q8	Adenylate kinase (AK) (EC 2.7.4.3) (ATP-AMP transphosphorylase) (ATP:AMP phosphotransferase) (Adenylate monophosphate kinase)	vfi:VF_0793;	0	0.292912	HIGH	adk	Catalyzes the reversible transfer of the terminal phosphate group between ATP and AMP. Plays an important role in cellular energy homeostasis and in adenine nucleotide metabolism. {ECO:0000255|HAMAP-Rule:MF_00235}.	AMP salvage [GO:0044209]	adenylate kinase activity [GO:0004017]; ATP binding [GO:0005524]	PATHWAY: Purine metabolism; AMP biosynthesis via salvage pathway; AMP from ADP: step 1/1. {ECO:0000255|HAMAP-Rule:MF_00235}.	15703294
Q5E8Z3	Cystine-binding protein	vfi:VF_0008;	-0.912476	0.952765	LOW HIGH	fliY	.	amino acid transport [GO:0006865]	ligand-gated ion channel activity [GO:0015276]	.	15703294
Q5E4G4	Lysine/arginine/ornithine transporter subunit	vfi:VF_1587;	-0.373118	0	LOW	argT	.	amino acid transport [GO:0006865]	ligand-gated ion channel activity [GO:0015276]	.	15703294
Q5E6D3	Aldehyde-alcohol dehydrogenase	vfi:VF_0918;	0	-0.845645	HIGH	adhE	.	alcohol metabolic process [GO:0006066]; carbon utilization [GO:0015976]	acetaldehyde dehydrogenase (acetylating) activity [GO:0008774]; alcohol dehydrogenase (NAD+) activity [GO:0004022]; lyase activity [GO:0016829]; metal ion binding [GO:0046872]	.	15703294
Q5E698	Cytochrome d terminal oxidase, subunit I (EC 1.10.3.-)	vfi:VF_0953;	0	-1.51796	HIGH	cydA	.	aerobic electron transport chain [GO:0019646]	electron transfer activity [GO:0009055]; metal ion binding [GO:0046872]	.	15703294
Q5E8J9	ADP-L-glycero-D-manno-heptose-6-epimerase (EC 5.1.3.20) (ADP-L-glycero-beta-D-manno-heptose-6-epimerase) (ADP-glyceromanno-heptose 6-epimerase) (ADP-hep 6-epimerase) (AGME)	vfi:VF_0152;	0	0.460073	HIGH	hldD	Catalyzes the interconversion between ADP-D-glycero-beta-D-manno-heptose and ADP-L-glycero-beta-D-manno-heptose via an epimerization at carbon 6 of the heptose. {ECO:0000255|HAMAP-Rule:MF_01601}.	ADP-L-glycero-beta-D-manno-heptose biosynthetic process [GO:0097171]; carbohydrate metabolic process [GO:0005975]	ADP-glyceromanno-heptose 6-epimerase activity [GO:0008712]; NADP binding [GO:0050661]	PATHWAY: Nucleotide-sugar biosynthesis; ADP-L-glycero-beta-D-manno-heptose biosynthesis; ADP-L-glycero-beta-D-manno-heptose from D-glycero-beta-D-manno-heptose 7-phosphate: step 4/4. {ECO:0000255|HAMAP-Rule:MF_01601}.	15703294
Q5E2L7	Bifunctional protein HldE [Includes: D-beta-D-heptose 7-phosphate kinase (EC 2.7.1.167) (D-beta-D-heptose 7-phosphotransferase) (D-glycero-beta-D-manno-heptose-7-phosphate kinase); D-beta-D-heptose 1-phosphate adenylyltransferase (EC 2.7.7.70) (D-glycero-beta-D-manno-heptose 1-phosphate adenylyltransferase)]	vfi:VF_2234;	-0.307228	0	LOW	hldE	Catalyzes the phosphorylation of D-glycero-D-manno-heptose 7-phosphate at the C-1 position to selectively form D-glycero-beta-D-manno-heptose-1,7-bisphosphate. {ECO:0000255|HAMAP-Rule:MF_01603}.; Catalyzes the ADP transfer from ATP to D-glycero-beta-D-manno-heptose 1-phosphate, yielding ADP-D-glycero-beta-D-manno-heptose. {ECO:0000255|HAMAP-Rule:MF_01603}.	ADP-L-glycero-beta-D-manno-heptose biosynthetic process [GO:0097171]	ATP binding [GO:0005524]; heptose-1-phosphate adenylyltransferase activity [GO:0033786]; heptose 7-phosphate kinase activity [GO:0033785]; phosphotransferase activity, alcohol group as acceptor [GO:0016773]	PATHWAY: Nucleotide-sugar biosynthesis; ADP-L-glycero-beta-D-manno-heptose biosynthesis; ADP-L-glycero-beta-D-manno-heptose from D-glycero-beta-D-manno-heptose 7-phosphate: step 1/4. {ECO:0000255|HAMAP-Rule:MF_01603}.; PATHWAY: Nucleotide-sugar biosynthesis; ADP-L-glycero-beta-D-manno-heptose biosynthesis; ADP-L-glycero-beta-D-manno-heptose from D-glycero-beta-D-manno-heptose 7-phosphate: step 3/…	15703294
Q5E463	Adenine phosphoribosyltransferase (APRT) (EC 2.4.2.7)	vfi:VF_1688;	0	0.274876	HIGH	apt	Catalyzes a salvage reaction resulting in the formation of AMP, that is energically less costly than de novo synthesis. {ECO:0000255|HAMAP-Rule:MF_00004}.	adenine salvage [GO:0006168]; AMP salvage [GO:0044209]; purine ribonucleoside salvage [GO:0006166]	adenine phosphoribosyltransferase activity [GO:0003999]	PATHWAY: Purine metabolism; AMP biosynthesis via salvage pathway; AMP from adenine: step 1/1. {ECO:0000255|HAMAP-Rule:MF_00004}.	15703294
Q5E4H4	Acyl-CoA thioesterase II (EC 3.1.2.-)	vfi:VF_1577;	0.449426	0.6055	LOW HIGH	tesB	.	acyl-CoA metabolic process [GO:0006637]	acyl-CoA hydrolase activity [GO:0047617]	.	15703294
Q5E6L4	Acetate kinase 1 (EC 2.7.2.1) (Acetokinase 1)	vfi:VF_0837;	0	-0.996232	HIGH	ackA1	Catalyzes the formation of acetyl phosphate from acetate and ATP. Can also catalyze the reverse reaction. {ECO:0000255|HAMAP-Rule:MF_00020}.	acetyl-CoA biosynthetic process [GO:0006085]; organic acid metabolic process [GO:0006082]	acetate kinase activity [GO:0008776]; ATP binding [GO:0005524]; magnesium ion binding [GO:0000287]	PATHWAY: Metabolic intermediate biosynthesis; acetyl-CoA biosynthesis; acetyl-CoA from acetate: step 1/2. {ECO:0000255|HAMAP-Rule:MF_00020}.	15703294
Q5DZD2	Acetate kinase 2 (EC 2.7.2.1) (Acetokinase 2)	vfi:VF_A0794;	0	-1.49015	HIGH	ackA2	Catalyzes the formation of acetyl phosphate from acetate and ATP. Can also catalyze the reverse reaction. {ECO:0000255|HAMAP-Rule:MF_00020}.	acetyl-CoA biosynthetic process [GO:0006085]; organic acid metabolic process [GO:0006082]	acetate kinase activity [GO:0008776]; ATP binding [GO:0005524]; magnesium ion binding [GO:0000287]	PATHWAY: Metabolic intermediate biosynthesis; acetyl-CoA biosynthesis; acetyl-CoA from acetate: step 1/2. {ECO:0000255|HAMAP-Rule:MF_00020}.	15703294
Q5E6L5	Phosphate acetyltransferase (EC 2.3.1.8) (Phosphotransacetylase)	vfi:VF_0836;	-0.564113	-1.60613	LOW HIGH	pta	Involved in acetate metabolism. {ECO:0000256|PIRNR:PIRNR006107}.	acetyl-CoA biosynthetic process [GO:0006085]	phosphate acetyltransferase activity [GO:0008959]	PATHWAY: Metabolic intermediate biosynthesis; acetyl-CoA biosynthesis; acetyl-CoA from acetate: step 2/2. {ECO:0000256|ARBA:ARBA00004989, ECO:0000256|PIRNR:PIRNR006107}.	15703294
Q5E268	Acetyl-coenzyme A synthetase (AcCoA synthetase) (Acs) (EC 6.2.1.1) (Acetate--CoA ligase) (Acyl-activating enzyme)	vfi:VF_2383;	-1.35982	-0.404161	LOW HIGH	acs,acsA	Catalyzes the conversion of acetate into acetyl-CoA (AcCoA), an essential intermediate at the junction of anabolic and catabolic pathways. AcsA undergoes a two-step reaction. In the first half reaction, AcsA combines acetate with ATP to form acetyl-adenylate (AcAMP) intermediate. In the second half reaction, it can then transfer the acetyl group from AcAMP to the sulfhydryl group of CoA, forming …	acetate metabolic process [GO:0006083]; acetyl-CoA biosynthetic process from acetate [GO:0019427]	acetate-CoA ligase activity [GO:0003987]; AMP binding [GO:0016208]; ATP binding [GO:0005524]; metal ion binding [GO:0046872]	.	15703294
Q5E4E4	GTP cyclohydrolase 1 (EC 3.5.4.16) (GTP cyclohydrolase I) (GTP-CH-I)	vfi:VF_1607;	-0.528471	0	LOW	folE	.	7,8-dihydroneopterin 3'-triphosphate biosynthetic process [GO:0035998]; one-carbon metabolic process [GO:0006730]; tetrahydrofolate biosynthetic process [GO:0046654]	GTP binding [GO:0005525]; GTP cyclohydrolase I activity [GO:0003934]; zinc ion binding [GO:0008270]	PATHWAY: Cofactor biosynthesis; 7,8-dihydroneopterin triphosphate biosynthesis; 7,8-dihydroneopterin triphosphate from GTP: step 1/1. {ECO:0000255|HAMAP-Rule:MF_00223}.	15703294
Q5E7J5	Phosphopentomutase (EC 5.4.2.7) (Phosphodeoxyribomutase)	vfi:VF_0506;	0	1.05604	HIGH	deoB	Phosphotransfer between the C1 and C5 carbon atoms of pentose. {ECO:0000255|HAMAP-Rule:MF_00740}.	5-phosphoribose 1-diphosphate biosynthetic process [GO:0006015]; cellular metabolic compound salvage [GO:0043094]; deoxyribonucleotide catabolic process [GO:0009264]	magnesium ion binding [GO:0000287]; manganese ion binding [GO:0030145]; phosphopentomutase activity [GO:0008973]	PATHWAY: Metabolic intermediate biosynthesis; 5-phospho-alpha-D-ribose 1-diphosphate biosynthesis; 5-phospho-alpha-D-ribose 1-diphosphate from D-ribose 5-phosphate (route II): step 1/3. {ECO:0000255|HAMAP-Rule:MF_00740}.	15703294
Q5E784	Cysteine desulfurase IscS (EC 2.8.1.7)	vfi:VF_0617;	-1.1623	-1.33812	LOW HIGH	iscS	Master enzyme that delivers sulfur to a number of partners involved in Fe-S cluster assembly, tRNA modification or cofactor biosynthesis. Catalyzes the removal of elemental sulfur atoms from cysteine to produce alanine. Functions as a sulfur delivery protein for Fe-S cluster synthesis onto IscU, an Fe-S scaffold assembly protein, as well as other S acceptor proteins. {ECO:0000256|HAMAP-Rule:MF_00…	[2Fe-2S] cluster assembly [GO:0044571]	2 iron, 2 sulfur cluster binding [GO:0051537]; cysteine desulfurase activity [GO:0031071]; metal ion binding [GO:0046872]; pyridoxal phosphate binding [GO:0030170]	PATHWAY: Cofactor biosynthesis; iron-sulfur cluster biosynthesis. {ECO:0000256|HAMAP-Rule:MF_00331}.	15703294
Q5E3E8	Chaperone protein skp	vfi:VF_1953;	0	0.517763	HIGH	skp	Molecular chaperone that interacts specifically with outer membrane proteins, thus maintaining the solubility of early folding intermediates during passage through the periplasm. {ECO:0000256|PIRNR:PIRNR002094}.	.	unfolded protein binding [GO:0051082]	.	15703294
Q5E8F8	UDP-N-acetyl glucosamine-2-epimerase (EC 5.1.3.14)	vfi:VF_0193;	-1.04662	-0.441276	LOW HIGH	rffE	.	.	UDP-N-acetylglucosamine 2-epimerase activity [GO:0008761]	.	15703294
Q5E623	Tryptophan synthase beta chain (EC 4.2.1.20)	vfi:VF_1028;	0.466737	0.416226	LOW HIGH	trpB	The beta subunit is responsible for the synthesis of L-tryptophan from indole and L-serine. {ECO:0000255|HAMAP-Rule:MF_00133}.	.	tryptophan synthase activity [GO:0004834]	PATHWAY: Amino-acid biosynthesis; L-tryptophan biosynthesis; L-tryptophan from chorismate: step 5/5. {ECO:0000255|HAMAP-Rule:MF_00133}.	15703294
Q5DYW9	Predicted transporter	vfi:VF_A0957;	-1.26813	-1.73172	LOW HIGH	yihN	.	.	transmembrane transporter activity [GO:0022857]	.	15703294
Q5E6R6	Glycine betaine transporter subunit	vfi:VF_0785;	-3.20837	3.30802	LOW HIGH	proX	.	.	transmembrane transporter activity [GO:0022857]	.	15703294
Q5E6T3	Peptide chain release factor 1 (RF-1)	vfi:VF_0768;	-0.291782	0	LOW	prfA	Peptide chain release factor 1 directs the termination of translation in response to the peptide chain termination codons UAG and UAA. {ECO:0000255|HAMAP-Rule:MF_00093}.	.	translation release factor activity, codon specific [GO:0016149]	.	15703294
Q5E7P9	Peptide chain release factor 2 (RF-2)	vfi:VF_0452;	0	-0.427732	HIGH	prfB	Peptide chain release factor 2 directs the termination of translation in response to the peptide chain termination codons UGA and UAA. {ECO:0000255|HAMAP-Rule:MF_00094}.	.	translation release factor activity, codon specific [GO:0016149]	.	15703294
Q5E5I5	Translation initiation factor IF-3	vfi:VF_1216;	0	0.377466	HIGH	infC	IF-3 binds to the 30S ribosomal subunit and shifts the equilibrum between 70S ribosomes and their 50S and 30S subunits in favor of the free subunits, thus enhancing the availability of 30S subunits on which protein synthesis initiation begins. {ECO:0000256|HAMAP-Rule:MF_00080, ECO:0000256|RuleBase:RU000646}.	.	translation initiation factor activity [GO:0003743]	.	15703294
Q5E3E0	Elongation factor Ts (EF-Ts)	vfi:VF_1961;	-0.999096	-1.65257	LOW HIGH	tsf	Associates with the EF-Tu.GDP complex and induces the exchange of GDP to GTP. It remains bound to the aminoacyl-tRNA.EF-Tu.GTP complex up to the GTP hydrolysis stage on the ribosome. {ECO:0000255|HAMAP-Rule:MF_00050}.	.	translation elongation factor activity [GO:0003746]	.	15703294
Q5E5C9	Elongation factor P-like protein	vfi:VF_1272;	1.37503	0	LOW	VF_1272	.	.	translation elongation factor activity [GO:0003746]	.	15703294
Q5DZJ8	Acetyltransferase (EC 2.3.1.-)	vfi:VF_A0728;	1.4893	1.41021	LOW HIGH	VF_A0728	.	.	transferase activity, transferring acyl groups [GO:0016746]	.	15703294
Q5DZX8	PlsC domain-containing protein	vfi:VF_A0598;	0.651621	0.473497	LOW HIGH	VF_A0598	.	.	transferase activity, transferring acyl groups [GO:0016746]	.	15703294
Q5E3K7	Phosphohistidinoprotein-hexose phosphotransferase component of PTS system (Hpr) (EC 2.7.1.191)	vfi:VF_1894;	0.372799	0	LOW	ptsH	.	.	transferase activity [GO:0016740]	.	15703294
Q5E8L0	UDP-bacillosamine synthetase (EC 2.6.1.-)	vfi:VF_0141;	-0.916701	-1.05584	LOW HIGH	VF_0141	.	.	transaminase activity [GO:0008483]	.	15703294
Q5E4X4	Acrylsulfatase-like enzyme	vfi:VF_1427;	-0.310672	0	LOW	aslA	.	.	sulfuric ester hydrolase activity [GO:0008484]	.	15703294
Q5DY69	Possible trypsin protease	vfi:VF_B0035;	1.1093	0	LOW	VF_B0035	.	.	serine-type endopeptidase activity [GO:0004252]	.	15703294
Q5E7M3	Ribosomal RNA large subunit methyltransferase E (EC 2.1.1.166) (23S rRNA Um2552 methyltransferase) (rRNA (uridine-2'-O-)-methyltransferase)	vfi:VF_0478;	0.4527	0.625184	LOW HIGH	rlmE,ftsJ,rrmJ	Specifically methylates the uridine in position 2552 of 23S rRNA at the 2'-O position of the ribose in the fully assembled 50S ribosomal subunit. {ECO:0000255|HAMAP-Rule:MF_01547}.	.	rRNA (uridine-2'-O-)-methyltransferase activity [GO:0008650]	.	15703294
Q5E1M7	Ribosomal RNA small subunit methyltransferase G (EC 2.1.1.170) (16S rRNA 7-methylguanosine methyltransferase) (16S rRNA m7G methyltransferase)	vfi:VF_2574;	0	1.89612	HIGH	rsmG	Specifically methylates the N7 position of guanine in position 527 of 16S rRNA. {ECO:0000255|HAMAP-Rule:MF_00074}.	.	rRNA (guanine-N7-)-methyltransferase activity [GO:0070043]	.	15703294
Q5E2D8	23S rRNA (guanosine-2'-O-)-methyltransferase RlmB (EC 2.1.1.185) (23S rRNA (guanosine2251 2'-O)-methyltransferase) (23S rRNA Gm2251 2'-O-methyltransferase)	vfi:VF_2313;	0	0.595283	HIGH	rlmB	Specifically methylates the ribose of guanosine 2251 in 23S rRNA. {ECO:0000256|HAMAP-Rule:MF_01887}.	.	RNA binding [GO:0003723]; rRNA (guanosine-2'-O-)-methyltransferase activity [GO:0070039]	.	15703294
Q5E7M4	Predicted RNA-binding protein	vfi:VF_0477;	-0.969112	-1.26792	LOW HIGH	yhbY	.	.	RNA binding [GO:0003723]	.	15703294
Q5E3Y7	Translation initiation factor IF-1	vfi:VF_1764;	-0.763183	-1.14411	LOW HIGH	infA	One of the essential components for the initiation of protein synthesis. Stabilizes the binding of IF-2 and IF-3 on the 30S subunit to which N-formylmethionyl-tRNA(fMet) subsequently binds. Helps modulate mRNA selection, yielding the 30S pre-initiation complex (PIC). Upon addition of the 50S ribosomal subunit IF-1, IF-2 and IF-3 are released leaving the mature 70S translation initiation complex. …	.	ribosome binding [GO:0043022]; rRNA binding [GO:0019843]; translation initiation factor activity [GO:0003743]	.	15703294
Q5E531	Pyrrolidone-carboxylate peptidase (EC 3.4.19.3) (5-oxoprolyl-peptidase) (Pyroglutamyl-peptidase I) (PGP-I) (Pyrase)	vfi:VF_1370;	1.0938	0	LOW	pcp	Removes 5-oxoproline from various penultimate amino acid residues except L-proline. {ECO:0000255|HAMAP-Rule:MF_00417}.	.	pyroglutamyl-peptidase activity [GO:0016920]	.	15703294
Q5E7S1	Pyridoxal phosphate homeostasis protein (PLP homeostasis protein)	vfi:VF_0430;	-0.286829	0.683101	LOW HIGH	yggS	Pyridoxal 5'-phosphate (PLP)-binding protein, which is involved in PLP homeostasis. {ECO:0000256|HAMAP-Rule:MF_02087}.	.	pyridoxal phosphate binding [GO:0030170]	.	15703294
Q5E1N1	ATP synthase subunit a (ATP synthase F0 sector subunit a) (F-ATPase subunit 6)	vfi:VF_2570;	-0.86507	-1.38387	LOW HIGH	atpB	Key component of the proton channel; it plays a direct role in the translocation of protons across the membrane. {ECO:0000255|HAMAP-Rule:MF_01393}.	.	proton-transporting ATP synthase activity, rotational mechanism [GO:0046933]	.	15703294
Q5E1N4	ATP synthase subunit delta (ATP synthase F(1) sector subunit delta) (F-type ATPase subunit delta) (F-ATPase subunit delta)	vfi:VF_2567;	-0.570784	0	LOW	atpH	F(1)F(0) ATP synthase produces ATP from ADP in the presence of a proton or sodium gradient. F-type ATPases consist of two structural domains, F(1) containing the extramembraneous catalytic core and F(0) containing the membrane proton channel, linked together by a central stalk and a peripheral stalk. During catalysis, ATP synthesis in the catalytic domain of F(1) is coupled via a rotary mechanism…	.	proton-transporting ATP synthase activity, rotational mechanism [GO:0046933]	.	15703294
Q5E3M3	Protein-glutamate O-methyltransferase (EC 2.1.1.80)	vfi:VF_1878;	0	-0.659246	HIGH	cheR	Methylation of the membrane-bound methyl-accepting chemotaxis proteins (MCP) to form gamma-glutamyl methyl ester residues in MCP. {ECO:0000256|ARBA:ARBA00002759}.	.	protein-glutamate O-methyltransferase activity [GO:0008983]	.	15703294
Q5E292	Protein tyrosine phosphatase (EC 3.1.3.48)	vfi:VF_2359;	0.386324	0	LOW	VF_2359	.	.	protein tyrosine phosphatase activity [GO:0004725]	.	15703294
Q5E3Y0	Serine kinase PrkA (EC 2.7.11.1)	vfi:VF_1771;	-0.345455	1.44434	LOW HIGH	prkA	.	.	protein serine kinase activity [GO:0106310]; protein threonine kinase activity [GO:0106311]	.	15703294
Q5E263	Ribosomal protein L11 methyltransferase (L11 Mtase) (EC 2.1.1.-)	vfi:VF_2388;	-0.267339	0.357753	LOW HIGH	prmA	Methylates ribosomal protein L11. {ECO:0000255|HAMAP-Rule:MF_00735}.	.	protein methyltransferase activity [GO:0008276]	.	15703294
Q5E8V9	Uncharacterized protein	vfi:VF_0042;	0.861484	0.281749	LOW HIGH	VF_0042	.	.	protein dimerization activity [GO:0046983]	.	15703294
Q5E640	Porin_4 domain-containing protein	vfi:VF_1011;	1.34228	0	LOW	VF_1011	.	.	porin activity [GO:0015288]	.	15703294
Q5E7M6	Outer membrane protein U porin OmpU	vfi:VF_0475;	-0.399344	0	LOW	ompU	.	.	porin activity [GO:0015288]	.	15703294
Q5E641	Porin_4 domain-containing protein	vfi:VF_1010;	-0.505699	0	LOW	VF_1010	.	.	porin activity [GO:0015288]	.	15703294
Q5DYY9	Phosphoglycolate phosphatase (EC 3.1.3.18)	vfi:VF_A0937;	0	0.824176	HIGH	VF_A0937	.	.	phosphoglycolate phosphatase activity [GO:0008967]	.	15703294
Q5E3C6	Alkyl hydroperoxide reductase C (Peroxiredoxin) (Thioredoxin peroxidase)	vfi:VF_1975;	0	0.458195	HIGH	ahpC	.	.	peroxidase activity [GO:0004601]; peroxiredoxin activity [GO:0051920]	.	15703294
Q5E3I1	Thiol peroxidase, thioredoxin-dependent	vfi:VF_1920;	0	0.531517	HIGH	bcp	.	.	peroxidase activity [GO:0004601]	.	15703294
Q5E6Q1	Peptidyl-prolyl cis-trans isomerase (Rotamase D) (EC 5.2.1.8)	vfi:VF_0800;	0.364335	0.409199	LOW HIGH	ppiD	.	.	peptidyl-prolyl cis-trans isomerase activity [GO:0003755]	.	15703294
Q5E8C8	Peptidyl-prolyl cis-trans isomerase (EC 5.2.1.8)	vfi:VF_0223;	1.2332	0	LOW	slyD	.	.	peptidyl-prolyl cis-trans isomerase activity [GO:0003755]	.	15703294
Q5DZM9	Peptidyl-prolyl cis-trans isomerase C (Rotamase C) (EC 5.2.1.8)	vfi:VF_A0697;	0	0.429479	HIGH	ppiC	.	.	peptidyl-prolyl cis-trans isomerase activity [GO:0003755]	.	15703294
Q5E2D0	Protein HflK	vfi:VF_2321;	0.406255	0.429726	LOW HIGH	hflK	HflC and HflK could encode or regulate a protease. {ECO:0000256|RuleBase:RU364113}.	.	peptidase activity [GO:0008233]	.	15703294
Q5E160	Protein QmcA	vfi:VF_A0166;	-1.6438	0.809231	LOW HIGH	qmcA	.	.	peptidase activity [GO:0008233]	.	15703294
Q5E4Q0	Sulfurtransferase (EC 2.8.1.-)	vfi:VF_1501;	0.84939	0	LOW	tusE	Part of a sulfur-relay system. {ECO:0000256|PIRNR:PIRNR006223}.	.	oxidoreductase activity [GO:0016491]; transferase activity [GO:0016740]	.	15703294
Q5E1B3	NAD(P)H-dependent flavin reductase (EC 1.5.1.-)	vfi:VF_A0113;	-0.568203	0	LOW	VF_A0113	.	.	oxidoreductase activity [GO:0016491]	.	15703294
Q5E7J9	Nucleoside permease	vfi:VF_0502;	-0.872042	-1.15524	LOW HIGH	yeiM	.	.	nucleoside transmembrane transporter activity [GO:0005337]	.	15703294
Q5E1P0	Cold shock protein	vfi:VF_2561;	0.283904	0	LOW	VF_2561	.	.	nucleic acid binding [GO:0003676]	.	15703294
Q5E5Q8	Respiratory NADH dehydrogenase 2/cupric reductase (EC 1.6.99.3)	vfi:VF_1143;	0	-2.68713	HIGH	ndh	.	.	NADH dehydrogenase activity [GO:0003954]	.	15703294
Q5E5F4	Lipoprotein (EC 3.5.1.28)	vfi:VF_1247;	0.359853	0	LOW	VF_1247	.	.	N-acetylmuramoyl-L-alanine amidase activity [GO:0008745]	.	15703294
Q5E6Z1	Antibiotic biosynthesis monooxygenase domain protein	vfi:VF_0710;	1.14572	0.821077	LOW HIGH	VF_0710	.	.	monooxygenase activity [GO:0004497]	.	15703294
Q5E7X0	Predicted peptidase required for the maturation and secretion of the antibiotic peptide MccB17	vfi:VF_0381;	0	0.332245	HIGH	pmbA	.	.	metallopeptidase activity [GO:0008237]	.	15703294
Q5DZ73	Zinc-carboxypeptidase (EC 3.4.17.-)	vfi:VF_A0853;	1.93052	0	LOW	VF_A0853	.	.	metallocarboxypeptidase activity [GO:0004181]; zinc ion binding [GO:0008270]	.	15703294
Q5E5B9	Aminopeptidase N (EC 3.4.11.2)	vfi:VF_1282;	-1.03155	0	LOW	pepN	.	.	metalloaminopeptidase activity [GO:0070006]; zinc ion binding [GO:0008270]	.	15703294
Q5E8W3	Xaa-Pro aminopeptidase (EC 3.4.11.9)	vfi:VF_0038;	0	-1.49138	HIGH	VF_0038	.	.	metalloaminopeptidase activity [GO:0070006]	.	15703294
Q5E7R1	Transketolase 1 (TK 1) (EC 2.2.1.1)	vfi:VF_0440;	-1.23119	-1.63912	LOW HIGH	tkt1	Catalyzes the transfer of a two-carbon ketol group from a ketose donor to an aldose acceptor, via a covalent intermediate with the cofactor thiamine pyrophosphate. {ECO:0000250}.	.	metal ion binding [GO:0046872]; transketolase activity [GO:0004802]	.	15703294
Q5DZP0	Transketolase 2 (TK 2) (EC 2.2.1.1)	vfi:VF_A0686;	-1.83475	-2.07366	LOW HIGH	tkt2	Catalyzes the transfer of a two-carbon ketol group from a ketose donor to an aldose acceptor, via a covalent intermediate with the cofactor thiamine pyrophosphate. {ECO:0000250}.	.	metal ion binding [GO:0046872]; transketolase activity [GO:0004802]	.	15703294
Q5E6D0	Superoxide dismutase (EC 1.15.1.1)	vfi:VF_0921;	1.16189	0.526206	LOW HIGH	sodB	Destroys radicals which are normally produced within the cells and which are toxic to biological systems. {ECO:0000256|RuleBase:RU000414}.; Destroys superoxide anion radicals which are normally produced within the cells and which are toxic to biological systems. {ECO:0000256|ARBA:ARBA00002170}.	.	metal ion binding [GO:0046872]; superoxide dismutase activity [GO:0004784]	.	15703294
Q5E2S0	Pyruvate dehydrogenase E1 component (EC 1.2.4.1)	vfi:VF_2181;	0	-1.16959	HIGH	aceE	Component of the pyruvate dehydrogenase (PDH) complex, that catalyzes the overall conversion of pyruvate to acetyl-CoA and CO(2). {ECO:0000256|ARBA:ARBA00003157, ECO:0000256|PIRNR:PIRNR000156}.	.	metal ion binding [GO:0046872]; pyruvate dehydrogenase (acetyl-transferring) activity [GO:0004739]	.	15703294
Q5E473	Alcohol dehydrogenase, NAD(P)-dependent (EC 1.1.1.-)	vfi:VF_1678;	0.254023	0.389428	LOW HIGH	yqhD	.	.	metal ion binding [GO:0046872]; oxidoreductase activity [GO:0016491]	.	15703294
Q5E494	Oxidoreductase (EC 1.14.11.-)	vfi:VF_1657;	0	0.285832	HIGH	VF_1657	.	.	metal ion binding [GO:0046872]; oxidoreductase activity [GO:0016491]	.	15703294
Q5E0S7	Trimethylamine-N-oxide reductase (EC 1.7.2.3)	vfi:VF_A0299;	0.291215	0	LOW	torA	.	.	metal ion binding [GO:0046872]; molybdopterin cofactor binding [GO:0043546]; trimethylamine-N-oxide reductase (cytochrome c) activity [GO:0050626]	.	15703294
Q5E1W4	Oligopeptidase A (EC 3.4.24.70)	vfi:VF_2487;	-0.777858	-1.1128	LOW HIGH	prlC	.	.	metal ion binding [GO:0046872]; metalloendopeptidase activity [GO:0004222]	.	15703294
Q5E2V0	Iron(III) ABC transporter, periplasmic binding protein	vfi:VF_2151;	0	1.34966	HIGH	VF_2151	.	.	metal ion binding [GO:0046872]	.	15703294
Q5E7T8	Probable cytosol aminopeptidase (EC 3.4.11.1) (Leucine aminopeptidase) (LAP) (EC 3.4.11.10) (Leucyl aminopeptidase)	vfi:VF_0413;	-0.361142	-0.773239	LOW HIGH	pepA	Presumably involved in the processing and regular turnover of intracellular proteins. Catalyzes the removal of unsubstituted N-terminal amino acids from various peptides. {ECO:0000255|HAMAP-Rule:MF_00181}.	.	manganese ion binding [GO:0030145]; metalloaminopeptidase activity [GO:0070006]	.	15703294
Q5E4J3	NAD-dependent malic enzyme (NAD-ME) (EC 1.1.1.38)	vfi:VF_1558;	-0.653451	0	LOW	maeA	.	.	malate dehydrogenase (decarboxylating) (NAD+) activity [GO:0004471]; metal ion binding [GO:0046872]; NAD binding [GO:0051287]; oxaloacetate decarboxylase activity [GO:0008948]	.	15703294
Q5E2H9	Fused malic enzyme predicted oxidoreductase/predicted phosphotransacetylase (EC 1.1.1.40)	vfi:VF_2272;	-0.693248	0.427231	LOW HIGH	maeB	.	.	malate dehydrogenase (decarboxylating) (NAD+) activity [GO:0004471]; malate dehydrogenase (decarboxylating) (NADP+) activity [GO:0004473]; metal ion binding [GO:0046872]; NAD binding [GO:0051287]; oxaloacetate decarboxylase activity [GO:0008948]	.	15703294
Q5E8L1	UDP-N-acetylglucosamine 4,6-dehydratase (EC 4.2.1.-)	vfi:VF_0140;	-0.372876	-0.527368	LOW HIGH	VF_0140	.	.	lyase activity [GO:0016829]; nucleotide binding [GO:0000166]	.	15703294;
Q5E8G7	CDP-4-dehydro-6-deoxy-D-glucose 3-dehydratase (EC 4.2.1.-)	vfi:VF_0184;	0	0.512915	HIGH	ddhC	.	.	lyase activity [GO:0016829]	.	15703294
Q5E443	Acyl-CoA synthetase (Long-chain-fatty-acid--CoA ligase) (EC 6.2.1.3)	vfi:VF_1708;	0	-3.2499	HIGH	fadD	.	.	long-chain fatty acid-CoA ligase activity [GO:0004467]	.	15703294
Q5E1P8	Thiol:disulfide interchange protein	vfi:VF_2553;	0.436588	0.315477	LOW HIGH	dsbA	.	.	isomerase activity [GO:0016853]; oxidoreductase activity [GO:0016491]	.	15703294
Q5E755	Thiol:disulfide interchange protein	vfi:VF_0646;	-0.258086	1.13783	LOW HIGH	VF_0646	.	.	isomerase activity [GO:0016853]; oxidoreductase activity [GO:0016491]	.	15703294
Q5E7Q2	Thiol:disulfide interchange protein	vfi:VF_0449;	0.789794	0.601672	LOW HIGH	dsbC	Required for disulfide bond formation in some periplasmic proteins. Acts by transferring its disulfide bond to other proteins and is reduced in the process. {ECO:0000256|RuleBase:RU364038}.	.	isomerase activity [GO:0016853]	.	15703294
Q5E4Y9	Type IIA topoisomerase, B subunit	vfi:VF_1412;	0	-0.46888	HIGH	VF_1412	.	.	isomerase activity [GO:0016853]	.	15703294
Q5E7T0	Probable Fe(2+)-trafficking protein	vfi:VF_0421;	0.826837	0	LOW	VF_0421	Could be a mediator in iron transactions between iron acquisition and iron-requiring processes, such as synthesis and/or repair of Fe-S clusters in biosynthetic enzymes. {ECO:0000255|HAMAP-Rule:MF_00686}.	.	iron ion binding [GO:0005506]	.	15703294
Q5E0F5	Pyrophosphate phospho-hydrolase (EC 3.6.1.1)	vfi:VF_A0421;	-0.250441	0	LOW	VF_A0421	.	.	inorganic diphosphatase activity [GO:0004427]; metal ion binding [GO:0046872]	.	15703294
Q5E5K7	Predicted metal-binding enzyme (EC 3.1.2.6)	vfi:VF_1194;	0.714309	0.593996	LOW HIGH	ycbL	.	.	hydroxyacylglutathione hydrolase activity [GO:0004416]	.	15703294
Q5E5J3	N(4)-acetylcytidine amidohydrolase (ac4C amidohydrolase) (EC 3.5.1.135)	vfi:VF_1208;	1.24237	0	LOW	yqfB	Catalyzes the hydrolysis of N(4)-acetylcytidine (ac4C). {ECO:0000256|HAMAP-Rule:MF_00684}.	.	hydrolase activity, acting on carbon-nitrogen (but not peptide) bonds, in linear amidines [GO:0016813]; N4-acetylcytidine amidohydrolase activity [GO:0106251]	.	15703294
Q5E744	Succinylglutamate desuccinylase/aspartoacylase family protein	vfi:VF_0657;	2.02827	0	LOW	VF_0657	.	.	hydrolase activity, acting on carbon-nitrogen (but not peptide) bonds, in linear amides [GO:0016811]; hydrolase activity, acting on ester bonds [GO:0016788]; metal ion binding [GO:0046872]	.	15703294
Q5E1W9	Predicted hydrolase	vfi:VF_2482;	0	0.833973	HIGH	yigL	.	.	hydrolase activity [GO:0016787]	.	15703294
Q5E3B1	Predicted peptidase (EC 3.4.-.-)	vfi:VF_1990;	0	-1.78854	HIGH	yegQ	.	.	hydrolase activity [GO:0016787]	.	15703294
Q5E6J9	Phenylalanine and histidine ammonia-lyase (EC 4.3.1.3)	vfi:VF_0852;	-1.01808	0	LOW	VF_0852	.	.	histidine ammonia-lyase activity [GO:0004397]	.	15703294
Q5E022	Pyrimidine/purine nucleoside phosphorylase (EC 2.4.2.2) (Adenosine phosphorylase) (Cytidine phosphorylase) (Guanosine phosphorylase) (EC 2.4.2.15) (Inosine phosphorylase) (Thymidine phosphorylase) (EC 2.4.2.4) (Uridine phosphorylase) (EC 2.4.2.3) (Xanthosine phosphorylase)	vfi:VF_A0554;	0.861794	0	LOW	ppnP	Catalyzes the phosphorolysis of diverse nucleosides, yielding D-ribose 1-phosphate and the respective free bases. Can use uridine, adenosine, guanosine, cytidine, thymidine, inosine and xanthosine as substrates. Also catalyzes the reverse reactions. {ECO:0000255|HAMAP-Rule:MF_01537}.	.	guanosine phosphorylase activity [GO:0047975]; purine-nucleoside phosphorylase activity [GO:0004731]; pyrimidine-nucleoside phosphorylase activity [GO:0016154]; thymidine phosphorylase activity [GO:0009032]; uridine phosphorylase activity [GO:0004850]	.	15703294
Q5E7L5	Translation initiation factor IF-2	vfi:VF_0486;	-0.865304	-1.32942	LOW HIGH	infB	One of the essential components for the initiation of protein synthesis. Protects formylmethionyl-tRNA from spontaneous hydrolysis and promotes its binding to the 30S ribosomal subunits. Also involved in the hydrolysis of GTP during the formation of the 70S ribosomal complex. {ECO:0000255|HAMAP-Rule:MF_00100}.	.	GTPase activity [GO:0003924]; GTP binding [GO:0005525]; translation initiation factor activity [GO:0003743]	.	15703294
Q5E228	Elongation factor Tu (EF-Tu)	vfi:VF_0233;vfi:VF_2423;	-0.375837	-0.536052	LOW HIGH	tufA,tuf,tufB	This protein promotes the GTP-dependent binding of aminoacyl-tRNA to the A-site of ribosomes during protein biosynthesis. {ECO:0000256|HAMAP-Rule:MF_00118}.	.	GTPase activity [GO:0003924]; GTP binding [GO:0005525]; translation elongation factor activity [GO:0003746]	.	15703294; 18366731
Q5E7H2	Elongation factor G 2 (EF-G 2)	vfi:VF_0529;	-0.522683	-1.15963	LOW HIGH	fusA2	Catalyzes the GTP-dependent ribosomal translocation step during translation elongation. During this step, the ribosome changes from the pre-translocational (PRE) to the post-translocational (POST) state as the newly formed A-site-bound peptidyl-tRNA and P-site-bound deacylated tRNA move to the P and E sites, respectively. Catalyzes the coordinated movement of the two tRNA molecules, the mRNA and …	.	GTPase activity [GO:0003924]; GTP binding [GO:0005525]; translation elongation factor activity [GO:0003746]	.	15703294
Q5E8B9	Elongation factor G 1 (EF-G 1)	vfi:VF_0232;	-1.42737	-1.76565	LOW HIGH	fusA1	Catalyzes the GTP-dependent ribosomal translocation step during translation elongation. During this step, the ribosome changes from the pre-translocational (PRE) to the post-translocational (POST) state as the newly formed A-site-bound peptidyl-tRNA and P-site-bound deacylated tRNA move to the P and E sites, respectively. Catalyzes the coordinated movement of the two tRNA molecules, the mRNA and …	.	GTPase activity [GO:0003924]; GTP binding [GO:0005525]; translation elongation factor activity [GO:0003746]	.	15703294
Q5E2C9	GTPase HflX (GTP-binding protein HflX)	vfi:VF_2322;	0	1.04865	HIGH	hflX	GTPase that associates with the 50S ribosomal subunit and may have a role during protein synthesis or ribosome biogenesis. {ECO:0000256|HAMAP-Rule:MF_00900}.	.	GTPase activity [GO:0003924]; GTP binding [GO:0005525]; metal ion binding [GO:0046872]	.	15703294
Q5E8S9	sn-glycerol-3-phosphate transporter	vfi:VF_0072;	-1.29083	-1.82928	LOW HIGH	glpT	.	.	glycerol-3-phosphate transmembrane transporter activity [GO:0015169]	.	15703294
Q5E542	Formate dehydrogenase N, beta subunit (EC 1.2.2.1)	vfi:VF_1359;	0.329298	-0.392274	LOW HIGH	fdnH	.	.	formate dehydrogenase (cytochrome) activity [GO:0047898]; iron-sulfur cluster binding [GO:0051536]; metal ion binding [GO:0046872]	.	15703294
Q5E6U5	Predicteed ion transport	vfi:VF_0756;	0.85749	1.8911	LOW HIGH	ybeX	.	.	flavin adenine dinucleotide binding [GO:0050660]	.	15703294
Q5E8E0	Regulator of ribonuclease activity A	vfi:VF_0211;	-0.274122	0.323545	LOW HIGH	rraA	Globally modulates RNA abundance by binding to RNase E (Rne) and regulating its endonucleolytic activity. Can modulate Rne action in a substrate-dependent manner by altering the composition of the degradosome. Modulates RNA-binding and helicase activities of the degradosome. {ECO:0000256|HAMAP-Rule:MF_00471}.	.	endoribonuclease inhibitor activity [GO:0060698]; enzyme binding [GO:0019899]; transferase activity [GO:0016740]	.	15703294
Q5E4Q5	Glutaredoxin	vfi:VF_1496;	0	0.460875	HIGH	VF_1496	.	.	electron transfer activity [GO:0009055]; protein disulfide oxidoreductase activity [GO:0015035]	.	15703294
Q5E2F1	Glutaredoxin (EC 1.11.1.-)	vfi:VF_2300;	1.17118	0	LOW	VF_2300	.	.	electron transfer activity [GO:0009055]; peroxidase activity [GO:0004601]; protein disulfide oxidoreductase activity [GO:0015035]	.	15703294
Q5E3F8	Cytochrome c-554(548)	vfi:VF_1943;	-0.409888	0.306928	LOW HIGH	VF_1943	.	.	electron transfer activity [GO:0009055]; heme binding [GO:0020037]; metal ion binding [GO:0046872]	.	15703294
Q5E5A1	Cytochrome c oxidase, cbb3-type, subunit II (EC 1.9.3.1)	vfi:VF_1300;	-0.433891	0	LOW	ccoO	.	.	electron transfer activity [GO:0009055]; heme binding [GO:0020037]; metal ion binding [GO:0046872]	.	15703294
Q5E5L0	Predicted thiol oxidoreductase	vfi:VF_1191;	0	1.57522	HIGH	VF_1191	.	.	electron transfer activity [GO:0009055]; heme binding [GO:0020037]; metal ion binding [GO:0046872]	.	15703294
Q5E6I8	Uncharacterized protein	vfi:VF_0863;	0.369029	1.06583	LOW HIGH	VF_0863	.	.	electron transfer activity [GO:0009055]; heme binding [GO:0020037]; iron ion binding [GO:0005506]	.	15703294
Q5E0S8	Cytochrome c-type protein	vfi:VF_A0298;	-0.812692	-1.09182	LOW HIGH	torC	.	.	electron transfer activity [GO:0009055]; heme binding [GO:0020037]; iron ion binding [GO:0005506]	.	15703294
Q5E1T1	Cytochrome c5	vfi:VF_2520;	0.278841	0	LOW	VF_2520	.	.	electron transfer activity [GO:0009055]; heme binding [GO:0020037]; iron ion binding [GO:0005506]	.	15703294
Q5E0G9	Cytochrome c	vfi:VF_A0407;	0	0.359472	HIGH	VF_A0407	.	.	electron transfer activity [GO:0009055]; heme binding [GO:0020037]; iron ion binding [GO:0005506]	.	15703294
Q5E8S5	Cytochrome c4	vfi:VF_0076;	0	0.292342	HIGH	cycA	.	.	electron transfer activity [GO:0009055]; heme binding [GO:0020037]; iron ion binding [GO:0005506]	.	15703294
Q5E2L8	Transport channel	vfi:VF_2233;	0	0.327178	HIGH	tolC	.	.	efflux transmembrane transporter activity [GO:0015562]	.	15703294
Q5DZ90	Predicted oxidoreductase, NADP(H)-dependent aldo-keto reductase	vfi:VF_A0836;	0	0.363666	HIGH	tas	.	.	D-threo-aldose 1-dehydrogenase activity [GO:0047834]	.	15703294
Q5E616	Conserved protein	vfi:VF_1035;	0.638788	0	LOW	yciO	.	.	double-stranded RNA binding [GO:0003725]	.	15703294
Q5E0J1	Spermidine N1-acetyltransferase (EC 2.3.1.57)	vfi:VF_A0385;	1.65859	0	LOW	speG	.	.	diamine N-acetyltransferase activity [GO:0004145]	.	15703294
Q5E0K7	PTS system, fructose-like-1 IIA component (EC 2.7.1.69)	vfi:VF_A0369;	1.7417	0	LOW	VF_A0369	.	.	D-glucosamine PTS permease activity [GO:0103111]; protein-N(PI)-phosphohistidine-sugar phosphotransferase activity [GO:0008982]	.	15703294
Q5E8K3	Post-translational flagellin modification protein A (EC 1.1.1.250)	vfi:VF_0148;	-0.547156	-1.14373	LOW HIGH	ptmA	.	.	D-arabinitol 2-dehydrogenase activity [GO:0047038]	.	15703294
Q5E4R6	Cytidine deaminase (EC 3.5.4.5) (Cytidine aminohydrolase) (CDA)	vfi:VF_1485;	0.367174	0	LOW	cdd	This enzyme scavenges exogenous and endogenous cytidine and 2'-deoxycytidine for UMP synthesis. {ECO:0000255|HAMAP-Rule:MF_01558}.	.	cytidine deaminase activity [GO:0004126]; deoxycytidine deaminase activity [GO:0047844]; zinc ion binding [GO:0008270]	.	15703294
Q5E0Y5	Choloylglycine hydrolase (EC 3.5.1.24)	vfi:VF_A0241;	0.764828	-2.43978	LOW HIGH	VF_A0241	.	.	choloylglycine hydrolase activity [GO:0045302]	.	15703294
Q5E0Z1	Glycerol uptake facilitator protein GlpF	vfi:VF_A0235;	0.259417	-1.55506	LOW HIGH	glpF	.	.	channel activity [GO:0015267]	.	15703294
Q5E5R7	Purine nucleoside phosphoramidase	vfi:VF_1134;	0	0.613375	HIGH	hinT	.	.	catalytic activity [GO:0003824]	.	15703294
Q5E2K0	GatB/YqeY domain protein	vfi:VF_2251;	0	0.321955	HIGH	VF_2251	.	.	carbon-nitrogen ligase activity, with glutamine as amido-N-donor [GO:0016884]	.	15703294
Q5DZC7	Maltodextrin-binding protein	vfi:VF_A0799;	0.58271	0	LOW	malE	Part of the ABC transporter complex MalEFGK involved in maltose/maltodextrin import. Binds maltose and higher maltodextrins. {ECO:0000256|RuleBase:RU365005}.	.	carbohydrate transmembrane transporter activity [GO:0015144]	.	15703294
Q5E5P5	Chlorohydrolase/deaminase family protein (EC 3.8.1.8)	vfi:VF_1156;	0	-2.19351	HIGH	VF_1156	.	.	atrazine chlorohydrolase activity [GO:0018788]; hydrolase activity, acting on carbon-nitrogen (but not peptide) bonds [GO:0016810]	.	15703294
Q5E6Q5	ATP-dependent Clp protease proteolytic subunit (EC 3.4.21.92) (Endopeptidase Clp)	vfi:VF_0796;	-0.313413	-0.500617	LOW HIGH	clpP	Cleaves peptides in various proteins in a process that requires ATP hydrolysis. Has a chymotrypsin-like activity. Plays a major role in the degradation of misfolded proteins. {ECO:0000255|HAMAP-Rule:MF_00444}.	.	ATP-dependent peptidase activity [GO:0004176]; serine-type endopeptidase activity [GO:0004252]	.	15703294
Q5E6T9	Ribosome-binding ATPase YchF	vfi:VF_0762;	-0.613536	-1.34754	LOW HIGH	ychF	ATPase that binds to both the 70S ribosome and the 50S ribosomal subunit in a nucleotide-independent manner. {ECO:0000256|HAMAP-Rule:MF_00944}.	.	ATPase activity [GO:0016887]; ATP binding [GO:0005524]; GTP binding [GO:0005525]; ribosomal large subunit binding [GO:0043023]; ribosome binding [GO:0043022]	.	15703294
Q5DZP8	MoxR protein	vfi:VF_A0678;	1.00375	0	LOW	VF_A0678	.	.	ATPase activity [GO:0016887]; ATP binding [GO:0005524]	.	15703294
Q5E4N4	DnaK-related protein	vfi:VF_1517;	0.52093	0	LOW	VF_1517	.	.	ATPase activity [GO:0016887]; ATP binding [GO:0005524]	.	15703294
Q5E446	Cell division inhibitor MinD (Septum site-determining protein MinD)	vfi:VF_1705;	0	-1.62173	HIGH	minD	.	.	ATPase activity [GO:0016887]; ATP binding [GO:0005524]	.	15703294
Q5E1N5	ATP synthase subunit alpha (EC 7.1.2.2) (ATP synthase F1 sector subunit alpha) (F-ATPase subunit alpha)	vfi:VF_2566;	-0.976894	-1.27373	LOW HIGH	atpA	Produces ATP from ADP in the presence of a proton gradient across the membrane. The alpha chain is a regulatory subunit. {ECO:0000255|HAMAP-Rule:MF_01346}.	.	ATP binding [GO:0005524]; proton-transporting ATPase activity, rotational mechanism [GO:0046961]; proton-transporting ATP synthase activity, rotational mechanism [GO:0046933]	.	15703294
Q5E1N8	ATP synthase epsilon chain (ATP synthase F1 sector epsilon subunit) (F-ATPase epsilon subunit)	vfi:VF_2563;	0	-1.42565	HIGH	atpC	Produces ATP from ADP in the presence of a proton gradient across the membrane. {ECO:0000255|HAMAP-Rule:MF_00530}.	.	ATP binding [GO:0005524]; proton-transporting ATP synthase activity, rotational mechanism [GO:0046933]	.	15703294
Q5E6A7	Glutathione synthase/Ribosomal protein S6 modification enzyme (Glutaminyl transferase)	vfi:VF_0944;	0	0.652073	HIGH	VF_0944	.	.	ATP binding [GO:0005524]; metal ion binding [GO:0046872]; transferase activity [GO:0016740]	.	15703294
Q5E2J3	Pyruvate kinase (EC 2.7.1.40)	vfi:VF_2258;	-1.05885	-1.11324	LOW HIGH	pykF	.	.	ATP binding [GO:0005524]; kinase activity [GO:0016301]; magnesium ion binding [GO:0000287]; potassium ion binding [GO:0030955]; pyruvate kinase activity [GO:0004743]	PATHWAY: Carbohydrate degradation. {ECO:0000256|ARBA:ARBA00004921}.; PATHWAY: Carbohydrate degradation; glycolysis; pyruvate from D-glyceraldehyde 3-phosphate: step 5/5. {ECO:0000256|ARBA:ARBA00004997, ECO:0000256|RuleBase:RU000504}.	15703294
Q5E082	Pyruvate kinase (EC 2.7.1.40)	vfi:VF_A0494;	-0.867687	0	LOW	pykA	.	.	ATP binding [GO:0005524]; kinase activity [GO:0016301]; magnesium ion binding [GO:0000287]; potassium ion binding [GO:0030955]; pyruvate kinase activity [GO:0004743]	PATHWAY: Carbohydrate degradation. {ECO:0000256|ARBA:ARBA00004921}.; PATHWAY: Carbohydrate degradation; glycolysis; pyruvate from D-glyceraldehyde 3-phosphate: step 5/5. {ECO:0000256|ARBA:ARBA00004997, ECO:0000256|RuleBase:RU000504}.	15703294
Q5E7R6	Glutathione synthetase (EC 6.3.2.3) (GSH synthetase) (GSH-S) (GSHase) (Glutathione synthase)	vfi:VF_0435;	-0.844473	0	LOW	gshB	.	.	ATP binding [GO:0005524]; glutathione synthase activity [GO:0004363]; metal ion binding [GO:0046872]	PATHWAY: Sulfur metabolism; glutathione biosynthesis; glutathione from L-cysteine and L-glutamate: step 2/2. {ECO:0000256|HAMAP-Rule:MF_00162}.	15703294
Q5E6U3	PhoH-like protein	vfi:VF_0758;	-0.58177	-0.672846	LOW HIGH	VF_0758	.	.	ATP binding [GO:0005524]	.	15703294
Q5E3I8	Arsenate reductase YffB (EC 1.20.4.1)	vfi:VF_1913;	0.722344	0.558991	LOW HIGH	yffB	.	.	arsenate reductase (glutaredoxin) activity [GO:0008794]	.	15703294
Q5E3H8	Arsenate reductase (EC 1.20.4.1)	vfi:VF_1923;	0.519628	0.471751	LOW HIGH	yfgD	.	.	arsenate reductase (glutaredoxin) activity [GO:0008794]	.	15703294
Q5E7A6	AMP nucleosidase (EC 3.2.2.4)	vfi:VF_0595;	-0.255628	0	LOW	ygdH	.	.	AMP nucleosidase activity [GO:0008714]	.	15703294
Q5DYK8	(Alpha)-aspartyl dipeptidase (EC 3.4.11.2)	vfi:VF_A1068;	0.700571	0.676949	LOW HIGH	pepE	.	.	aminopeptidase activity [GO:0004177]; serine-type peptidase activity [GO:0008236]	.	15703294
Q5E0L3	Sodium/proton-dependent alanine carrier protein	vfi:VF_A0363;	-1.08948	0	LOW	VF_A0363	.	.	alanine:sodium symporter activity [GO:0015655]	.	15703294
Q5DZ87	Agmatinase (EC 3.5.3.11)	vfi:VF_A0839;	4.53346	0	LOW	speB	.	.	agmatinase activity [GO:0008783]; metal ion binding [GO:0046872]	.	15703294
Q5E412	Acyl carrier protein (ACP)	vfi:VF_1739;	0.51484	0	LOW	acpP	Carrier of the growing fatty acid chain in fatty acid biosynthesis. {ECO:0000256|HAMAP-Rule:MF_01217, ECO:0000256|RuleBase:RU003545}.	.	acyl carrier activity [GO:0000036]	PATHWAY: Lipid metabolism; fatty acid biosynthesis. {ECO:0000256|HAMAP-Rule:MF_01217, ECO:0000256|RuleBase:RU003545}.	15703294
Q5E564	Acetyltransferase (EC 2.3.1.-)	vfi:VF_1337;	1.93306	0	LOW	maa	.	.	acetyltransferase activity [GO:0016407]	.	15703294
Q5E216	Vitamin B12 transporter BtuB (Cobalamin receptor) (Outer membrane cobalamin translocator)	vfi:VF_2435;	-0.438499	-1.10511	LOW HIGH	btuB	Involved in the active translocation of vitamin B12 (cyanocobalamin) across the outer membrane to the periplasmic space. It derives its energy for transport by interacting with the trans-periplasmic membrane protein TonB. {ECO:0000256|HAMAP-Rule:MF_01531}.	.	ABC-type vitamin B12 transporter activity [GO:0015420]; porin activity [GO:0015288]	.	15703294
Q5E4G3	Histidine/lysine/arginine/ornithine transporter subunit	vfi:VF_1588;	0.723309	0.70545	LOW HIGH	hisP	.	.	ABC-type amino acid transporter activity [GO:0015424]; ATPase-coupled transmembrane transporter activity [GO:0042626]; ATP binding [GO:0005524]	.	15703294
Q5E541	Formate dehydrogenase N, alpha subunit (EC 1.2.2.1)	vfi:VF_1360;	0	-1.52207	HIGH	fdnG	.	.	4 iron, 4 sulfur cluster binding [GO:0051539]; formate dehydrogenase (cytochrome) activity [GO:0047898]; metal ion binding [GO:0046872]; molybdopterin cofactor binding [GO:0043546]	.	15703294
Q5E6B8	Ion-translocating oxidoreductase complex subunit C (EC 7.-.-.-) (Rnf electron transport complex subunit C)	vfi:VF_0933;	0	0.479251	HIGH	rnfC	Part of a membrane-bound complex that couples electron transfer with translocation of ions across the membrane. {ECO:0000256|HAMAP-Rule:MF_00461}.	.	4 iron, 4 sulfur cluster binding [GO:0051539]; electron transfer activity [GO:0009055]; metal ion binding [GO:0046872]	.	15703294
Q5E153	3-hydroxyisobutyrate dehydrogenase (EC 1.1.1.31)	vfi:VF_A0173;	0.443138	0.536049	LOW HIGH	VF_A0173	.	.	3-hydroxyisobutyrate dehydrogenase activity [GO:0008442]; NAD binding [GO:0051287]; NADP binding [GO:0050661]	.	15703294
Q5E2N1	Ubiquinol-cytochrome c reductase iron-sulfur subunit (EC 7.1.1.8)	vfi:VF_2220;	0	0.705358	HIGH	VF_2220	Component of the ubiquinol-cytochrome c reductase complex (complex III or cytochrome b-c1 complex), which is a respiratory chain that generates an electrochemical potential coupled to ATP synthesis. {ECO:0000256|ARBA:ARBA00002444}.	.	2 iron, 2 sulfur cluster binding [GO:0051537]; metal ion binding [GO:0046872]; ubiquinol-cytochrome-c reductase activity [GO:0008121]	.	15703294
Q5DZ96	Delta-1-pyrroline-5-carboxylate dehydrogenase (EC 1.2.1.88)	vfi:VF_A0830;	-1.91407	0	LOW	VF_A0830	.	.	1-pyrroline-5-carboxylate dehydrogenase activity [GO:0003842]	.	15703294
Q5E4G0	Pyruvate formate-lyase-activating enzyme (EC 1.97.1.4)	vfi:VF_1591;	-0.446423	0	LOW	pflA	Activation of pyruvate formate-lyase 1 under anaerobic conditions by generation of an organic free radical, using S-adenosylmethionine and reduced flavodoxin as cosubstrates to produce 5'-deoxy-adenosine. {ECO:0000256|ARBA:ARBA00002918}.; Activation of pyruvate formate-lyase under anaerobic conditions by generation of an organic free radical, using S-adenosylmethionine and reduced flavodoxin as c…	.	[formate-C-acetyltransferase]-activating enzyme activity [GO:0043365]; 4 iron, 4 sulfur cluster binding [GO:0051539]; lyase activity [GO:0016829]; metal ion binding [GO:0046872]	.	15703294
Q5E410	Malonyl CoA-acyl carrier protein transacylase (EC 2.3.1.39)	vfi:VF_1741;	0.547684	0	LOW	fabD	.	.	[acyl-carrier-protein] S-malonyltransferase activity [GO:0004314]	.	15703294
Q5E8Y8	Heat shock chaperone	vfi:VF_0013;	3.05428	1.2353	LOW HIGH	ibpA	.	.	.	.	15703294
Q5E6J0	Heat shock protein HslJ	vfi:VF_0861;	1.50702	0.344534	LOW HIGH	hslJ	.	.	.	.	15703294
Q5E3T9	Long-chain fatty acid transport protein	vfi:VF_1812;	1.24341	0.909974	LOW HIGH	VF_1812	.	.	.	.	15703294
Q5E740	Uncharacterized protein	vfi:VF_0661;	1.04576	0.744135	LOW HIGH	VF_0661	.	.	.	.	15703294
Q5E6U7	Conserved protein	vfi:VF_0754;	1.00944	0.898866	LOW HIGH	ybeL	.	.	.	.	15703294
Q5DY70	Uncharacterized protein	vfi:VF_B0034;	0.851707	-1.59625	LOW HIGH	VF_B0034	.	.	.	.	15703294
Q5E3H1	Predicted amidotransfease	vfi:VF_1930;	0.839481	0.339949	LOW HIGH	yafJ	.	.	.	.	15703294
Q5E8C9	Uncharacterized protein	vfi:VF_0222;	0.821693	0.71953	LOW HIGH	VF_0222	.	.	.	.	15703294
Q5E739	UPF0253 protein VF_0662	vfi:VF_0662;	0.766795	0.411128	LOW HIGH	VF_0662	.	.	.	.	15703294
Q5DZX0	UPF0265 protein VF_A0606	vfi:VF_A0606;	0.724343	0.709601	LOW HIGH	VF_A0606	.	.	.	.	15703294
Q5E6R8	Predicted thioredoxin domain-containing protein	vfi:VF_0783;	0.641015	0.982278	LOW HIGH	ybbN	.	.	.	.	15703294
Q5E5L1	Uncharacterized iron-regulated protein	vfi:VF_1190;	0.538394	1.82879	LOW HIGH	VF_1190	.	.	.	.	15703294
Q5E770	Ancillary SecYEG translocon subunit	vfi:VF_0631;	0.525267	0.722864	LOW HIGH	yfgM	.	.	.	.	15703294
Q5DZV6	Pas_Saposin domain-containing protein	vfi:VF_A0620;	0.505778	1.02028	LOW HIGH	VF_A0620	.	.	.	.	15703294
Q5E4I2	Uncharacterized protein	vfi:VF_1569;	0.497654	-0.775963	LOW HIGH	VF_1569	.	.	.	.	15703294
Q5E843	Uncharacterized protein	vfi:VF_0308;	0.489142	0.696086	LOW HIGH	VF_0308	.	.	.	.	15703294
Q5DYD1	Uncharacterized protein	vfi:VF_A1145;	0.433809	0.842655	LOW HIGH	VF_A1145	.	.	.	.	15703294
Q5E3W3	Uncharacterized protein	vfi:VF_1788;	0.372188	0.326735	LOW HIGH	VF_1788	.	.	.	.	15703294
Q5E6Y2	Conserved outer membrane protein	vfi:VF_0719;	0.363291	0.447865	LOW HIGH	yfeN	.	.	.	.	15703294
Q5E717	Lipoprotein	vfi:VF_0684;	0.273064	0.36333	LOW HIGH	metQ	.	.	.	.	15703294
Q5E6X7	Regulator of penicillin binding proteins and beta lactamase transcription (Morphogene)	vfi:VF_0724;	-0.32161	0.34779	LOW HIGH	bolA	.	.	.	.	15703294
Q5E6K5	Acyl carrier protein	vfi:VF_0846;	-0.374142	0.64214	LOW HIGH	VF_0846	.	.	.	.	15703294
Q5E668	Lipoprotein, putative	vfi:VF_0983;	-0.383306	1.56884	LOW HIGH	VF_0983	.	.	.	.	15703294
Q5E6V7	UPF0250 protein VF_0744	vfi:VF_0744;	-0.484546	-0.836117	LOW HIGH	ybeD	.	.	.	.	15703294
Q5E877	Immunogenic protein	vfi:VF_0274;	-0.519431	0.49919	LOW HIGH	VF_0274	.	.	.	.	15703294
Q5E072	Uncharacterized protein	vfi:VF_A0504;	-0.661168	-0.474372	LOW HIGH	VF_A0504	.	.	.	.	15703294
Q5DZA8	Conserved protein	vfi:VF_A0818;	-0.723314	0.693813	LOW HIGH	VF_A0818	.	.	.	.	15703294
Q5E5J6	Uncharacterized protein	vfi:VF_1205;	-0.72802	-0.994058	LOW HIGH	VF_1205	.	.	.	.	15703294
Q5E2Z2	UPF0246 protein VF_2109	vfi:VF_2109;	-0.730355	-0.656525	LOW HIGH	VF_2109	.	.	.	.	15703294
Q5DYB2	Outer membrane porin F	vfi:VF_A1164;	-0.747861	-0.620478	LOW HIGH	VF_A1164	.	.	.	.	15703294
Q5E663	Uncharacterized protein	vfi:VF_0988;	-0.76393	1.80927	LOW HIGH	VF_0988	.	.	.	.	15703294
Q5E4A3	Nucleoid-associated protein VF_1648	vfi:VF_1648;	-1.06093	-0.498001	LOW HIGH	yejK	.	.	.	.	15703294
Q5E369	Uncharacterized protein	vfi:VF_2032;	-1.12251	-0.470956	LOW HIGH	VF_2032	.	.	.	.	15703294
Q5E5W2	Immunogenic protein	vfi:VF_1089;	-1.28641	-0.822545	LOW HIGH	VF_1089	.	.	.	.	15703294
Q5E8P1	Conserved protein	vfi:VF_0110;	-1.37465	-1.45889	LOW HIGH	yicC	.	.	.	.	15703294
Q5E3L7	FlgO domain-containing protein	vfi:VF_1884;	-1.5165	-1.77335	LOW HIGH	VF_1884	.	.	.	.	15703294
Q5E6A6	Membrane protein, putative	vfi:VF_0945;	-1.57019	-1.07617	LOW HIGH	VF_0945	.	.	.	.	15703294
Q5E759	Endoribonuclease L-PSP, putative	vfi:VF_0642;	2.78896	0	LOW	VF_0642	.	.	.	.	15703294
Q5E4S1	YceI domain-containing protein	vfi:VF_1480;	1.90146	0	LOW	VF_1480	.	.	.	.	15703294
Q5E6F4	Uncharacterized protein	vfi:VF_0897;	1.54812	0	LOW	VF_0897	.	.	.	.	15703294
Q5E0F0	UPF0434 protein VF_A0426	vfi:VF_A0426;	1.06268	0	LOW	VF_A0426	.	.	.	.	15703294
Q5E5P8	Conserved protein	vfi:VF_1153;	0.927993	0	LOW	yehS	.	.	.	.	15703294
Q5E2L2	Uncharacterized protein	vfi:VF_2239;	0.764496	0	LOW	VF_2239	.	.	.	.	15703294
Q5E0T1	Nucleoprotein/polynucleotide-associated enzyme	vfi:VF_A0295;	0.762875	0	LOW	yaiL	.	.	.	.	15703294
Q5E822	Predicted transcriptional regulator	vfi:VF_0329;	0.681034	0	LOW	ytfJ	.	.	.	.	15703294
Q5E536	Uncharacterized protein	vfi:VF_1365;	0.649642	0	LOW	VF_1365	.	.	.	.	15703294
Q5E3L8	Uncharacterized protein	vfi:VF_1883;	0.448788	0	LOW	VF_1883	.	.	.	.	15703294
Q5E1Q1	Conserved protein	vfi:VF_2550;	0.425044	0	LOW	yihD	.	.	.	.	15703294
Q5E5L4	Uncharacterized protein	vfi:VF_1187;	0.389911	0	LOW	VF_1187	.	.	.	.	15703294
Q5E454	Latent nuclear antigen	vfi:VF_1697;	0.381739	0	LOW	VF_1697	.	.	.	.	15703294
Q5E4Z9	Molybdate ABC transporter, periplasmic binding protein ModA	vfi:VF_1402;	0.364811	0	LOW	modA2	.	.	.	.	15703294
Q5E075	Uncharacterized protein	vfi:VF_A0501;	0.252287	0	LOW	VF_A0501	.	.	.	.	15703294
Q5E6F8	Uncharacterized protein	vfi:VF_0893;	-0.284928	0	LOW	VF_0893	.	.	.	.	15703294
Q5E7C4	Uncharacterized protein	vfi:VF_0577;	-0.434417	0	LOW	VF_0577	.	.	.	.	15703294
Q5E0I5	ABC transporter amino acid-binding protein	vfi:VF_A0391;	-0.447426	0	LOW	VF_A0391	.	.	.	.	15703294
Q5E5K6	Uncharacterized protein	vfi:VF_1195;	-0.50139	0	LOW	VF_1195	.	.	.	.	15703294
Q5E704	Lipoprotein, putative	vfi:VF_0697;	-0.66036	0	LOW	VF_0697	.	.	.	.	15703294
Q5E4V4	Autoinducer 2-binding periplasmic protein LuxP	vfi:VF_1447;	-0.79308	0	LOW	rbsB	.	.	.	.	15703294
Q5DYU4	Uncharacterized protein	vfi:VF_A0982;	-2.79995	0	LOW	VF_A0982	.	.	.	.	15703294
Q5E5H3	HutZ protein	vfi:VF_1228;	0	1.83898	HIGH	hutZ	.	.	.	.	15703294
Q5E4V0	Nuclease	vfi:VF_1451;	0	1.423	HIGH	VF_1451	.	.	.	.	15703294
Q5DZN3	Uncharacterized protein	vfi:VF_A0693;	0	1.23987	HIGH	VF_A0693	.	.	.	.	15703294
Q5E5T9	Nonspecific acid phosphatase	vfi:VF_1112;	0	0.821221	HIGH	VF_1112	.	.	.	.	15703294
Q5E4Q4	Uncharacterized protein	vfi:VF_1497;	0	0.761028	HIGH	VF_1497	.	.	.	.	15703294
Q5E2Z9	UPF0149 protein VF_2102	vfi:VF_2102;	0	0.7287	HIGH	VF_2102	.	.	.	.	15703294
Q5DYA6	Uncharacterized protein	vfi:VF_A1170;	0	0.598425	HIGH	VF_A1170	.	.	.	.	15703294
Q5E361	DUF4325 domain-containing protein	vfi:VF_2040;	0	0.420571	HIGH	VF_2040	.	.	.	.	15703294
Q5E5Q9	UPF0227 protein VF_1142	vfi:VF_1142;	0	0.400421	HIGH	ycfP	.	.	.	.	15703294
Q5E2H0	DUF1338 domain-containing protein	vfi:VF_2281;	0	0.390181	HIGH	VF_2281	.	.	.	.	15703294
Q5E5R5	Uncharacterized protein	vfi:VF_1136;	0	0.348284	HIGH	VF_1136	.	.	.	.	15703294
Q5DY54	Relaxase	vfi:VF_B0050;	0	-1.1589	HIGH	VF_B0050	.	.	.	.	15703294
Q5DYB3	Outer membrane protein	vfi:VF_A1163;	0	0.607701	HIGH	VF_A1163	.	.		.	15703294

## Sheet: Vibrio harveyi
Table S2. Differential protein abundance in S. baltica, A. fischeri, and V. harveyi upon salinity challenge. Data for the three bacterial species are presented in the following sheets.
UniProt ID	Protein names	Cross-reference (KEGG)	Gene names	LOW SALINITY log2(FC)	HIGH SALINITY log2(FC)	DATA SET	Gene	General function(s) of a protein	Gene ontology (biological process)	Gene ontology (molecular function)	Pathway	Gene ontology IDs	PubMed ID	STRAIN
A0A0B4IRT5	Integration host factor subunit alpha (IHF-alpha)	vhr:AL538_02015	ihfA himA AL538_02015 SN10_13520 VCHENC02_3158	1.0345	1.20143	LOW HIGH	ihfA,himA	This protein is one of the two subunits of integration host factor, a specific DNA-binding protein that functions in genetic recombination as well as in transcriptional and translational control. {ECO:0000256|HAMAP-Rule:MF_00380, ECO:0000256|RuleBase:RU004485}.	DNA recombination [GO:0006310]; regulation of transcription, DNA-templated [GO:0006355]; regulation of translation [GO:0006417]	DNA binding [GO:0003677]	.	GO:0003677; GO:0006310; GO:0006355; GO:0006417	.	Vibrio harveyi (Beneckea harveyi)
A0A0D0IFN8	Leucine-responsive transcriptional regulator	.	SN10_14550	-0.350368	0	LOW	SN10_14550	.	.	sequence-specific DNA binding [GO:0043565]	.	GO:0043565	.	Vibrio harveyi (Beneckea harveyi)
A0A0D0J2C8	Transcriptional regulator	.	SN10_20535	0.671522	0.847757	LOW HIGH	SN10_20535	.	phosphorelay signal transduction system [GO:0000160]; regulation of transcription, DNA-templated [GO:0006355]	DNA binding [GO:0003677]	.	GO:0000160; GO:0003677; GO:0006355	.	Vibrio harveyi (Beneckea harveyi)
A0A0D0J3N2	Transcription termination factor Rho (EC 3.6.4.-) (ATP-dependent helicase Rho)	.	rho SN10_25645	0	0.39736	HIGH	rho	Facilitates transcription termination by a mechanism that involves Rho binding to the nascent RNA, activation of Rho's RNA-dependent ATPase activity, and release of the mRNA from the DNA template. {ECO:0000256|HAMAP-Rule:MF_01884}.	DNA-templated transcription, termination [GO:0006353]	ATPase activity, acting on RNA [GO:0008186]; ATP binding [GO:0005524]; helicase activity [GO:0004386]; hydrolase activity [GO:0016787]; RNA binding [GO:0003723]	.	GO:0003723; GO:0004386; GO:0005524; GO:0006353; GO:0008186; GO:0016787	.	Vibrio harveyi (Beneckea harveyi)
A0A1E3E2N4	DNA-binding response regulator (Transcriptional regulator)	vhr:AL538_24325	AL538_24325 VH1709_contig00047-0152	1.73157	0	LOW	AL538_24325	.	phosphorelay signal transduction system [GO:0000160]; regulation of transcription, DNA-templated [GO:0006355]	DNA binding [GO:0003677]	.	GO:0000160; GO:0003677; GO:0006355	.	Vibrio harveyi (Beneckea harveyi)
A0A3A1PSK7	Chromosome partitioning protein ParB (ParB/RepB/Spo0J family partition protein)	vhr:AL538_19425	AL538_19425 VH1709_contig00010-0035	1.19316	0	LOW	AL538_19425	.	.	DNA binding [GO:0003677]	.	GO:0003677	.	Vibrio harveyi (Beneckea harveyi)
A0A454D0S8	Bifunctional protein PutA [Includes: Proline dehydrogenase (EC 1.5.5.2) (Proline oxidase); Delta-1-pyrroline-5-carboxylate dehydrogenase (P5C dehydrogenase) (EC 1.2.1.88) (L-glutamate gamma-semialdehyde dehydrogenase)]	.	VCHENC02_2181	-1.71444	-3.35367	LOW HIGH	VCHENC02_2181	Oxidizes proline to glutamate for use as a carbon and nitrogen source. {ECO:0000256|PIRNR:PIRNR000197}.	proline biosynthetic process [GO:0006561]; proline catabolic process to glutamate [GO:0010133]	1-pyrroline-5-carboxylate dehydrogenase activity [GO:0003842]; DNA binding [GO:0003677]; DNA-binding transcription factor activity [GO:0003700]; oxidoreductase activity, acting on the aldehyde or oxo group of donors, NAD or NADP as acceptor [GO:0016620]; proline dehydrogenase activity [GO:0004657]	PATHWAY: Amino-acid degradation; L-proline degradation into L-glutamate; L-glutamate from L-proline: step 1/2. {ECO:0000256|PIRNR:PIRNR000197}.; PATHWAY: Amino-acid degradation; L-proline degradation into L-glutamate; L-glutamate from L-proline: step 2/2. {ECO:0000256|PIRNR:PIRNR000197}.	GO:0003677; GO:0003700; GO:0003842; GO:0004657; GO:0006561; GO:0010133; GO:0016620	.	Vibrio harveyi (Beneckea harveyi)
A0A454D1N9	Fatty acid metabolism regulator protein	vhr:AL538_03985	fadR AL538_03985 VCHENC02_1872	0.491362	0.503817	LOW HIGH	fadR	Multifunctional regulator of fatty acid metabolism. {ECO:0000256|HAMAP-Rule:MF_00696}.	fatty acid metabolic process [GO:0006631]; regulation of fatty acid metabolic process [GO:0019217]	DNA binding [GO:0003677]; DNA-binding transcription factor activity [GO:0003700]; fatty-acyl-CoA binding [GO:0000062]	.	GO:0000062; GO:0003677; GO:0003700; GO:0005737; GO:0006631; GO:0019217	.	Vibrio harveyi (Beneckea harveyi)
A0A454D4W7	Bacterial regulatory, Fis family protein	.	VCHENC02_0828	0	-0.481964	HIGH	VCHENC02_0828	.	regulation of transcription, DNA-templated [GO:0006355]	ATP binding [GO:0005524]; sequence-specific DNA binding [GO:0043565]; transcription factor binding [GO:0008134]	.	GO:0005524; GO:0006355; GO:0008134; GO:0043565	.	Vibrio harveyi (Beneckea harveyi)
A0A454D9C9	RNA polymerase sigma factor RpoD (Sigma-70)	vhr:AL538_11370	rpoD AL538_11370 VH1709_contig00023-0130	0.755899	0.837945	LOW HIGH	rpoD	Sigma factors are initiation factors that promote the attachment of RNA polymerase to specific initiation sites and are then released. This sigma factor is the primary sigma factor during exponential growth. {ECO:0000256|HAMAP-Rule:MF_00963}.	transcription initiation from bacterial-type RNA polymerase promoter [GO:0001123]	DNA binding [GO:0003677]; sigma factor activity [GO:0016987]	.	GO:0001123; GO:0003677; GO:0005737; GO:0016987	.	Vibrio harveyi (Beneckea harveyi)
A0A454DJQ9	Cold shock-like protein CspD	.	cspD VCHENC02_0729 VH1709_contig00084-0070	0	1.37112	HIGH	cspD	.	regulation of transcription, DNA-templated [GO:0006355]	nucleic acid binding [GO:0003676]	.	GO:0003676; GO:0005737; GO:0006355	.	Vibrio harveyi (Beneckea harveyi)
A0A454DJT5	Chromosome partition protein MukB (Structural maintenance of chromosome-related protein)	.	mukB VH1709_contig00084-0093	-1.47806	-2.46189	LOW HIGH	mukB	Plays a central role in chromosome condensation, segregation and cell cycle progression. Functions as a homodimer, which is essential for chromosome partition. Involved in negative DNA supercoiling in vivo, and by this means organize and compact chromosomes. May achieve or facilitate chromosome segregation by condensation DNA from both sides of a centrally located replisome during cell division. …	cell cycle [GO:0007049]; cell division [GO:0051301]; chromosome condensation [GO:0030261]; chromosome segregation [GO:0007059]; DNA replication [GO:0006260]	ATP binding [GO:0005524]; DNA binding [GO:0003677]	.	GO:0003677; GO:0005524; GO:0005737; GO:0006260; GO:0007049; GO:0007059; GO:0009295; GO:0030261; GO:0051301	.	Vibrio harveyi (Beneckea harveyi)
A0A454DKT8	DNA-binding protein HU	.	VH1709_contig00109-0009	1.18689	0.659928	LOW HIGH	VH1709_contig00109-0009	.	.	DNA binding [GO:0003677]	.	GO:0003677	.	Vibrio harveyi (Beneckea harveyi)
D0X4Z6	DNA-directed RNA polymerase subunit omega (RNAP omega subunit) (EC 2.7.7.6) (RNA polymerase omega subunit) (Transcriptase subunit omega)	.	rpoZ VME_01590	0.856369	0.622437	LOW HIGH	rpoZ	Promotes RNA polymerase assembly. Latches the N- and C-terminal regions of the beta' subunit thereby facilitating its interaction with the beta and alpha subunits. {ECO:0000256|HAMAP-Rule:MF_00366}.	transcription, DNA-templated [GO:0006351]	DNA binding [GO:0003677]; DNA-directed 5'-3' RNA polymerase activity [GO:0003899]	.	GO:0003677; GO:0003899; GO:0006351	19860885	Vibrio harveyi (strain 1DA3)
D0X547	DNA polymerase I (EC 2.7.7.7)	.	polI polA VME_02100	-2.0738	-1.24943	LOW HIGH	polI,polA	In addition to polymerase activity, this DNA polymerase exhibits 5'-3' exonuclease activity. {ECO:0000256|RuleBase:RU004460}.	DNA-dependent DNA replication [GO:0006261]; DNA repair [GO:0006281]	3'-5' exonuclease activity [GO:0008408]; DNA binding [GO:0003677]; DNA-directed DNA polymerase activity [GO:0003887]	.	GO:0003677; GO:0003887; GO:0006261; GO:0006281; GO:0008408	19860885	Vibrio harveyi (strain 1DA3)
D0X5J7	Regulator of sigma D	.	VME_03600	0.923917	1.02251	LOW HIGH	VME_03600	.	regulation of transcription, DNA-templated [GO:0006355]	.	.	GO:0006355	19860885	Vibrio harveyi (strain 1DA3)
D0X5M8	Transcriptional regulator, LuxR family	.	VME_03910	-0.269898	0	LOW	VME_03910	.	phosphorelay signal transduction system [GO:0000160]; regulation of transcription, DNA-templated [GO:0006355]	DNA binding [GO:0003677]	.	GO:0000160; GO:0003677; GO:0006355	19860885	Vibrio harveyi (strain 1DA3)
D0X5W4	DNA-directed RNA polymerase subunit alpha (RNAP subunit alpha) (EC 2.7.7.6) (RNA polymerase subunit alpha) (Transcriptase subunit alpha)	.	rpoA VME_04770	-0.365714	0	LOW	rpoA	DNA-dependent RNA polymerase catalyzes the transcription of DNA into RNA using the four ribonucleoside triphosphates as substrates. {ECO:0000256|HAMAP-Rule:MF_00059}.	transcription, DNA-templated [GO:0006351]	DNA binding [GO:0003677]; DNA-directed 5'-3' RNA polymerase activity [GO:0003899]; protein dimerization activity [GO:0046983]	.	GO:0003677; GO:0003899; GO:0006351; GO:0046983	19860885	Vibrio harveyi (strain 1DA3)
D0X7G6	Aerobic respiration control protein ArcA	.	arcA VME_10290	0.5542	0.5233	LOW HIGH	arcA	.	phosphorelay signal transduction system [GO:0000160]; regulation of transcription, DNA-templated [GO:0006355]	DNA binding [GO:0003677]	.	GO:0000160; GO:0003677; GO:0006355	19860885	Vibrio harveyi (strain 1DA3)
D0X914	DNA-binding protein	.	vicH VME_15770	0.824424	1.08217	LOW HIGH	vicH	.	regulation of transcription, DNA-templated [GO:0006355]	DNA binding [GO:0003677]; protein dimerization activity [GO:0046983]	.	GO:0003677; GO:0005737; GO:0006355; GO:0009295; GO:0046983	19860885	Vibrio harveyi (strain 1DA3)
D0X9L4	TetR_C_33 domain-containing protein	.	VME_17770	0	0.969348	HIGH	VME_17770	.	.	DNA binding [GO:0003677]	.	GO:0003677	19860885	Vibrio harveyi (strain 1DA3)
D0X9N2	DNA-binding protein HU-beta	.	hupB VME_17950	0.319019	0.425293	LOW HIGH	hupB	.	.	DNA binding [GO:0003677]	.	GO:0003677	19860885	Vibrio harveyi (strain 1DA3)
D0XAC7	Single-stranded DNA-binding protein (SSB)	.	VME_20400	0.430793	0.857937	LOW HIGH	VME_20400	Plays an important role in DNA replication, recombination and repair. Binds to ssDNA and to an array of partner proteins to recruit them to their sites of action during DNA metabolism. {ECO:0000256|HAMAP-Rule:MF_00984}.	DNA recombination [GO:0006310]; DNA repair [GO:0006281]; DNA replication [GO:0006260]	single-stranded DNA binding [GO:0003697]	.	GO:0003697; GO:0006260; GO:0006281; GO:0006310	19860885	Vibrio harveyi (strain 1DA3)
D0XAU0	Replicative DNA helicase (EC 3.6.4.12)	.	dnaB VME_22250	1.86464	1.19845	LOW HIGH	dnaB	Participates in initiation and elongation during chromosome replication; it exhibits DNA-dependent ATPase activity and contains distinct active sites for ATP binding, DNA binding, and interaction with DnaC protein, primase, and other prepriming proteins. {ECO:0000256|ARBA:ARBA00003574, ECO:0000256|RuleBase:RU362085}.	DNA replication, synthesis of RNA primer [GO:0006269]	ATP binding [GO:0005524]; DNA binding [GO:0003677]; DNA helicase activity [GO:0003678]; hydrolase activity [GO:0016787]	.	GO:0003677; GO:0003678; GO:0005524; GO:0006269; GO:0016787; GO:1990077	19860885	Vibrio harveyi (strain 1DA3)
D0XB75	Anti-sigma-28 factor (Negative regulator of flagellin synthesis)	.	VME_23380	0.705721	0.850608	LOW HIGH	VME_23380	.	bacterial-type flagellum organization [GO:0044781]; negative regulation of transcription, DNA-templated [GO:0045892]	.	.	GO:0044781; GO:0045892	19860885	Vibrio harveyi (strain 1DA3)
D0XCT0	Transcriptional regulator, LysR family	.	VME_28930	0	0.707575	HIGH	VME_28930	.	.	DNA-binding transcription factor activity [GO:0003700]	.	GO:0003700	19860885	Vibrio harveyi (strain 1DA3)
D0XD65	Macrodomain Ter protein	.	matP VME_30280	0.864424	0.701989	LOW HIGH	matP	Required for spatial organization of the terminus region of the chromosome (Ter macrodomain) during the cell cycle. Prevents early segregation of duplicated Ter macrodomains during cell division. Binds specifically to matS, which is a 13 bp signature motif repeated within the Ter macrodomain. {ECO:0000256|HAMAP-Rule:MF_01073}.	cell cycle [GO:0007049]; cell division [GO:0051301]; regulation of transcription, DNA-templated [GO:0006355]	sequence-specific DNA binding [GO:0043565]	.	GO:0005737; GO:0006355; GO:0007049; GO:0043565; GO:0051301	19860885	Vibrio harveyi (strain 1DA3)
D0XDB8	Transcription antitermination protein NusB (Antitermination factor NusB)	.	nusB VME_30810	0.473055	0.516965	LOW HIGH	nusB	Involved in transcription antitermination. Required for transcription of ribosomal RNA (rRNA) genes. Binds specifically to the boxA antiterminator sequence of the ribosomal RNA (rrn) operons. {ECO:0000256|HAMAP-Rule:MF_00073}.	DNA-templated transcription, termination [GO:0006353]; regulation of transcription, DNA-templated [GO:0006355]; transcription antitermination [GO:0031564]	RNA binding [GO:0003723]	.	GO:0003723; GO:0006353; GO:0006355; GO:0031564	19860885	Vibrio harveyi (strain 1DA3)
D0XDE4	Chaperone protein DnaJ	.	dnaJ VME_31070	1.6543	0.625993	LOW HIGH	dnaJ	Participates actively in the response to hyperosmotic and heat shock by preventing the aggregation of stress-denatured proteins and by disaggregating proteins, also in an autonomous, DnaK-independent fashion. Unfolded proteins bind initially to DnaJ; upon interaction with the DnaJ-bound protein, DnaK hydrolyzes its bound ATP, resulting in the formation of a stable complex. GrpE releases ADP from …	DNA replication [GO:0006260]; protein folding [GO:0006457]; response to heat [GO:0009408]	ATP binding [GO:0005524]; heat shock protein binding [GO:0031072]; unfolded protein binding [GO:0051082]; zinc ion binding [GO:0008270]	.	GO:0005524; GO:0005737; GO:0006260; GO:0006457; GO:0008270; GO:0009408; GO:0031072; GO:0051082	19860885	Vibrio harveyi (strain 1DA3)
D0XDI6	Peptidase B (EC 3.4.11.23) (Aminopeptidase B)	.	pepB VME_31490	0.650195	0.376106	LOW HIGH	pepB	Probably plays an important role in intracellular peptide degradation. {ECO:0000256|HAMAP-Rule:MF_00504}.	.	manganese ion binding [GO:0030145]; metalloaminopeptidase activity [GO:0070006]; transcription regulatory region sequence-specific DNA binding [GO:0000976]	.	GO:0000976; GO:0005737; GO:0030145; GO:0070006	19860885	Vibrio harveyi (strain 1DA3)
D0XEB0	DNA gyrase subunit B (EC 5.6.2.2)	.	gyrB VME_34230	-0.921348	0	LOW	gyrB	A type II topoisomerase that negatively supercoils closed circular double-stranded (ds) DNA in an ATP-dependent manner to modulate DNA topology and maintain chromosomes in an underwound state. Negative supercoiling favors strand separation, and DNA replication, transcription, recombination and repair, all of which involve strand separation. Also able to catalyze the interconversion of other topol…	DNA-dependent DNA replication [GO:0006261]; DNA topological change [GO:0006265]	ATP binding [GO:0005524]; DNA binding [GO:0003677]; DNA topoisomerase type II (double strand cut, ATP-hydrolyzing) activity [GO:0003918]; metal ion binding [GO:0046872]	.	GO:0003677; GO:0003918; GO:0005524; GO:0005694; GO:0005737; GO:0006261; GO:0006265; GO:0046872	19860885	Vibrio harveyi (strain 1DA3)
D0XEP0	HTH tetR-type domain-containing protein	.	VME_35530	0.892859	0.919398	LOW HIGH	VME_35530	.	.	DNA binding [GO:0003677]	.	GO:0003677	19860885	Vibrio harveyi (strain 1DA3)
D0XFD5	Fumarate and nitrate reduction regulatory protein	.	VME_37980	1.54635	1.81617	LOW HIGH	VME_37980	.	.	DNA binding [GO:0003677]; DNA-binding transcription factor activity [GO:0003700]	.	GO:0003677; GO:0003700	19860885	Vibrio harveyi (strain 1DA3)
D0XGZ2	Cold shock DNA-binding domain protein	.	VME_43550	0	1.1656	HIGH	VME_43550	.	.	DNA binding [GO:0003677]	.	GO:0003677; GO:0005737	19860885	Vibrio harveyi (strain 1DA3)
D0XHT9	DNA gyrase subunit A (EC 5.6.2.2)	.	gyrA VME_46520	-1.19591	-2.13955	LOW HIGH	gyrA	A type II topoisomerase that negatively supercoils closed circular double-stranded (ds) DNA in an ATP-dependent manner to modulate DNA topology and maintain chromosomes in an underwound state. Negative supercoiling favors strand separation, and DNA replication, transcription, recombination and repair, all of which involve strand separation. Also able to catalyze the interconversion of other topol…	DNA-dependent DNA replication [GO:0006261]; DNA topological change [GO:0006265]	ATP binding [GO:0005524]; DNA binding [GO:0003677]; DNA topoisomerase type II (double strand cut, ATP-hydrolyzing) activity [GO:0003918]	.	GO:0003677; GO:0003918; GO:0005524; GO:0005694; GO:0005737; GO:0006261; GO:0006265	19860885	Vibrio harveyi (strain 1DA3)
D2D3S4	Ferric uptake regulation protein (Fragment)	.	fur SN10_16265	1.03845	1.44952	LOW HIGH	fur	.	.	DNA binding [GO:0003677]; DNA-binding transcription factor activity [GO:0003700]; metal ion binding [GO:0046872]	.	GO:0003677; GO:0003700; GO:0005737; GO:0046872	.	Vibrio harveyi (Beneckea harveyi)
K5SMC3	Two-component system response regulator OmpR	vhr:AL538_10355	AL538_10355 VH1709_contig00033-0093	0.828855	0.718976	LOW HIGH	AL538_10355	.	phosphorelay signal transduction system [GO:0000160]; regulation of transcription, DNA-templated [GO:0006355]	DNA binding [GO:0003677]	.	GO:0000160; GO:0003677; GO:0006355	.	Vibrio harveyi (Beneckea harveyi)
K5SRD8	50S ribosomal protein L3 glutamine methyltransferase (L3 MTase) (EC 2.1.1.298) (N5-glutamine methyltransferase PrmB)	vhr:AL538_04885	prmB AL538_04885 VCHENC02_2648 VH1709_contig00069-0056	0.65563	0.452681	LOW HIGH	prmB	Specifically methylates the 50S ribosomal protein L3 on a specific glutamine residue. {ECO:0000256|HAMAP-Rule:MF_02125}.	peptidyl-glutamine methylation [GO:0018364]	nucleic acid binding [GO:0003676]; protein-glutamine N-methyltransferase activity [GO:0036009]; site-specific DNA-methyltransferase (adenine-specific) activity [GO:0009007]	.	GO:0003676; GO:0005840; GO:0009007; GO:0018364; GO:0036009	.	Vibrio harveyi (Beneckea harveyi)
K5SU53	DNA-binding transcriptional regulator HexR (Helix-turn-helix domain, rpiR family protein) (Transcriptional regulator HexR)	vhr:AL538_16290	AL538_16290 VCHENC02_5030 VH1709_contig00035-0070	-1.24529	-0.532317	LOW HIGH	AL538_16290	.	carbohydrate derivative metabolic process [GO:1901135]	carbohydrate derivative binding [GO:0097367]; DNA binding [GO:0003677]; DNA-binding transcription factor activity [GO:0003700]	.	GO:0003677; GO:0003700; GO:0097367; GO:1901135	.	Vibrio harveyi (Beneckea harveyi)
K5TGW5	Nucleoid occlusion factor SlmA	vhr:AL538_10505	ttk slmA AL538_10505 VCHENC02_3678 VH1709_contig00033-0122	0	0.756974	HIGH	ttk,slmA	Required for nucleoid occlusion (NO) phenomenon, which prevents Z-ring formation and cell division over the nucleoid. Acts as a DNA-associated cell division inhibitor that binds simultaneously chromosomal DNA and FtsZ, and disrupts the assembly of FtsZ polymers. SlmA-DNA-binding sequences (SBS) are dispersed on non-Ter regions of the chromosome, preventing FtsZ polymerization at these regions. {E…	cell cycle [GO:0007049]; cell division [GO:0051301]; negative regulation of division septum assembly [GO:0010974]	sequence-specific DNA binding [GO:0043565]	.	GO:0005737; GO:0007049; GO:0010974; GO:0043565; GO:0043590; GO:0051301	.	Vibrio harveyi (Beneckea harveyi)
K5TM74	Ribonucleoside-diphosphate reductase (EC 1.17.4.1)	vhr:AL538_03245	AL538_03245 VH1709_contig00008-0064	-1.27373	-0.887564	LOW HIGH	AL538_03245	.	deoxyribonucleotide biosynthetic process [GO:0009263]; DNA replication [GO:0006260]	ribonucleoside-diphosphate reductase activity, thioredoxin disulfide as acceptor [GO:0004748]	PATHWAY: Genetic information processing; DNA replication. {ECO:0000256|ARBA:ARBA00005160}.	GO:0004748; GO:0006260; GO:0009263	.	Vibrio harveyi (Beneckea harveyi)
K5TWU3	Protein RecA (Recombinase A)	vhr:AL538_06690	recA AL538_06690 VCHENC02_0118 VH1709_contig00042-0048	-0.83898	0	LOW	recA	Can catalyze the hydrolysis of ATP in the presence of single-stranded DNA, the ATP-dependent uptake of single-stranded DNA by duplex DNA, and the ATP-dependent hybridization of homologous single-stranded DNAs. {ECO:0000256|RuleBase:RU000526}.; Can catalyze the hydrolysis of ATP in the presence of single-stranded DNA, the ATP-dependent uptake of single-stranded DNA by duplex DNA, and the ATP-depen…	DNA recombination [GO:0006310]; DNA repair [GO:0006281]; SOS response [GO:0009432]	ATPase activity, acting on DNA [GO:0008094]; ATP binding [GO:0005524]; damaged DNA binding [GO:0003684]; single-stranded DNA binding [GO:0003697]	.	GO:0003684; GO:0003697; GO:0005524; GO:0005737; GO:0006281; GO:0006310; GO:0008094; GO:0009432	.	Vibrio harveyi (Beneckea harveyi)
K5TYX7	Integration host factor subunit beta (IHF-beta)	vhr:AL538_03760	ihfB himD AL538_03760 VH1709_contig00008-0165	1.93113	2.08375	LOW HIGH	ihfB,himD	This protein is one of the two subunits of integration host factor, a specific DNA-binding protein that functions in genetic recombination as well as in transcriptional and translational control. {ECO:0000256|HAMAP-Rule:MF_00381, ECO:0000256|RuleBase:RU003941}.	DNA recombination [GO:0006310]; regulation of transcription, DNA-templated [GO:0006355]; regulation of translation [GO:0006417]	DNA binding [GO:0003677]	.	GO:0003677; GO:0005694; GO:0006310; GO:0006355; GO:0006417	.	Vibrio harveyi (Beneckea harveyi)
K5UK07	Transcription elongation factor GreA (Transcript cleavage factor GreA)	vhr:AL538_06230	greA AL538_06230 VH1709_contig00029-0206	0.646016	0.560301	LOW HIGH	greA	Necessary for efficient RNA polymerase transcription elongation past template-encoded arresting sites. The arresting sites in DNA have the property of trapping a certain fraction of elongating RNA polymerases that pass through, resulting in locked ternary complexes. Cleavage of the nascent transcript by cleavage factors such as GreA or GreB allows the resumption of elongation from the new 3'termi…	regulation of DNA-templated transcription, elongation [GO:0032784]	DNA binding [GO:0003677]; RNA polymerase binding [GO:0070063]; translation elongation factor activity [GO:0003746]	.	GO:0003677; GO:0003746; GO:0032784; GO:0070063	.	Vibrio harveyi (Beneckea harveyi)
K5UNA8	HTH-type transcriptional repressor PurR (Pur regulon repressor) (Purine nucleotide synthesis repressor)	vhr:AL538_14825	purR AL538_14825 VH1709_contig00084-0086	-1.634	-2.21664	LOW HIGH	purR	Is the main repressor of the genes involved in the de novo synthesis of purine nucleotides, regulating purB, purC, purEK, purF, purHD, purL, purMN and guaBA expression. PurR is allosterically activated to bind its cognate DNA by binding the purine corepressors, hypoxanthine or guanine, thereby effecting transcription repression. {ECO:0000256|HAMAP-Rule:MF_01277}.	negative regulation of transcription, DNA-templated [GO:0045892]; purine nucleotide biosynthetic process [GO:0006164]	DNA binding [GO:0003677]	PATHWAY: Purine metabolism; purine nucleotide biosynthesis [regulation]. {ECO:0000256|ARBA:ARBA00004693, ECO:0000256|HAMAP-Rule:MF_01277}.	GO:0003677; GO:0006164; GO:0045892	.	Vibrio harveyi (Beneckea harveyi)
K5V4G8	Beta sliding clamp	vhr:AL538_09695	dnaN AL538_09695 VCHENC02_0001 VH1709_contig00121-0063	-1.1697	-1.94359	LOW HIGH	dnaN	Confers DNA tethering and processivity to DNA polymerases and other proteins. Acts as a clamp, forming a ring around DNA (a reaction catalyzed by the clamp-loading complex) which diffuses in an ATP-independent manner freely and bidirectionally along dsDNA. Initially characterized for its ability to contact the catalytic subunit of DNA polymerase III (Pol III), a complex, multichain enzyme respons…	DNA replication [GO:0006260]	3'-5' exonuclease activity [GO:0008408]; DNA binding [GO:0003677]; DNA-directed DNA polymerase activity [GO:0003887]	.	GO:0003677; GO:0003887; GO:0005737; GO:0006260; GO:0008408; GO:0009360	.	Vibrio harveyi (Beneckea harveyi)
K5V5H2	Nucleoid-associated protein AL538_04775	vhr:AL538_04775	AL538_04775 VCHENC02_5795 VH1709_contig00049-0012	1.5437	1.63171	LOW HIGH	AL538_04775	Binds to DNA and alters its conformation. May be involved in regulation of gene expression, nucleoid organization and DNA protection. {ECO:0000256|HAMAP-Rule:MF_00274}.	.	DNA binding [GO:0003677]	.	GO:0003677; GO:0005737; GO:0043590	.	Vibrio harveyi (Beneckea harveyi)
K5VC82	Leucine transcriptional activator (Putative HTH-type transcriptional regulator leuO) (Transcriptional regulator LeuO)	vhr:AL538_11260	leuO AL538_11260 VCHENC02_3690 VH1709_contig00023-0108	-0.748912	-1.32539	LOW HIGH	leuO	.	.	DNA-binding transcription factor activity [GO:0003700]	.	GO:0003700	.	Vibrio harveyi (Beneckea harveyi)
K5VCG8	Uncharacterized protein	.	VCHENC02_3598 VH1709_contig00018-0066	1.04191	0	LOW	VCHENC02_3598	.	.	.	.	.	.	Vibrio harveyi (Beneckea harveyi)
K5VCW5	Ribonucleoside-diphosphate reductase (EC 1.17.4.1)	vhr:AL538_03240	AL538_03240 VCHENC02_3473 VH1709_contig00008-0063	-1.60834	-2.62029	LOW HIGH	AL538_03240	Provides the precursors necessary for DNA synthesis. Catalyzes the biosynthesis of deoxyribonucleotides from the corresponding ribonucleotides. {ECO:0000256|RuleBase:RU003410}.	DNA replication [GO:0006260]	ATP binding [GO:0005524]; ribonucleoside-diphosphate reductase activity, thioredoxin disulfide as acceptor [GO:0004748]	PATHWAY: Genetic information processing; DNA replication. {ECO:0000256|ARBA:ARBA00005160, ECO:0000256|RuleBase:RU003410}.	GO:0004748; GO:0005524; GO:0006260	.	Vibrio harveyi (Beneckea harveyi)
K5VEK4	Probable chromosome-partitioning protein ParB	vhr:AL538_09630	AL538_09630 VCHENC02_3003 VH1709_contig00121-0050	0	0.510788	HIGH	AL538_09630	Involved in chromosome partition. Localize to both poles of the predivisional cell following completion of DNA replication. Binds to the DNA origin of replication. {ECO:0000256|ARBA:ARBA00003126}.	.	DNA binding [GO:0003677]	.	GO:0003677	.	Vibrio harveyi (Beneckea harveyi)
Q6J754	RNA-binding protein Hfq	.	hfq SN10_20960	0.501772	0	LOW	hfq	RNA chaperone that binds small regulatory RNA (sRNAs) and mRNAs to facilitate mRNA translational regulation in response to envelope stress, environmental stress and changes in metabolite concentrations. Also binds with high specificity to tRNAs. {ECO:0000256|HAMAP-Rule:MF_00436}.	regulation of transcription, DNA-templated [GO:0006355]	RNA binding [GO:0003723]	.	GO:0003723; GO:0006355	15242645;	Vibrio harveyi (Beneckea harveyi)
Q7B4V7	Crp/Fnr family transcriptional regulator (Cyclic AMP receptor protein) (cAMP-activated global transcriptional regulator CRP)	vhr:AL538_07990	crp AL538_07990 SN10_21060 VH1709_contig00081-0021	-1.60624	-0.451936	LOW HIGH	crp	.	.	DNA binding [GO:0003677]; DNA-binding transcription factor activity [GO:0003700]	.	GO:0003677; GO:0003700	12366834;	Vibrio harveyi (Beneckea harveyi)
A0A0B4IM26	ATP synthase subunit b (ATP synthase F(0) sector subunit b) (ATPase subunit I) (F-type ATPase subunit b) (F-ATPase subunit b)	vhr:AL538_09610	atpF AL538_09610 SN10_18080 VCHENC02_0528	0.408248	0.492046	LOW HIGH	atpF	Component of the F(0) channel, it forms part of the peripheral stalk, linking F(1) to F(0). {ECO:0000256|HAMAP-Rule:MF_01398}.; Component of the F(0) channel, it forms part of the peripheral stalk, linking F(1) to F(0). The b'-subunit is a diverged and duplicated form of b found in plants and photosynthetic bacteria. {ECO:0000256|ARBA:ARBA00003006}.; F(1)F(0) ATP synthase produces ATP from ADP in…	.	hydrolase activity [GO:0016787]; proton-transporting ATP synthase activity, rotational mechanism [GO:0046933]	.	GO:0005886; GO:0016021; GO:0016787; GO:0045263; GO:0046933	.	Vibrio harveyi (Beneckea harveyi)
A0A0B4IMR8	30S ribosomal protein S8	vhr:AL538_10895	rpsH AL538_10895 SN10_01245 VH1709_contig00023-0035	-0.577513	0	LOW	rpsH	One of the primary rRNA binding proteins, it binds directly to 16S rRNA central domain where it helps coordinate assembly of the platform of the 30S subunit. {ECO:0000256|HAMAP-Rule:MF_01302}.	translation [GO:0006412]	rRNA binding [GO:0019843]; structural constituent of ribosome [GO:0003735]	.	GO:0003735; GO:0005840; GO:0006412; GO:0019843	.	Vibrio harveyi (Beneckea harveyi)
A0A0B4IMW3	50S ribosomal protein L29	vhr:AL538_10865	rpmC AL538_10865 SN10_01275 VCHENC02_0478 VH1709_contig00023-0029	0.703768	0.513356	LOW HIGH	rpmC	.	translation [GO:0006412]	structural constituent of ribosome [GO:0003735]	.	GO:0003735; GO:0005840; GO:0006412	.	Vibrio harveyi (Beneckea harveyi)
A0A0B4IMW8	30S ribosomal protein S14	vhr:AL538_10890	rpsN AL538_10890 SN10_01250 VCHENC02_0472 VH1709_contig00023-0034	0.61979	0.630945	LOW HIGH	rpsN	Binds 16S rRNA, required for the assembly of 30S particles and may also be responsible for determining the conformation of the 16S rRNA at the A site. {ECO:0000256|ARBA:ARBA00003686, ECO:0000256|HAMAP-Rule:MF_00537}.	translation [GO:0006412]	rRNA binding [GO:0019843]; structural constituent of ribosome [GO:0003735]	.	GO:0003735; GO:0005840; GO:0006412; GO:0019843	.	Vibrio harveyi (Beneckea harveyi)
A0A0B4IND9	Periplasmic serine endoprotease DegP-like (EC 3.4.21.107)	vhr:AL538_11515	AL538_11515 VCHENC02_0137 VH1709_contig00023-0159	-0.951917	-0.604003	LOW HIGH	AL538_11515	.	.	serine-type endopeptidase activity [GO:0004252]	.	GO:0004252; GO:0042597	.	Vibrio harveyi (Beneckea harveyi)
A0A0B4ISY5	50S ribosomal protein L32	vhr:AL538_03915	rpmF AL538_03915 SN10_18640 VCHENC02_0293 VH1709_contig00008-0192	0	0.394398	HIGH	rpmF	.	translation [GO:0006412]	structural constituent of ribosome [GO:0003735]	.	GO:0003735; GO:0006412; GO:0015934	.	Vibrio harveyi (Beneckea harveyi)
A0A0B4IVC3	Elongation factor P (EF-P)	vhr:AL538_08295	efp AL538_08295 SN10_16615 VCHENC02_5838 VH1709_contig00083-0037	0.453659	0.388884	LOW HIGH	efp	Involved in peptide bond synthesis. Alleviates ribosome stalling that occurs when 3 or more consecutive Pro residues or the sequence PPG is present in a protein, possibly by augmenting the peptidyl transferase activity of the ribosome. Modification of Lys-34 is required for alleviation. {ECO:0000256|HAMAP-Rule:MF_00141}.	.	translation elongation factor activity [GO:0003746]	PATHWAY: Protein biosynthesis; polypeptide chain elongation. {ECO:0000256|ARBA:ARBA00004815, ECO:0000256|HAMAP-Rule:MF_00141}.	GO:0003746; GO:0005737	.	Vibrio harveyi (Beneckea harveyi)
A0A0D0HGJ1	UPF0234 protein SN10_25730	.	SN10_25730	0.4555	0	LOW	SN10_25730	.	.	.	.	.	.	Vibrio harveyi (Beneckea harveyi)
A0A0D0HL00	Cyclohexadienyl dehydratase	.	SN10_18040	0.882342	0.858561	LOW HIGH	SN10_18040	.	.	.	.	.	.	Vibrio harveyi (Beneckea harveyi)
A0A0D0HL08	ATP synthase subunit a (ATP synthase F0 sector subunit a) (F-ATPase subunit 6)	.	atpB SN10_18090	-1.30334	-2.52088	LOW HIGH	atpB	Key component of the proton channel; it plays a direct role in the translocation of protons across the membrane. {ECO:0000256|HAMAP-Rule:MF_01393, ECO:0000256|RuleBase:RU000483}.	.	hydrolase activity [GO:0016787]; proton-transporting ATP synthase activity, rotational mechanism [GO:0046933]	.	GO:0005886; GO:0016021; GO:0016787; GO:0045263; GO:0046933	.	Vibrio harveyi (Beneckea harveyi)
A0A0D0HLA5	S-adenosylmethionine synthase (AdoMet synthase) (EC 2.5.1.6) (MAT) (Methionine adenosyltransferase)	.	metK SN10_17590	-1.3763	-0.311482	LOW HIGH	metK	Catalyzes the formation of S-adenosylmethionine (AdoMet) from methionine and ATP. The overall synthetic reaction is composed of two sequential steps, AdoMet formation and the subsequent tripolyphosphate hydrolysis which occurs prior to release of AdoMet from the enzyme. {ECO:0000256|HAMAP-Rule:MF_00086}.	one-carbon metabolic process [GO:0006730]; S-adenosylmethionine biosynthetic process [GO:0006556]	ATP binding [GO:0005524]; magnesium ion binding [GO:0000287]; methionine adenosyltransferase activity [GO:0004478]	PATHWAY: Amino-acid biosynthesis; S-adenosyl-L-methionine biosynthesis; S-adenosyl-L-methionine from L-methionine: step 1/1. {ECO:0000256|ARBA:ARBA00005224, ECO:0000256|HAMAP-Rule:MF_00086}.	GO:0000287; GO:0004478; GO:0005524; GO:0005737; GO:0006556; GO:0006730	.	Vibrio harveyi (Beneckea harveyi)
A0A0D0HM21	Citrate synthase	.	gltA SN10_16220	-0.744749	0	LOW	gltA	.	tricarboxylic acid cycle [GO:0006099]	citrate (Si)-synthase activity [GO:0004108]	PATHWAY: Carbohydrate metabolism. {ECO:0000256|ARBA:ARBA00005007}.; PATHWAY: Carbohydrate metabolism; tricarboxylic acid cycle. {ECO:0000256|ARBA:ARBA00005163}.; PATHWAY: Carbohydrate metabolism; tricarboxylic acid cycle; isocitrate from oxaloacetate: step 1/2. {ECO:0000256|ARBA:ARBA00004751, ECO:0000256|RuleBase:RU003370}.	GO:0004108; GO:0005737; GO:0006099; GO:0016021	.	Vibrio harveyi (Beneckea harveyi)
A0A0D0HMT8	Peptidase	.	SN10_15495	-0.330221	0.630684	LOW HIGH	SN10_15495	.	.	.	.	GO:0016021	.	Vibrio harveyi (Beneckea harveyi)
A0A0D0HPH4	Sulfatase domain-containing protein	.	SN10_11450	-1.10437	-3.49935	LOW HIGH	SN10_11450	.	.	metal ion binding [GO:0046872]; sulfuric ester hydrolase activity [GO:0008484]	.	GO:0005886; GO:0008484; GO:0016021; GO:0046872	.	Vibrio harveyi (Beneckea harveyi)
A0A0D0HQF7	Ecotin	.	SN10_09595	1.80646	0	LOW	SN10_09595	.	.	serine-type endopeptidase inhibitor activity [GO:0004867]	.	GO:0004867	.	Vibrio harveyi (Beneckea harveyi)
A0A0D0HQJ0	UTP--glucose-1-phosphate uridylyltransferase (EC 2.7.7.9) (UDP-glucose pyrophosphorylase)	.	SN10_08995	-0.590243	-0.253888	LOW HIGH	SN10_08995	.	biosynthetic process [GO:0009058]; UDP-glucose metabolic process [GO:0006011]	UTP:glucose-1-phosphate uridylyltransferase activity [GO:0003983]	.	GO:0003983; GO:0006011; GO:0009058	.	Vibrio harveyi (Beneckea harveyi)
A0A0D0HS40	Membrane protein	.	SN10_05930	1.21462	1.28142	LOW HIGH	SN10_05930	.	ion transport [GO:0006811]	porin activity [GO:0015288]	.	GO:0006811; GO:0009279; GO:0015288; GO:0046930	.	Vibrio harveyi (Beneckea harveyi)
A0A0D0HT25	ATPase AAA	.	SN10_03735	0.609987	0	LOW	SN10_03735	.	.	ATPase activity [GO:0016887]; ATP binding [GO:0005524]	.	GO:0005524; GO:0016887	.	Vibrio harveyi (Beneckea harveyi)
A0A0D0HTD9	UPF0265 protein SN10_04620	.	SN10_04620	1.15186	0.600888	LOW HIGH	SN10_04620	.	.	.	.	.	.	Vibrio harveyi (Beneckea harveyi)
A0A0D0HTZ7	Uncharacterized protein	.	SN10_02225	1.85798	0	LOW	SN10_02225	.	.	.	.	.	.	Vibrio harveyi (Beneckea harveyi)
A0A0D0HUZ3	Fructose-1,6-bisphosphatase	.	SN10_01370	-0.685858	-0.375984	LOW HIGH	SN10_01370	.	gluconeogenesis [GO:0006094]; glycerol metabolic process [GO:0006071]	fructose 1,6-bisphosphate 1-phosphatase activity [GO:0042132]; metal ion binding [GO:0046872]	.	GO:0006071; GO:0006094; GO:0042132; GO:0046872	.	Vibrio harveyi (Beneckea harveyi)
A0A0D0HV66	Transcription accessory protein	.	SN10_01820	-0.725924	-1.797	LOW HIGH	SN10_01820	.	nucleobase-containing compound metabolic process [GO:0006139]	nucleic acid binding [GO:0003676]	.	GO:0003676; GO:0006139	.	Vibrio harveyi (Beneckea harveyi)
A0A0D0I9J3	Fatty acid oxidation complex subunit alpha [Includes: Enoyl-CoA hydratase/3-hydroxybutyryl-CoA epimerase (EC 4.2.1.17) (EC 5.1.2.3); 3-hydroxyacyl-CoA dehydrogenase (EC 1.1.1.35)]	.	fadJ SN10_25150	0	-1.48165	HIGH	fadJ	Catalyzes the formation of a hydroxyacyl-CoA by addition of water on enoyl-CoA. Also exhibits 3-hydroxyacyl-CoA epimerase and 3-hydroxyacyl-CoA dehydrogenase activities. {ECO:0000256|HAMAP-Rule:MF_01617}.	fatty acid beta-oxidation [GO:0006635]	3-hydroxyacyl-CoA dehydrogenase activity [GO:0003857]; 3-hydroxybutyryl-CoA epimerase activity [GO:0008692]; enoyl-CoA hydratase activity [GO:0004300]; NAD+ binding [GO:0070403]	PATHWAY: Lipid metabolism. {ECO:0000256|ARBA:ARBA00005189}.; PATHWAY: Lipid metabolism; fatty acid beta-oxidation. {ECO:0000256|ARBA:ARBA00005005, ECO:0000256|HAMAP-Rule:MF_01617}.	GO:0003857; GO:0004300; GO:0005737; GO:0006635; GO:0008692; GO:0070403	.	Vibrio harveyi (Beneckea harveyi)
A0A0D0I9M9	Pseudouridine synthase (EC 5.4.99.-)	.	SN10_24655	-1.37927	-1.6134	LOW HIGH	SN10_24655	.	pseudouridine synthesis [GO:0001522]	pseudouridine synthase activity [GO:0009982]; RNA binding [GO:0003723]	.	GO:0001522; GO:0003723; GO:0009982	.	Vibrio harveyi (Beneckea harveyi)
A0A0D0IDB9	Glycine--tRNA ligase beta subunit (EC 6.1.1.14) (Glycyl-tRNA synthetase beta subunit) (GlyRS)	.	glyS SN10_18275	0.829258	0	LOW	glyS	.	arginyl-tRNA aminoacylation [GO:0006420]; glycyl-tRNA aminoacylation [GO:0006426]	arginine-tRNA ligase activity [GO:0004814]; ATP binding [GO:0005524]; glycine-tRNA ligase activity [GO:0004820]	.	GO:0004814; GO:0004820; GO:0005524; GO:0005737; GO:0006420; GO:0006426	.	Vibrio harveyi (Beneckea harveyi)
A0A0D0IEB9	Glutamine--tRNA ligase (EC 6.1.1.18) (Glutaminyl-tRNA synthetase) (GlnRS)	.	glnS SN10_16275	-1.65959	-2.1745	LOW HIGH	glnS	.	glutaminyl-tRNA aminoacylation [GO:0006425]; glutamyl-tRNA aminoacylation [GO:0006424]	ATP binding [GO:0005524]; glutamine-tRNA ligase activity [GO:0004819]	.	GO:0004819; GO:0005524; GO:0005737; GO:0006424; GO:0006425	.	Vibrio harveyi (Beneckea harveyi)
A0A0D0IEC6	Chaperone protein HtpG (Heat shock protein HtpG) (High temperature protein G)	.	htpG SN10_16325	0	0.848176	HIGH	htpG	Molecular chaperone. Has ATPase activity. {ECO:0000256|HAMAP-Rule:MF_00505}.	protein folding [GO:0006457]	ATPase activity [GO:0016887]; ATP binding [GO:0005524]; unfolded protein binding [GO:0051082]	.	GO:0005524; GO:0005737; GO:0006457; GO:0016887; GO:0051082	.	Vibrio harveyi (Beneckea harveyi)
A0A0D0IF18	ATPase	.	SN10_15500	-0.943089	-1.54218	LOW HIGH	SN10_15500	.	.	ATPase activity [GO:0016887]; ATP binding [GO:0005524]	.	GO:0005524; GO:0016887	.	Vibrio harveyi (Beneckea harveyi)
A0A0D0IGT2	Acetyl-coenzyme A carboxylase carboxyl transferase subunit beta (ACCase subunit beta) (Acetyl-CoA carboxylase carboxyltransferase subunit beta) (EC 2.1.3.15)	.	accD SN10_10485	-0.953098	-0.516954	LOW HIGH	accD	Component of the acetyl coenzyme A carboxylase (ACC) complex. Biotin carboxylase (BC) catalyzes the carboxylation of biotin on its carrier protein (BCCP) and then the CO(2) group is transferred by the transcarboxylase to acetyl-CoA to form malonyl-CoA. {ECO:0000256|HAMAP-Rule:MF_01395}.	fatty acid biosynthetic process [GO:0006633]; malonyl-CoA biosynthetic process [GO:2001295]	acetyl-CoA carboxylase activity [GO:0003989]; ATP binding [GO:0005524]; carboxyl- or carbamoyltransferase activity [GO:0016743]; zinc ion binding [GO:0008270]	PATHWAY: Lipid metabolism; malonyl-CoA biosynthesis; malonyl-CoA from acetyl-CoA: step 1/1. {ECO:0000256|HAMAP-Rule:MF_01395}.	GO:0003989; GO:0005524; GO:0006633; GO:0008270; GO:0009317; GO:0016743; GO:2001295	.	Vibrio harveyi (Beneckea harveyi)
A0A0D0IGW6	Glyceraldehyde-3-phosphate dehydrogenase (EC 1.2.1.-)	.	SN10_10670	0	-2.07707	HIGH	SN10_10670	.	glucose metabolic process [GO:0006006]	NAD binding [GO:0051287]; NADP binding [GO:0050661]; oxidoreductase activity, acting on the aldehyde or oxo group of donors, NAD or NADP as acceptor [GO:0016620]	.	GO:0006006; GO:0016620; GO:0050661; GO:0051287	.	Vibrio harveyi (Beneckea harveyi)
A0A0D0IKX8	Acyl-[acyl-carrier-protein]--UDP-N-acetylglucosamine O-acyltransferase (UDP-N-acetylglucosamine acyltransferase) (EC 2.3.1.129)	.	lpxA SN10_03385	-0.53779	0	LOW	lpxA	Involved in the biosynthesis of lipid A, a phosphorylated glycolipid that anchors the lipopolysaccharide to the outer membrane of the cell. {ECO:0000256|HAMAP-Rule:MF_00387}.	lipid A biosynthetic process [GO:0009245]	acyl-[acyl-carrier-protein]-UDP-N-acetylglucosamine O-acyltransferase activity [GO:0008780]	PATHWAY: Glycolipid biosynthesis; lipid IV(A) biosynthesis; lipid IV(A) from (3R)-3-hydroxytetradecanoyl-[acyl-carrier-protein] and UDP-N-acetyl-alpha-D-glucosamine: step 1/6. {ECO:0000256|HAMAP-Rule:MF_00387}.	GO:0005737; GO:0008780; GO:0009245	.	Vibrio harveyi (Beneckea harveyi)
A0A0D0ILF9	Membrane protein	.	SN10_02390	2.18479	0.449739	LOW HIGH	SN10_02390	.	ion transport [GO:0006811]	porin activity [GO:0015288]	.	GO:0006811; GO:0009279; GO:0015288; GO:0046930	.	Vibrio harveyi (Beneckea harveyi)
A0A0D0IMB3	C4-dicarboxylate ABC transporter substrate-binding protein	.	SN10_00995	-0.512468	0.455066	LOW HIGH	SN10_00995	.	.	.	.	.	.	Vibrio harveyi (Beneckea harveyi)
A0A0D0IMH7	50S ribosomal protein L31	.	rpmE SN10_01325	0.620621	0.720625	LOW HIGH	rpmE	Binds the 23S rRNA. {ECO:0000256|HAMAP-Rule:MF_00501}.	translation [GO:0006412]	metal ion binding [GO:0046872]; rRNA binding [GO:0019843]; structural constituent of ribosome [GO:0003735]	.	GO:0003735; GO:0005840; GO:0006412; GO:0019843; GO:0046872	.	Vibrio harveyi (Beneckea harveyi)
A0A0D0IMI2	ATP-dependent protease ATPase subunit HslU (Unfoldase HslU)	.	hslU SN10_01350	0.86959	0.530513	LOW HIGH	hslU	ATPase subunit of a proteasome-like degradation complex; this subunit has chaperone activity. The binding of ATP and its subsequent hydrolysis by HslU are essential for unfolding of protein substrates subsequently hydrolyzed by HslV. HslU recognizes the N-terminal part of its protein substrates and unfolds these before they are guided to HslV for hydrolysis. {ECO:0000256|HAMAP-Rule:MF_00249}.	protein unfolding [GO:0043335]	ATPase activity [GO:0016887]; ATP binding [GO:0005524]; peptidase activity [GO:0008233]	.	GO:0005524; GO:0008233; GO:0009376; GO:0016887; GO:0043335	.	Vibrio harveyi (Beneckea harveyi)
A0A0D0IMK3	OtnA protein	.	SN10_01495	-1.81735	-1.21395	LOW HIGH	SN10_01495	.	.	polysaccharide transmembrane transporter activity [GO:0015159]	.	GO:0015159; GO:0016020	.	Vibrio harveyi (Beneckea harveyi)
A0A0D0IMT3	50S ribosomal subunit assembly factor BipA (EC 3.6.5.-) (GTP-binding protein BipA)	.	bipA SN10_01960	-1.81109	-2.76713	LOW HIGH	bipA	A 50S ribosomal subunit assembly protein with GTPase activity, required for 50S subunit assembly at low temperatures, may also play a role in translation. Binds GTP and analogs. Binds the 70S ribosome between the 30S and 50S subunits, in a similar position as ribosome-bound EF-G; it contacts a number of ribosomal proteins, both rRNAs and the A-site tRNA. {ECO:0000256|HAMAP-Rule:MF_00849}.	ribosomal large subunit assembly [GO:0000027]	GTPase activity [GO:0003924]; GTP binding [GO:0005525]; ribosome binding [GO:0043022]; rRNA binding [GO:0019843]; tRNA binding [GO:0000049]	.	GO:0000027; GO:0000049; GO:0003924; GO:0005525; GO:0005737; GO:0019843; GO:0043022	.	Vibrio harveyi (Beneckea harveyi)
A0A0D0IXP1	Glutamate dehydrogenase (EC 1.4.1.2)	.	SN10_25800	-1.38145	-2.51716	LOW HIGH	SN10_25800	.	glutamate catabolic process to 2-oxoglutarate [GO:0019551]	glutamate dehydrogenase (NAD+) activity [GO:0004352]	.	GO:0004352; GO:0019551	.	Vibrio harveyi (Beneckea harveyi)
A0A0D0IYR4	Iron ABC transporter substrate-binding protein	.	SN10_23370	0.598606	0.528006	LOW HIGH	SN10_23370	.	.	metal ion binding [GO:0046872]	.	GO:0046872	.	Vibrio harveyi (Beneckea harveyi)
A0A0D0IYX6	Elongation factor G (EF-G)	.	fusA SN10_23685	-1.3516	-1.29597	LOW HIGH	fusA	Catalyzes the GTP-dependent ribosomal translocation step during translation elongation. During this step, the ribosome changes from the pre-translocational (PRE) to the post-translocational (POST) state as the newly formed A-site-bound peptidyl-tRNA and P-site-bound deacylated tRNA move to the P and E sites, respectively. Catalyzes the coordinated movement of the two tRNA molecules, the mRNA and …	.	GTPase activity [GO:0003924]; GTP binding [GO:0005525]; translation elongation factor activity [GO:0003746]	.	GO:0003746; GO:0003924; GO:0005525; GO:0005737	.	Vibrio harveyi (Beneckea harveyi)
A0A0D0J015	Peptide ABC transporter substrate-binding protein	.	SN10_24870	-0.462735	0.741811	LOW HIGH	SN10_24870	.	transmembrane transport [GO:0055085]	.	.	GO:0043190; GO:0055085	.	Vibrio harveyi (Beneckea harveyi)
A0A0D0J0D1	Peptidase M16	.	SN10_23145	0.602698	0.27583	LOW HIGH	SN10_23145	.	.	metal ion binding [GO:0046872]	.	GO:0046872	.	Vibrio harveyi (Beneckea harveyi)
A0A0D0J0F7	Carbonic anhydrase (EC 4.2.1.1) (Carbonate dehydratase)	.	SN10_23275	-0.447523	0	LOW	SN10_23275	Reversible hydration of carbon dioxide. {ECO:0000256|RuleBase:RU003956}.	carbon utilization [GO:0015976]	carbonate dehydratase activity [GO:0004089]; zinc ion binding [GO:0008270]	.	GO:0004089; GO:0008270; GO:0015976	.	Vibrio harveyi (Beneckea harveyi)
A0A0D0J0G3	3-methyl-2-oxobutanoate hydroxymethyltransferase (EC 2.1.2.11) (Ketopantoate hydroxymethyltransferase) (KPHMT)	.	panB SN10_23305	0.955581	0	LOW	panB	Catalyzes the reversible reaction in which hydroxymethyl group from 5,10-methylenetetrahydrofolate is transferred onto alpha-ketoisovalerate to form ketopantoate. {ECO:0000256|HAMAP-Rule:MF_00156}.	methylation [GO:0032259]; pantothenate biosynthetic process [GO:0015940]	3-methyl-2-oxobutanoate hydroxymethyltransferase activity [GO:0003864]; metal ion binding [GO:0046872]; methyltransferase activity [GO:0008168]	PATHWAY: Cofactor biosynthesis; (R)-pantothenate biosynthesis; (R)-pantoate from 3-methyl-2-oxobutanoate: step 1/2. {ECO:0000256|HAMAP-Rule:MF_00156}.	GO:0003864; GO:0005737; GO:0008168; GO:0015940; GO:0032259; GO:0046872	.	Vibrio harveyi (Beneckea harveyi)
A0A0D0J2T4	ATP-dependent 6-phosphofructokinase (ATP-PFK) (Phosphofructokinase) (EC 2.7.1.11) (Phosphohexokinase)	.	pfkA SN10_16650	0.484294	0.739073	LOW HIGH	pfkA	Catalyzes the phosphorylation of D-fructose 6-phosphate to fructose 1,6-bisphosphate by ATP, the first committing step of glycolysis. {ECO:0000256|ARBA:ARBA00002659, ECO:0000256|HAMAP-Rule:MF_00339}.; Catalyzes the phosphorylation of D-fructose 6-phosphate, the first committing step of glycolysis. Uses inorganic phosphate (PPi) as phosphoryl donor instead of ATP like common ATP-dependent phosphof…	fructose 6-phosphate metabolic process [GO:0006002]	6-phosphofructokinase activity [GO:0003872]; ATP binding [GO:0005524]; diphosphate-fructose-6-phosphate 1-phosphotransferase activity [GO:0047334]; metal ion binding [GO:0046872]	PATHWAY: Carbohydrate degradation. {ECO:0000256|ARBA:ARBA00004921}.; PATHWAY: Carbohydrate degradation; glycolysis; D-glyceraldehyde 3-phosphate and glycerone phosphate from D-glucose: step 3/4. {ECO:0000256|ARBA:ARBA00004679, ECO:0000256|HAMAP-Rule:MF_00339}.	GO:0003872; GO:0005524; GO:0005737; GO:0006002; GO:0046872; GO:0047334	.	Vibrio harveyi (Beneckea harveyi)
A0A0D0J316	Pyruvate kinase (EC 2.7.1.40)	.	SN10_18730	-3.26735	0	LOW	SN10_18730	.	.	ATP binding [GO:0005524]; kinase activity [GO:0016301]; magnesium ion binding [GO:0000287]; potassium ion binding [GO:0030955]; pyruvate kinase activity [GO:0004743]	PATHWAY: Carbohydrate degradation. {ECO:0000256|ARBA:ARBA00004921}.; PATHWAY: Carbohydrate degradation; glycolysis; pyruvate from D-glyceraldehyde 3-phosphate: step 5/5. {ECO:0000256|ARBA:ARBA00004997, ECO:0000256|RuleBase:RU000504}.	GO:0000287; GO:0004743; GO:0005524; GO:0016301; GO:0030955	.	Vibrio harveyi (Beneckea harveyi)
A0A0D0J326	30S ribosomal protein S1	.	rpsA SN10_18780	-1.7847	-2.55305	LOW HIGH	rpsA	Binds mRNA; thus facilitating recognition of the initiation point. It is needed to translate mRNA with a short Shine-Dalgarno (SD) purine-rich sequence. {ECO:0000256|PIRNR:PIRNR002111}.	translation [GO:0006412]	RNA binding [GO:0003723]; structural constituent of ribosome [GO:0003735]	.	GO:0003723; GO:0003735; GO:0005840; GO:0006412	.	Vibrio harveyi (Beneckea harveyi)
A0A0D0J3I2	Aminopeptidase N (EC 3.4.11.2)	.	pepN SN10_25795	0	-0.472035	HIGH	pepN	.	.	aminopeptidase activity [GO:0004177]; metallopeptidase activity [GO:0008237]; zinc ion binding [GO:0008270]	.	GO:0004177; GO:0008237; GO:0008270	.	Vibrio harveyi (Beneckea harveyi)
A0A0D0J3L8	Gamma-glutamyltransferase	.	SN10_25595	0	1.23279	HIGH	SN10_25595	.	glutathione catabolic process [GO:0006751]	glutathione hydrolase activity [GO:0036374]; hypoglycin A gamma-glutamyl transpeptidase activity [GO:0102953]; leukotriene C4 gamma-glutamyl transferase activity [GO:0103068]	.	GO:0006751; GO:0036374; GO:0102953; GO:0103068	.	Vibrio harveyi (Beneckea harveyi)
A0A0D0J3U9	Uncharacterized protein	.	SN10_17205	0.597062	1.18458	LOW HIGH	SN10_17205	.	.	.	.	.	.	Vibrio harveyi (Beneckea harveyi)
A0A0D0J413	Threonine--tRNA ligase (EC 6.1.1.3) (Threonyl-tRNA synthetase) (ThrRS)	.	thrS SN10_13630	-0.688244	0	LOW	thrS	.	threonyl-tRNA aminoacylation [GO:0006435]	ATP binding [GO:0005524]; metal ion binding [GO:0046872]; threonine-tRNA ligase activity [GO:0004829]; tRNA binding [GO:0000049]	.	GO:0000049; GO:0004829; GO:0005524; GO:0005737; GO:0006435; GO:0046872	.	Vibrio harveyi (Beneckea harveyi)
A0A0D0J417	Urocanate hydratase (Urocanase) (EC 4.2.1.49) (Imidazolonepropionate hydrolase)	.	hutU SN10_13655	-0.989163	-1.88775	LOW HIGH	hutU	Catalyzes the conversion of urocanate to 4-imidazolone-5-propionate. {ECO:0000256|HAMAP-Rule:MF_00577}.	histidine catabolic process to glutamate and formamide [GO:0019556]; histidine catabolic process to glutamate and formate [GO:0019557]	urocanate hydratase activity [GO:0016153]	PATHWAY: Amino-acid degradation. {ECO:0000256|ARBA:ARBA00005023}.; PATHWAY: Amino-acid degradation; L-histidine degradation into L-glutamate; N-formimidoyl-L-glutamate from L-histidine: step 2/3. {ECO:0000256|ARBA:ARBA00004794, ECO:0000256|HAMAP-Rule:MF_00577}.	GO:0005737; GO:0016153; GO:0019556; GO:0019557	.	Vibrio harveyi (Beneckea harveyi)
A0A0D0J420	Long-chain fatty acid transporter	.	SN10_25130	-0.858148	0	LOW	SN10_25130	.	.	.	.	.	.	Vibrio harveyi (Beneckea harveyi)
A0A0D0J446	10 kDa chaperonin (GroES protein) (Protein Cpn10)	.	groES groS SN10_16640	0.412721	0.373114	LOW HIGH	groES	Binds to Cpn60 in the presence of Mg-ATP and suppresses the ATPase activity of the latter. {ECO:0000256|ARBA:ARBA00003653, ECO:0000256|HAMAP-Rule:MF_00580, ECO:0000256|RuleBase:RU000535}.	protein folding [GO:0006457]	ATPase activity [GO:0016887]; ATP binding [GO:0005524]	.	GO:0005524; GO:0005737; GO:0006457; GO:0016887	.	Vibrio harveyi (Beneckea harveyi)
A0A0D0J482	UshA protein (EC 3.1.3.5) (EC 3.6.1.45)	.	ushA SN10_14055	-0.618464	1.47984	LOW HIGH	ushA	.	nucleotide catabolic process [GO:0009166]	5'-nucleotidase activity [GO:0008253]; metal ion binding [GO:0046872]; nucleotide binding [GO:0000166]; UDP-sugar diphosphatase activity [GO:0008768]	.	GO:0000166; GO:0008253; GO:0008768; GO:0009166; GO:0046872	.	Vibrio harveyi (Beneckea harveyi)
A0A0D0J4U3	Peptide chain release factor 3 (RF-3)	.	prfC SN10_23630	-1.04264	-3.30324	LOW HIGH	prfC	Increases the formation of ribosomal termination complexes and stimulates activities of RF-1 and RF-2. It binds guanine nucleotides and has strong preference for UGA stop codons. It may interact directly with the ribosome. The stimulation of RF-1 and RF-2 is significantly reduced by GTP and GDP, but not by GMP. {ECO:0000256|HAMAP-Rule:MF_00072}.	regulation of translational termination [GO:0006449]	GTPase activity [GO:0003924]; GTP binding [GO:0005525]; translation release factor activity, codon specific [GO:0016149]	.	GO:0003924; GO:0005525; GO:0005737; GO:0006449; GO:0016149	.	Vibrio harveyi (Beneckea harveyi)
A0A0D0J5J5	Nucleoside diphosphate kinase (NDK) (NDP kinase) (EC 2.7.4.6) (Nucleoside-2-P kinase)	.	ndk SN10_22590	1.07863	0.36782	LOW HIGH	ndk	Major role in the synthesis of nucleoside triphosphates other than ATP. The ATP gamma phosphate is transferred to the NDP beta phosphate via a ping-pong mechanism, using a phosphorylated active-site intermediate. {ECO:0000256|HAMAP-Rule:MF_00451}.	CTP biosynthetic process [GO:0006241]; GTP biosynthetic process [GO:0006183]; UTP biosynthetic process [GO:0006228]	ATP binding [GO:0005524]; metal ion binding [GO:0046872]; nucleoside diphosphate kinase activity [GO:0004550]	.	GO:0004550; GO:0005524; GO:0005737; GO:0006183; GO:0006228; GO:0006241; GO:0046872	.	Vibrio harveyi (Beneckea harveyi)
A0A0D0J5U7	Lipoprotein	.	SN10_21750	5.03881	0	LOW	SN10_21750	.	.	.	.	.	.	Vibrio harveyi (Beneckea harveyi)
A0A0D0J5V6	Uncharacterized protein	.	SN10_10685	0.614455	0.747831	LOW HIGH	SN10_10685	.	.	.	.	.	.	Vibrio harveyi (Beneckea harveyi)
A0A0D0J5Y5	Aldoketomutase (EC 4.4.1.5) (Glyoxalase I) (Ketone-aldehyde mutase) (Methylglyoxalase) (S-D-lactoylglutathione methylglyoxal lyase)	.	SN10_10845	-1.62146	-1.82905	LOW HIGH	SN10_10845	.	.	lactoylglutathione lyase activity [GO:0004462]; metal ion binding [GO:0046872]	PATHWAY: Secondary metabolite metabolism; methylglyoxal degradation; (R)-lactate from methylglyoxal: step 1/2. {ECO:0000256|ARBA:ARBA00005008}.	GO:0004462; GO:0046872	.	Vibrio harveyi (Beneckea harveyi)
A0A0D0J672	Adenylosuccinate synthetase (AMPSase) (AdSS) (EC 6.3.4.4) (IMP--aspartate ligase)	.	purA SN10_20985	-0.334608	0	LOW	purA	Plays an important role in the de novo pathway of purine nucleotide biosynthesis. {ECO:0000256|RuleBase:RU000520}.; Plays an important role in the de novo pathway of purine nucleotide biosynthesis. Catalyzes the first committed step in the biosynthesis of AMP from IMP. {ECO:0000256|HAMAP-Rule:MF_00011}.	'de novo' AMP biosynthetic process [GO:0044208]	adenylosuccinate synthase activity [GO:0004019]; GTP binding [GO:0005525]; magnesium ion binding [GO:0000287]	PATHWAY: Purine metabolism; AMP biosynthesis via de novo pathway; AMP from IMP: step 1/2. {ECO:0000256|HAMAP-Rule:MF_00011, ECO:0000256|RuleBase:RU000520}.	GO:0000287; GO:0004019; GO:0005525; GO:0005737; GO:0044208	.	Vibrio harveyi (Beneckea harveyi)
A0A0D0J678	23S rRNA (guanosine-2'-O-)-methyltransferase RlmB (EC 2.1.1.185) (23S rRNA (guanosine2251 2'-O)-methyltransferase) (23S rRNA Gm2251 2'-O-methyltransferase)	.	rlmB SN10_21010	0.63277	0.405255	LOW HIGH	rlmB	Specifically methylates the ribose of guanosine 2251 in 23S rRNA. {ECO:0000256|HAMAP-Rule:MF_01887}.	.	RNA binding [GO:0003723]; rRNA (guanosine-2'-O-)-methyltransferase activity [GO:0070039]	.	GO:0003723; GO:0005737; GO:0070039	.	Vibrio harveyi (Beneckea harveyi)
A0A0D0J6G2	S-(hydroxymethyl)glutathione dehydrogenase (EC 1.1.1.284)	.	SN10_09420	-1.38079	-0.942243	LOW HIGH	SN10_09420	.	ethanol oxidation [GO:0006069]	S-(hydroxymethyl)glutathione dehydrogenase NAD activity [GO:0106322]; S-(hydroxymethyl)glutathione dehydrogenase NADP activity [GO:0106321]; zinc ion binding [GO:0008270]	.	GO:0006069; GO:0008270; GO:0106321; GO:0106322	.	Vibrio harveyi (Beneckea harveyi)
A0A0D0J6K9	Glutamate--tRNA ligase (EC 6.1.1.17) (Glutamyl-tRNA synthetase) (GluRS)	.	gltX SN10_12375	-1.03924	0	LOW	gltX	Catalyzes the attachment of glutamate to tRNA(Glu) in a two-step reaction: glutamate is first activated by ATP to form Glu-AMP and then transferred to the acceptor end of tRNA(Glu). {ECO:0000256|HAMAP-Rule:MF_00022}.	glutamyl-tRNA aminoacylation [GO:0006424]	ATP binding [GO:0005524]; glutamate-tRNA ligase activity [GO:0004818]; tRNA binding [GO:0000049]; zinc ion binding [GO:0008270]	.	GO:0000049; GO:0004818; GO:0005524; GO:0005737; GO:0006424; GO:0008270	.	Vibrio harveyi (Beneckea harveyi)
A0A0D0J6U0	Thiamine-monophosphate kinase (TMP kinase) (Thiamine-phosphate kinase) (EC 2.7.4.16)	.	thiL SN10_19905	0.824313	0	LOW	thiL	Catalyzes the ATP-dependent phosphorylation of thiamine-monophosphate (TMP) to form thiamine-pyrophosphate (TPP), the active form of vitamin B1. {ECO:0000256|HAMAP-Rule:MF_02128}.	thiamine biosynthetic process [GO:0009228]; thiamine diphosphate biosynthetic process [GO:0009229]	ATP binding [GO:0005524]; magnesium ion binding [GO:0000287]; thiamine-phosphate kinase activity [GO:0009030]	PATHWAY: Cofactor biosynthesis; thiamine diphosphate biosynthesis; thiamine diphosphate from thiamine phosphate: step 1/1. {ECO:0000256|HAMAP-Rule:MF_02128}.	GO:0000287; GO:0005524; GO:0009030; GO:0009228; GO:0009229	.	Vibrio harveyi (Beneckea harveyi)
A0A0D0J730	zf-TFIIB domain-containing protein	.	SN10_08485	0.600103	0.821848	LOW HIGH	SN10_08485	.	.	.	.	.	.	Vibrio harveyi (Beneckea harveyi)
A0A0D0J785	3-oxoacyl-[acyl-carrier-protein] synthase 3 (EC 2.3.1.180) (3-oxoacyl-[acyl-carrier-protein] synthase III) (Beta-ketoacyl-ACP synthase III) (KAS III)	.	fabH SN10_18650	-2.55262	-1.25893	LOW HIGH	fabH	Catalyzes the condensation reaction of fatty acid synthesis by the addition to an acyl acceptor of two carbons from malonyl-ACP. Catalyzes the first condensation reaction which initiates fatty acid synthesis and may therefore play a role in governing the total rate of fatty acid production. Possesses both acetoacetyl-ACP synthase and acetyl transacylase activities. Its substrate specificity deter…	fatty acid biosynthetic process [GO:0006633]	3-oxoacyl-[acyl-carrier-protein] synthase activity [GO:0004315]; beta-ketoacyl-acyl-carrier-protein synthase III activity [GO:0033818]	PATHWAY: Lipid metabolism; fatty acid biosynthesis. {ECO:0000256|HAMAP-Rule:MF_01815}.	GO:0004315; GO:0005737; GO:0006633; GO:0033818	.	Vibrio harveyi (Beneckea harveyi)
A0A0D0J7G4	Superoxide dismutase (EC 1.15.1.1)	.	SN10_10810	1.34721	1.6135	LOW HIGH	SN10_10810	Destroys radicals which are normally produced within the cells and which are toxic to biological systems. {ECO:0000256|RuleBase:RU000414}.; Destroys superoxide anion radicals which are normally produced within the cells and which are toxic to biological systems. {ECO:0000256|ARBA:ARBA00002170}.	.	metal ion binding [GO:0046872]; superoxide dismutase activity [GO:0004784]	.	GO:0004784; GO:0046872	.	Vibrio harveyi (Beneckea harveyi)
A0A0D0J7P5	Thiol:disulfide interchange protein	.	SN10_17980	0.633364	0	LOW	SN10_17980	.	.	oxidoreductase activity [GO:0016491]	.	GO:0016021; GO:0016491; GO:0042597	.	Vibrio harveyi (Beneckea harveyi)
A0A0D0J871	MSHA biogenesis protein MshL	.	SN10_09030	-1.45688	0	LOW	SN10_09030	.	pilus assembly [GO:0009297]; protein secretion [GO:0009306]	.	.	GO:0009279; GO:0009297; GO:0009306	.	Vibrio harveyi (Beneckea harveyi)
A0A0D0J8S3	Peptidylprolyl isomerase	.	SN10_15755	1.47253	1.41306	LOW HIGH	SN10_15755	.	.	peptidyl-prolyl cis-trans isomerase activity [GO:0003755]	.	GO:0003755; GO:0016021	.	Vibrio harveyi (Beneckea harveyi)
A0A0D0J8S6	Trigger factor (TF) (EC 5.2.1.8) (PPIase)	.	tig SN10_15780	0.826393	0.793668	LOW HIGH	tig	Involved in protein export. Acts as a chaperone by maintaining the newly synthesized protein in an open conformation. {ECO:0000256|RuleBase:RU003914}.; Involved in protein export. Acts as a chaperone by maintaining the newly synthesized protein in an open conformation. Functions as a peptidyl-prolyl cis-trans isomerase. {ECO:0000256|HAMAP-Rule:MF_00303}.	cell cycle [GO:0007049]; cell division [GO:0051301]; protein folding [GO:0006457]; protein transport [GO:0015031]	peptidyl-prolyl cis-trans isomerase activity [GO:0003755]	.	GO:0003755; GO:0005737; GO:0006457; GO:0007049; GO:0015031; GO:0051301	.	Vibrio harveyi (Beneckea harveyi)
A0A0D0J9W0	Toxic ion resistance protein	.	SN10_15510	0.424843	1.11274	LOW HIGH	SN10_15510	.	.	.	.	.	.	Vibrio harveyi (Beneckea harveyi)
A0A0D0JAQ5	Cold-shock protein	.	SN10_00030	0	1.28776	HIGH	SN10_00030	.	primary metabolic process [GO:0044238]; regulation of translation [GO:0006417]	.	.	GO:0006417; GO:0044238	.	Vibrio harveyi (Beneckea harveyi)
A0A0D0JAQ9	Beta-hexosaminidase (EC 3.2.1.52) (Beta-N-acetylhexosaminidase) (N-acetyl-beta-glucosaminidase)	.	nagZ SN10_00080	0.899226	0	LOW	nagZ	Plays a role in peptidoglycan recycling by cleaving the terminal beta-1,4-linked N-acetylglucosamine (GlcNAc) from peptide-linked peptidoglycan fragments, giving rise to free GlcNAc, anhydro-N-acetylmuramic acid and anhydro-N-acetylmuramic acid-linked peptides. {ECO:0000256|HAMAP-Rule:MF_00364}.	carbohydrate metabolic process [GO:0005975]; cell cycle [GO:0007049]; cell division [GO:0051301]; cell wall organization [GO:0071555]; peptidoglycan biosynthetic process [GO:0009252]; peptidoglycan turnover [GO:0009254]; regulation of cell shape [GO:0008360]	beta-N-acetylhexosaminidase activity [GO:0004563]; N-acetyl-beta-D-galactosaminidase activity [GO:0102148]	PATHWAY: Cell wall biogenesis; peptidoglycan recycling. {ECO:0000256|HAMAP-Rule:MF_00364}.	GO:0004563; GO:0005737; GO:0005975; GO:0007049; GO:0008360; GO:0009252; GO:0009254; GO:0051301; GO:0071555; GO:0102148	.	Vibrio harveyi (Beneckea harveyi)
A0A0D0JBK0	Phosphate transport regulator	.	SN10_00670	-0.595056	0	LOW	SN10_00670	.	.	.	.	.	.	Vibrio harveyi (Beneckea harveyi)
A0A0D0JBS2	Deferrochelatase	.	SN10_03160	-2.24335	0	LOW	SN10_03160	.	.	heme binding [GO:0020037]; peroxidase activity [GO:0004601]	.	GO:0004601; GO:0020037	.	Vibrio harveyi (Beneckea harveyi)
A0A0D0JC03	30S ribosomal protein S2	.	rpsB SN10_03445	0.303963	0.337471	LOW HIGH	rpsB	.	translation [GO:0006412]	structural constituent of ribosome [GO:0003735]	.	GO:0003735; GO:0006412; GO:0015935	.	Vibrio harveyi (Beneckea harveyi)
A0A0D0JDB6	Acetolactate synthase (EC 2.2.1.6)	.	ilvH SN10_00845	-1.3437	-1.2925	LOW HIGH	ilvH	.	isoleucine biosynthetic process [GO:0009097]; valine biosynthetic process [GO:0009099]	acetolactate synthase activity [GO:0003984]; acetolactate synthase regulator activity [GO:1990610]	PATHWAY: Amino-acid biosynthesis; L-isoleucine biosynthesis; L-isoleucine from 2-oxobutanoate: step 1/4. {ECO:0000256|ARBA:ARBA00004974}.; PATHWAY: Amino-acid biosynthesis; L-valine biosynthesis; L-valine from pyruvate: step 1/4. {ECO:0000256|ARBA:ARBA00005025}.	GO:0003984; GO:0009097; GO:0009099; GO:1990610	.	Vibrio harveyi (Beneckea harveyi)
A0A0D0JDD2	Chaperone SurA (Peptidyl-prolyl cis-trans isomerase SurA) (PPIase SurA) (EC 5.2.1.8) (Rotamase SurA)	.	surA SN10_00920	0.307696	0.39039	LOW HIGH	surA	Chaperone involved in the correct folding and assembly of outer membrane proteins. Recognizes specific patterns of aromatic residues and the orientation of their side chains, which are found more frequently in integral outer membrane proteins. May act in both early periplasmic and late outer membrane-associated steps of protein maturation. {ECO:0000256|HAMAP-Rule:MF_01183}.	Gram-negative-bacterium-type cell outer membrane assembly [GO:0043165]; maintenance of stationary phase [GO:0060274]; protein folding [GO:0006457]; protein stabilization [GO:0050821]	peptide binding [GO:0042277]; peptidyl-prolyl cis-trans isomerase activity [GO:0003755]; unfolded protein binding [GO:0051082]	.	GO:0003755; GO:0006457; GO:0030288; GO:0042277; GO:0043165; GO:0050821; GO:0051082; GO:0060274	.	Vibrio harveyi (Beneckea harveyi)
A0A0D0JDI6	50S ribosomal protein L5	.	rplE SN10_01255	0.338473	0.307514	LOW HIGH	rplE	This is 1 of the proteins that binds and probably mediates the attachment of the 5S RNA into the large ribosomal subunit, where it forms part of the central protuberance. In the 70S ribosome it contacts protein S13 of the 30S subunit (bridge B1b), connecting the 2 subunits; this bridge is implicated in subunit movement. Contacts the P site tRNA; the 5S rRNA and some of its associated proteins mig…	translation [GO:0006412]	rRNA binding [GO:0019843]; structural constituent of ribosome [GO:0003735]; tRNA binding [GO:0000049]	.	GO:0000049; GO:0003735; GO:0005840; GO:0006412; GO:0019843	.	Vibrio harveyi (Beneckea harveyi)
A0A0D0JE05	Ubiquinone/menaquinone biosynthesis C-methyltransferase UbiE (EC 2.1.1.163) (EC 2.1.1.201) (2-methoxy-6-polyprenyl-1,4-benzoquinol methylase) (Demethylmenaquinone methyltransferase)	.	ubiE SN10_02070	0.828765	0.694197	LOW HIGH	ubiE	Methyltransferase required for the conversion of demethylmenaquinol (DMKH2) to menaquinol (MKH2) and the conversion of 2-polyprenyl-6-methoxy-1,4-benzoquinol (DDMQH2) to 2-polyprenyl-3-methyl-6-methoxy-1,4-benzoquinol (DMQH2). {ECO:0000256|HAMAP-Rule:MF_01813}.	aerobic respiration [GO:0009060]; menaquinone biosynthetic process [GO:0009234]; methylation [GO:0032259]; ubiquinone biosynthetic process [GO:0006744]	2-octaprenyl-6-methoxy-1,4-benzoquinone methylase activity [GO:0043333]; demethylmenaquinone methyltransferase activity [GO:0043770]; S-adenosylmethionine:2-demethylmenaquinol-7 methyltransferase activity [GO:0102955]; S-adenosylmethionine:2-demethylmenaquinol methyltransferase activity [GO:0102094]; S-adenosylmethionine:2-demethylquinol-8 methyltransferase activity [GO:0102027]	PATHWAY: Cofactor biosynthesis; ubiquinone biosynthesis. {ECO:0000256|HAMAP-Rule:MF_01813}.; PATHWAY: Quinol/quinone metabolism; menaquinone biosynthesis; menaquinol from 1,4-dihydroxy-2-naphthoate: step 2/2. {ECO:0000256|HAMAP-Rule:MF_01813}.	GO:0006744; GO:0009060; GO:0009234; GO:0032259; GO:0043333; GO:0043770; GO:0102027; GO:0102094; GO:0102955	.	Vibrio harveyi (Beneckea harveyi)
A0A0D0JEE8	Pyridoxine/pyridoxamine 5'-phosphate oxidase (EC 1.4.3.5) (PNP/PMP oxidase) (PNPOx) (Pyridoxal 5'-phosphate synthase)	.	pdxH SN10_05165	1.34179	1.45835	LOW HIGH	pdxH	Catalyzes the oxidation of either pyridoxine 5'-phosphate (PNP) or pyridoxamine 5'-phosphate (PMP) into pyridoxal 5'-phosphate (PLP). {ECO:0000256|HAMAP-Rule:MF_01629}.	pyridoxine biosynthetic process [GO:0008615]	FMN binding [GO:0010181]; pyridoxamine-phosphate oxidase activity [GO:0004733]	PATHWAY: Cofactor metabolism; pyridoxal 5'-phosphate salvage; pyridoxal 5'-phosphate from pyridoxamine 5'-phosphate: step 1/1. {ECO:0000256|HAMAP-Rule:MF_01629}.; PATHWAY: Cofactor metabolism; pyridoxal 5'-phosphate salvage; pyridoxal 5'-phosphate from pyridoxine 5'-phosphate: step 1/1. {ECO:0000256|HAMAP-Rule:MF_01629}.	GO:0004733; GO:0008615; GO:0010181	.	Vibrio harveyi (Beneckea harveyi)
A0A0D0JEZ5	Dihydroorotase (DHOase) (EC 3.5.2.3)	.	pyrC SN10_04140	0	0.504733	HIGH	pyrC	Catalyzes the reversible cyclization of carbamoyl aspartate to dihydroorotate. {ECO:0000256|ARBA:ARBA00002368, ECO:0000256|HAMAP-Rule:MF_00219}.	'de novo' UMP biosynthetic process [GO:0044205]; pyrimidine nucleobase biosynthetic process [GO:0019856]	dihydroorotase activity [GO:0004151]; zinc ion binding [GO:0008270]	PATHWAY: Pyrimidine metabolism; UMP biosynthesis via de novo pathway. {ECO:0000256|ARBA:ARBA00004725}.; PATHWAY: Pyrimidine metabolism; UMP biosynthesis via de novo pathway; (S)-dihydroorotate from bicarbonate: step 3/3. {ECO:0000256|ARBA:ARBA00004880, ECO:0000256|HAMAP-Rule:MF_00219, ECO:0000256|RuleBase:RU003440}.	GO:0004151; GO:0008270; GO:0019856; GO:0044205	.	Vibrio harveyi (Beneckea harveyi)
A0A0D0JF92	Uracil phosphoribosyltransferase (EC 2.4.2.9) (UMP pyrophosphorylase) (UPRTase)	.	upp SN10_03265	0	0.533735	HIGH	upp	Catalyzes the conversion of uracil and 5-phospho-alpha-D-ribose 1-diphosphate (PRPP) to UMP and diphosphate. {ECO:0000256|HAMAP-Rule:MF_01218}.	nucleoside metabolic process [GO:0009116]; UMP salvage [GO:0044206]; uracil salvage [GO:0006223]	GTP binding [GO:0005525]; magnesium ion binding [GO:0000287]; uracil phosphoribosyltransferase activity [GO:0004845]	PATHWAY: Pyrimidine metabolism; UMP biosynthesis via salvage pathway; UMP from uracil: step 1/1. {ECO:0000256|ARBA:ARBA00005180, ECO:0000256|HAMAP-Rule:MF_01218}.	GO:0000287; GO:0004845; GO:0005525; GO:0006223; GO:0009116; GO:0044206	.	Vibrio harveyi (Beneckea harveyi)
A0A0D0JFA9	UDP-3-O-acylglucosamine N-acyltransferase (EC 2.3.1.-)	.	lpxD SN10_03395	-1.89129	-2.16444	LOW HIGH	lpxD	Catalyzes the N-acylation of UDP-3-O-acylglucosamine using 3-hydroxyacyl-ACP as the acyl donor. Is involved in the biosynthesis of lipid A, a phosphorylated glycolipid that anchors the lipopolysaccharide to the outer membrane of the cell. {ECO:0000256|HAMAP-Rule:MF_00523}.	lipid A biosynthetic process [GO:0009245]	N-acyltransferase activity [GO:0016410]	PATHWAY: Bacterial outer membrane biogenesis; LPS lipid A biosynthesis. {ECO:0000256|HAMAP-Rule:MF_00523}.	GO:0009245; GO:0016410	.	Vibrio harveyi (Beneckea harveyi)
A0A0D0JFC7	UPF0253 protein SN10_03530	.	SN10_03530	1.61888	0	LOW		.	.	.	.	.	.	Vibrio harveyi (Beneckea harveyi)
A0A0H3WFS4	Outer membrane protein U (Fragment)	.	.	1.17559	0	LOW		.	.	porin activity [GO:0015288]	.	GO:0009279; GO:0015288	.	Vibrio harveyi (Beneckea harveyi)
A0A0H3WGD0	Outer membrane protein K (Fragment)	.	.	-0.268752	0.461276	LOW HIGH		.	.	.	.	GO:0009279	.	Vibrio harveyi (Beneckea harveyi)
A0A0X8LS58	Long-chain fatty acid transporter	vhr:AL538_04925	AL538_04925	-0.79646	-0.703452	LOW HIGH	AL538_04925	.	.	.	.	.	.	Vibrio harveyi (Beneckea harveyi)
A0A0X8LTY4	S9 family peptidase	vhr:AL538_10370	AL538_10370	-1.16269	0.433847	LOW HIGH	AL538_10370	.	.	serine-type endopeptidase activity [GO:0004252]	.	GO:0004252	.	Vibrio harveyi (Beneckea harveyi)
A0A0X8LVC1	Peptidylprolyl isomerase	vhr:AL538_14270	AL538_14270	0.443249	0.391023	LOW HIGH	AL538_14270	.	.	peptidyl-prolyl cis-trans isomerase activity [GO:0003755]	.	GO:0003755; GO:0016021	.	Vibrio harveyi (Beneckea harveyi)
A0A1E3DXG7	Long-chain fatty acid--CoA ligase	.	VH1709_contig00034-0083	-1.32714	-1.72789	LOW HIGH	VH1709_contig00034-0083	.	.	ligase activity [GO:0016874]	.	GO:0016874	.	Vibrio harveyi (Beneckea harveyi)
A0A1E3E1B4	50S ribosomal protein L7/L12	vhr:AL538_08660	rplL AL538_08660 VH1709_contig00109-0021	0	-0.527372	HIGH	rplL	Forms part of the ribosomal stalk which helps the ribosome interact with GTP-bound translation factors. Is thus essential for accurate translation. {ECO:0000256|HAMAP-Rule:MF_00368}.	translation [GO:0006412]	structural constituent of ribosome [GO:0003735]	.	GO:0003735; GO:0005840; GO:0006412	.	Vibrio harveyi (Beneckea harveyi)
A0A2S0S842	Adenosine deaminase (EC 3.5.4.4) (Adenosine aminohydrolase)	vhr:AL538_10170	add AL538_10170 VH1709_contig00033-0056	0.548652	0.654523	LOW HIGH	add	.	nucleotide metabolic process [GO:0009117]; purine ribonucleoside monophosphate biosynthetic process [GO:0009168]	adenosine deaminase activity [GO:0004000]; zinc ion binding [GO:0008270]	.	GO:0004000; GO:0008270; GO:0009117; GO:0009168	.	Vibrio harveyi (Beneckea harveyi)
A0A2S0S8D6	Bifunctional protein GlmU [Includes: UDP-N-acetylglucosamine pyrophosphorylase (EC 2.7.7.23) (N-acetylglucosamine-1-phosphate uridyltransferase); Glucosamine-1-phosphate N-acetyltransferase (EC 2.3.1.157)]	vhr:AL538_09580	glmU AL538_09580 VH1709_contig00121-0040	0.256348	0	LOW	glmU	Catalyzes the last two sequential reactions in the de novo biosynthetic pathway for UDP-N-acetylglucosamine (UDP-GlcNAc). The C-terminal domain catalyzes the transfer of acetyl group from acetyl coenzyme A to glucosamine-1-phosphate (GlcN-1-P) to produce N-acetylglucosamine-1-phosphate (GlcNAc-1-P), which is converted into UDP-GlcNAc by the transfer of uridine 5-monophosphate (from uridine 5-trip…	cell morphogenesis [GO:0000902]; cell wall organization [GO:0071555]; lipid A biosynthetic process [GO:0009245]; peptidoglycan biosynthetic process [GO:0009252]; regulation of cell shape [GO:0008360]; UDP-N-acetylglucosamine biosynthetic process [GO:0006048]	glucosamine-1-phosphate N-acetyltransferase activity [GO:0019134]; magnesium ion binding [GO:0000287]; UDP-N-acetylglucosamine diphosphorylase activity [GO:0003977]	PATHWAY: Bacterial outer membrane biogenesis; LPS lipid A biosynthesis. {ECO:0000256|HAMAP-Rule:MF_01631}.; PATHWAY: Nucleotide-sugar biosynthesis; UDP-N-acetyl-alpha-D-glucosamine biosynthesis; N-acetyl-alpha-D-glucosamine 1-phosphate from alpha-D-glucosamine 6-phosphate (route II): step 2/2. {ECO:0000256|HAMAP-Rule:MF_01631}.; PATHWAY: Nucleotide-sugar biosynthesis; UDP-N-acetyl-alpha-D-glucosa…	GO:0000287; GO:0000902; GO:0003977; GO:0005737; GO:0006048; GO:0008360; GO:0009245; GO:0009252; GO:0019134; GO:0071555	.	Vibrio harveyi (Beneckea harveyi)
A0A2S0S8N7	Peptide deformylase (PDF) (EC 3.5.1.88) (Polypeptide deformylase)	vhr:AL538_09455	def AL538_09455 VH1709_contig00095-0013	0	0.556713	HIGH	def	Removes the formyl group from the N-terminal Met of newly synthesized proteins. Requires at least a dipeptide for an efficient rate of reaction. N-terminal L-methionine is a prerequisite for activity but the enzyme has broad specificity at other positions. {ECO:0000256|HAMAP-Rule:MF_00163}.	translation [GO:0006412]	metal ion binding [GO:0046872]; peptide deformylase activity [GO:0042586]	.	GO:0006412; GO:0042586; GO:0046872	.	Vibrio harveyi (Beneckea harveyi)
A0A2S0SA73	Aconitate hydratase B (EC 4.2.1.3) (EC 4.2.1.99) (2-methylisocitrate dehydratase)	vhr:AL538_06380	acnB AL538_06380 VH1709_contig00029-0235	-0.585871	0.449399	LOW HIGH	acnB	.	tricarboxylic acid cycle [GO:0006099]	2-methylisocitrate dehydratase activity [GO:0047456]; 4 iron, 4 sulfur cluster binding [GO:0051539]; aconitate hydratase activity [GO:0003994]; citrate dehydratase activity [GO:0047780]; metal ion binding [GO:0046872]; RNA binding [GO:0003723]	PATHWAY: Carbohydrate metabolism. {ECO:0000256|ARBA:ARBA00005007}.; PATHWAY: Carbohydrate metabolism; tricarboxylic acid cycle. {ECO:0000256|ARBA:ARBA00005163}.; PATHWAY: Carbohydrate metabolism; tricarboxylic acid cycle; isocitrate from oxaloacetate: step 2/2. {ECO:0000256|ARBA:ARBA00004717, ECO:0000256|PIRNR:PIRNR036687}.; PATHWAY: Organic acid metabolism; propanoate degradation. {ECO:0000256|A…	GO:0003723; GO:0003994; GO:0005829; GO:0006099; GO:0046872; GO:0047456; GO:0047780; GO:0051539	.	Vibrio harveyi (Beneckea harveyi)
A0A2S0SAC8	Chemotaxis transducer	.	VH1709_contig00035-0021	-0.936094	1.24876	LOW HIGH	VH1709_contig00035-0021	.	signal transduction [GO:0007165]	.	.	GO:0007165; GO:0016021	.	Vibrio harveyi (Beneckea harveyi)
[truncated: 812 more rows]
